# Supplementary material for: Transcriptome Sequencing and De Novo Analysis for Yesso Scallop (Patinopecten yessoensis) Using 454 GS FLX
Source: PLoS One. 2011 Jun 24;6(6):e21560. doi: 10.1371/journal.pone.0021560 (PMC3123371; doi:10.1371/journal.pone.0021560)
Supplement: Table S1 — Sequences with significant BLAST matches against Nr and Swiss-Prot database. (XLS) [file pone.0021560.s001.xls]

## Sheet: Nr database
Query	Sequence length (bp)	Accession No.	Gene name (top BLAST hit)	Species	E-value
Contig1	227	emb|CAJ16907.1|	hypothetical protein	Trypanosoma brucei	4e-09
Contig7	364	ref|XP_001632815.1|	predicted protein	Nematostella vectensis	3e-07
Contig8	1228	ref|XP_001639634.1|	predicted protein	Nematostella vectensis	4e-97
Contig9	1172	ref|XP_002424495.1|	protein MICAL-3, putative	Pediculus humanus corporis	e-117
Contig10	578	ref|XP_001628107.1|	predicted protein	Nematostella vectensis	5e-11
Contig11	834	ref|XP_792622.2|	PREDICTED: similar to NADH dehydrogenase (ubiquinone) Fe-S protein 8, 23kDa (NADH-coenzyme Q reductase), partial	Strongylocentrotus purpuratus	3e-65
Contig12	1789	ref|XP_001028745.1|	hypothetical protein TTHERM_02141640	Tetrahymena thermophila	2e-57
Contig13	90	ref|YP_339835.1|	methionyl-tRNA synthetase	Pseudoalteromonas haloplanktis TAC125	1e-05
Contig14	1031	ref|XP_002238185.1|	hypothetical protein BRAFLDRAFT_285063	Branchiostoma floridae	2e-43
Contig15	1011	ref|XP_002237000.1|	hypothetical protein BRAFLDRAFT_237174	Branchiostoma floridae	3e-46
Contig16	355	ref|YP_676654.1|	glucose-1-phosphate thymidyltransferase	Cytophaga hutchinsonii ATCC 33406	2e-45
Contig17	801	ref|XP_419194.2|	PREDICTED: similar to DNA replication initiator protein	Gallus gallus	3e-32
Contig18	748	ref|XP_002201362.1|	hypothetical protein BRAFLDRAFT_63825	Branchiostoma floridae	1e-16
Contig28	394	ref|XP_782763.2|	PREDICTED: similar to nicotinic acetylcholine receptor subunit type G	Strongylocentrotus purpuratus	5e-34
Contig32	1232	ref|XP_002121318.1|	PREDICTED: similar to predicted protein	Ciona intestinalis	3e-48
Contig33	1730	gb|ABN58714.1|	pol-like protein	Biomphalaria glabrata	2e-77
Contig36	140	ref|ZP_01064165.1|	putative tryptophanase	Vibrio sp. MED222	4e-18
Contig37	339	emb|CAI20697.1|	novel protein similar to human and mouse GRIP and coiled-coil domain containing 1 (GCC1)	Danio rerio	1e-11
Contig39	148	ref|XP_001375992.1|	PREDICTED: similar to Ngfr protein	Monodelphis domestica	6e-06
Contig40	744	ref|YP_001762310.1|	methyl-accepting chemotaxis sensory transducer with Pas/Pac sensor	Shewanella woodyi ATCC 51908	5e-39
Contig42	234	ref|YP_338695.1|	30S ribosomal protein S19	Pseudoalteromonas haloplanktis TAC125	7e-38
Contig44	2393	gb|AAY81965.1|	importin beta 1	Aplysia californica	e-134
Contig47	108	ref|XP_002428394.1|	serine/threonine-protein kinase Nek7, putative	Pediculus humanus corporis	4e-06
Contig48	265	ref|XP_002122252.1|	PREDICTED: similar to sperm associated antigen 1	Ciona intestinalis	4e-05
Contig49	936	dbj|BAG58752.1|	unnamed protein product	Homo sapiens	2e-30
Contig57	473	gb|ABB76764.1|	vdg3	Mytilus edulis	4e-09
Contig58	305	ref|XP_002203903.1|	hypothetical protein BRAFLDRAFT_66499	Branchiostoma floridae	1e-30
Contig62	366	ref|YP_340008.1|	ribosome modulation factor	Pseudoalteromonas haloplanktis TAC125	8e-13
Contig69	366	ref|YP_001301053.1|	hypothetical protein BVU_3820	Bacteroides vulgatus ATCC 8482	1e-06
Contig72	405	ref|XP_002224460.1|	hypothetical protein BRAFLDRAFT_124719	Branchiostoma floridae	1e-20
Contig74	755	ref|XP_970642.1|	PREDICTED: similar to predicted protein	Tribolium castaneum	3e-10
Contig75	318	ref|ZP_01614825.1|	orotate phosphoribosyltransferase	Alteromonadales bacterium TW-7	4e-53
Contig77	249	ref|XP_001628737.1|	predicted protein	Nematostella vectensis	3e-07
Contig80	364	ref|XP_001622366.1|	hypothetical protein NEMVEDRAFT_v1g220826	Nematostella vectensis	3e-06
Contig81	970	ref|YP_001716747.1|	hypothetical protein Daud_0574	Candidatus Desulforudis audaxviator MP104C	4e-09
Contig84	839	ref|XP_002129329.1|	PREDICTED: similar to protein kinase/endoribonuclease IRE1 alpha-like protein	Ciona intestinalis	2e-21
Contig85	994	ref|XP_787230.2|	PREDICTED: similar to Centrosome- and Golgi-localized PKN-associated protein (CG-NAP)	Strongylocentrotus purpuratus	4e-13
Contig86	393	ref|NP_001025338.1|	nucleoporin 107	Danio rerio	1e-25
Contig88	352	sp|O96064.1|	MYSP_MYTGA RecName: Full=Paramyosin	Mytilus galloprovincialis	1e-29
Contig92	215	ref|XP_002111348.1|	predicted protein	Trichoplax adhaerens	1e-17
Contig93	316	ref|XP_002215422.1|	hypothetical protein BRAFLDRAFT_264545	Branchiostoma floridae	4e-27
Contig94	611	ref|XP_637730.1|	structural maintenance of chromosome protein	Dictyostelium discoideum AX4	3e-07
Contig95	280	ref|XP_001103476.1|	PREDICTED: similar to MCF.2 cell line derived transforming sequence-like	Macaca mulatta	2e-08
Contig98	933	ref|XP_002228242.1|	hypothetical protein BRAFLDRAFT_126025	Branchiostoma floridae	4e-35
Contig103	257	ref|XP_002229639.1|	hypothetical protein BRAFLDRAFT_126584	Branchiostoma floridae	4e-11
Contig106	863	ref|XP_002224636.1|	hypothetical protein BRAFLDRAFT_124799	Branchiostoma floridae	8e-88
Contig108	176	ref|ZP_01612040.1|	putative mechanosensitive channel protein (MscS family)	Alteromonadales bacterium TW-7	2e-17
Contig111	551	ref|XP_001363670.1|	PREDICTED: similar to glucagon-like peptide-2 receptor	Monodelphis domestica	2e-13
Contig113	121	ref|ZP_01613075.1|	asparaginyl-tRNA synthetase	Alteromonadales bacterium TW-7	1e-15
Contig118	581	ref|XP_002229670.1|	hypothetical protein BRAFLDRAFT_60411	Branchiostoma floridae	4e-40
Contig121	223	ref|XP_002165240.1|	PREDICTED: similar to Probable E3 ubiquitin-protein ligase HERC3, partial	Hydra magnipapillata	2e-11
Contig125	288	ref|YP_002417399.1|	hypothetical protein VS_1790	Vibrio splendidus LGP32	2e-34
Contig126	349	ref|YP_001342865.1|	carbamoyl-phosphate synthase, large subunit	Marinomonas sp. MWYL1	1e-58
Contig129	489	ref|ZP_01612103.1|	hypothetical protein ATW7_18525	Alteromonadales bacterium TW-7	1e-22
Contig134	992	ref|XP_002226038.1|	hypothetical protein BRAFLDRAFT_88443	Branchiostoma floridae	7e-06
Contig135	261	ref|YP_002753172.1|	para-nitrobenzyl esterase	Acidobacterium capsulatum ATCC 51196	5e-07
Contig142	706	ref|XP_780138.2|	PREDICTED: similar to ENSANGP00000019456	Strongylocentrotus purpuratus	6e-39
Contig144	511	ref|XP_002237329.1|	hypothetical protein BRAFLDRAFT_237641	Branchiostoma floridae	5e-05
Contig145	451	ref|XP_001633720.1|	predicted protein	Nematostella vectensis	2e-06
Contig148	342	ref|YP_002311644.1|	Acyl-CoA dehydrogenase	Shewanella piezotolerans WP3	6e-35
Contig151	2075	dbj|BAA86915.1|	troponin C-long	Mizuhopecten yessoensis	1e-70
Contig152	552	ref|XP_393700.2|	PREDICTED: similar to Chromosome-associated protein CG9802-PA, isoform A	Apis mellifera	1e-58
Contig155	367	gb|AAS01045.1|	Src family tyrosine kinase	Asterina miniata	2e-45
Contig158	543	ref|XP_002415565.1|	conserved hypothetical protein	Ixodes scapularis	3e-35
Contig159	1442	ref|XP_002240717.1|	hypothetical protein BRAFLDRAFT_138005	Branchiostoma floridae	6e-23
Contig160	1153	ref|XP_002428084.1|	Heat shock 70 kDa protein cognate, putative	Pediculus humanus corporis	e-161
Contig161	345	ref|XP_001499916.2|	PREDICTED: similar to F-box/WD repeat-containing protein 1A (F-box and WD repeats protein beta-TrCP) (E3RSIkappaB) (pIkappaBalpha-E3 receptor subunit)	Equus caballus	4e-48
Contig164	360	ref|XP_002220519.1|	hypothetical protein BRAFLDRAFT_82627	Branchiostoma floridae	4e-26
Contig165	653	ref|XP_002213549.1|	hypothetical protein BRAFLDRAFT_75956	Branchiostoma floridae	3e-49
Contig166	1121	ref|XP_392437.2|	PREDICTED: similar to CG9172-PA, isoform A	Apis mellifera	6e-75
Contig170	177	ref|XP_002433582.1|	malate dehydrogenase, putative	Ixodes scapularis	2e-08
Contig171	955	ref|XP_002574934.1|	hypothetical protein	Schistosoma mansoni	6e-29
Contig175	999	ref|XP_001490827.1|	PREDICTED: similar to proteasome 26S non-ATPase subunit 10 isform 2 isoform 1	Equus caballus	2e-60
Contig176	319	ref|XP_780816.2|	PREDICTED: hypothetical protein	Strongylocentrotus purpuratus	2e-08
Contig179	746	ref|XP_002201112.1|	hypothetical protein BRAFLDRAFT_63690	Branchiostoma floridae	7e-75
Contig180	339	ref|XP_002202756.1|	hypothetical protein BRAFLDRAFT_201044	Branchiostoma floridae	8e-21
Contig181	313	ref|ZP_05415097.1|	V-type ATP synthase subunit D	Bacteroides finegoldii DSM 17565	3e-31
Contig182	437	ref|ZP_01614923.1|	prolyl oligopeptidase family protein	Alteromonadales bacterium TW-7	2e-76
Contig186	304	ref|XP_002068087.1|	GK10506	Drosophila willistoni	2e-07
Contig190	222	ref|ZP_00989916.1|	ADP-L-glycero-D-mannoheptose-6-epimerase	Vibrio splendidus 12B01	4e-37
Contig193	253	ref|NP_001120566.1|	hypothetical protein LOC100145720	Xenopus (Silurana) tropicalis	3e-37
Contig195	753	ref|XP_001654380.1|	zinc finger protein	Aedes aegypti	9e-33
Contig197	337	ref|ZP_01813213.1|	phosphoenolpyruvate carboxykinase	Vibrionales bacterium SWAT-3	4e-46
Contig198	469	ref|XP_002242896.1|	hypothetical protein BRAFLDRAFT_131045	Branchiostoma floridae	1e-10
Contig206	214	ref|XP_002238200.1|	hypothetical protein BRAFLDRAFT_100669	Branchiostoma floridae	3e-08
Contig209	1238	gb|ACM09152.1|	Coiled-coil domain-containing protein 43	Salmo salar	1e-15
Contig213	352	ref|YP_760317.1|	hypothetical protein HNE_1609	Hyphomonas neptunium ATCC 15444	1e-08
Contig221	99	ref|YP_341157.1|	chaperone protein HscA	Pseudoalteromonas haloplanktis TAC125	1e-07
Contig223	1343	ref|XP_001944283.1|	PREDICTED: similar to myosin light chain kinase, partial	Acyrthosiphon pisum	4e-14
Contig224	350	ref|ZP_01611386.1|	aconitate hydratase	Alteromonadales bacterium TW-7	7e-52
Contig226	317	ref|YP_264924.1|	porin	Psychrobacter arcticus 273-4	9e-33
Contig227	1204	ref|XP_002201404.1|	hypothetical protein BRAFLDRAFT_63907	Branchiostoma floridae	9e-50
Contig232	479	ref|XP_971084.2|	PREDICTED: similar to AGAP007924-PA	Tribolium castaneum	1e-09
Contig234	2546	ref|XP_002408372.1|	conserved hypothetical protein	Ixodes scapularis	2e-70
Contig236	1290	ref|ZP_02621105.1|	probable malonic semialdehyde oxidative decarboxylase	Clostridium botulinum C str. Eklund	3e-94
Contig237	190	ref|XP_001607386.1|	PREDICTED: similar to actin binding protein, putative	Nasonia vitripennis	5e-10
Contig240	643	emb|CAA11812.1|	histone 1	Mytilus edulis	4e-28
Contig242	463	ref|XP_001110230.1|	PREDICTED: similar to Tubulin alpha-3 chain (Alpha-tubulin 3)	Macaca mulatta	5e-65
Contig244	705	ref|XP_002245501.1|	hypothetical protein BRAFLDRAFT_131791	Branchiostoma floridae	1e-30
Contig246	403	gb|ACE80702.1|	serum C-type lectin	Argopecten irradians	9e-12
Contig247	205	ref|XP_001861291.1|	elongation of very long chain fatty acids protein 4	Culex quinquefasciatus	1e-11
Contig250	700	ref|XP_002234287.1|	hypothetical protein BRAFLDRAFT_232423	Branchiostoma floridae	4e-49
Contig254	500	ref|XP_002205473.1|	hypothetical protein BRAFLDRAFT_118645	Branchiostoma floridae	1e-10
Contig257	949	emb|CAQ13922.1|	novel protein similar to vertebrate transglutaminase 1, K polypeptide (TGM1)	Danio rerio	2e-83
Contig258	217	ref|YP_339679.1|	hypothetical protein PSHAa1161	Pseudoalteromonas haloplanktis TAC125	5e-25
Contig259	803	ref|XP_002246951.1|	hypothetical protein BRAFLDRAFT_109077	Branchiostoma floridae	7e-13
Contig260	1105	gb|AAR11779.1|	cyclophilin A	Chlamys farreri	2e-81
Contig261	304	ref|YP_340331.1|	RNase E: endoribonuclease for rRNA processing and mRNA degradation; member of the degradosome; involved in the production of deoxyribonucleotides via the formation of NDPs	Pseudoalteromonas haloplanktis TAC125	1e-26
Contig262	429	ref|XP_002247215.1|	hypothetical protein BRAFLDRAFT_109348	Branchiostoma floridae	5e-12
Contig263	2023	emb|CAD90167.1|	mu class glutathione S-transferase	Crassostrea gigas	2e-75
Contig265	258	ref|YP_002313296.1|	Response regulator receiver domain protein (CheY-like)	Shewanella piezotolerans WP3	3e-41
Contig268	633	ref|XP_002247608.1|	hypothetical protein BRAFLDRAFT_289082	Branchiostoma floridae	2e-23
Contig271	763	ref|XP_002223620.1|	hypothetical protein BRAFLDRAFT_124357	Branchiostoma floridae	3e-96
Contig272	957	ref|XP_002415437.1|	Rho guanine nucleotide exchange factor, putative	Ixodes scapularis	1e-66
Contig273	442	ref|XP_002204761.1|	hypothetical protein BRAFLDRAFT_118409	Branchiostoma floridae	7e-11
Contig274	438	ref|YP_265091.1|	septum site-determining protein MinD	Psychrobacter arcticus 273-4	1e-67
Contig275	3438	ref|XP_843163.1|	proteophosphoglycan 5	Leishmania major strain Friedlin	7e-08
Contig277	600	ref|XP_002427410.1|	aldose reductase, putative	Pediculus humanus corporis	2e-30
Contig278	137	ref|ZP_01611653.1|	putative Outer membrane TonB-dependent receptor	Alteromonadales bacterium TW-7	2e-14
Contig282	491	ref|YP_579492.1|	sigma 54 modulation protein/ribosomal protein S30EA	Psychrobacter cryohalolentis K5	3e-42
Contig284	264	ref|XP_001869800.1|	vacuolar protein sorting-associating protein 4A	Culex quinquefasciatus	4e-24
Contig285	266	ref|YP_749629.1|	UspA domain-containing protein	Shewanella frigidimarina NCIMB 400	1e-22
Contig286	846	ref|XP_002235767.1|	hypothetical protein BRAFLDRAFT_234902	Branchiostoma floridae	1e-38
Contig287	1342	gb|AAY85550.1|	matrix metalloproteinase	Chlamys farreri	e-178
Contig289	1312	gb|AAH44710.1|	Nle-pending-prov protein	Xenopus laevis	0
Contig293	527	ref|NP_071958.1|	sulfotransferase family, cytosolic, 1B, member 1	Rattus norvegicus	1e-24
Contig295	300	ref|XP_002414663.1|	golgi membrane protein sb140, putative	Ixodes scapularis	2e-34
Contig296	744	gb|ACU33968.1|	HOX12 protein isoform 3	Crassostrea angulata	6e-92
Contig298	843	ref|XP_002115588.1|	hypothetical protein TRIADDRAFT_59457	Trichoplax adhaerens	3e-24
Contig299	1067	dbj|BAG85183.1|	hypoxia-inducible factor 1 alpha	Crassostrea gigas	3e-97
Contig300	323	ref|XP_002206386.1|	hypothetical protein BRAFLDRAFT_68868	Branchiostoma floridae	4e-19
Contig302	913	ref|YP_339518.1|	translation initiation factor IF-2	Pseudoalteromonas haloplanktis TAC125	3e-45
Contig303	866	ref|XP_001346301.2|	PREDICTED: similar to Zinc finger protein 624	Danio rerio	7e-40
Contig307	202	ref|NP_040601.1|	outer host membrane	Enterobacteria phage lambda	2e-12
Contig309	1149	ref|XP_001121004.1|	PREDICTED: similar to Phospholipase D1 (PLD 1) (Choline phosphatase 1) (Phosphatidylcholine-hydrolyzing phospholipase D1) (rPLD1)	Apis mellifera	3e-70
Contig312	1183	ref|ZP_01612854.1|	4.5S-RNP protein, GTP-binding export factor, part of signal recognition particle with 4.5 RNA	Alteromonadales bacterium TW-7	0
Contig313	590	ref|XP_001863587.1|	conserved hypothetical protein	Culex quinquefasciatus	2e-11
Contig314	770	ref|NP_001085541.1|	MGC80368 protein	Xenopus laevis	1e-50
Contig316	542	ref|XP_969020.2|	PREDICTED: similar to dynamin	Tribolium castaneum	2e-38
Contig317	321	ref|ZP_01691786.1|	MdsD protein	Microscilla marina ATCC 23134	4e-27
Contig318	307	ref|ZP_01612848.1|	ATP-dependent protease, Hsp 100, part of multi-chaperone system with DnaK, DnaJ, and GrpE	Alteromonadales bacterium TW-7	8e-44
Contig319	645	ref|XP_001925838.1|	PREDICTED: similar to titin	Sus scrofa	9e-24
Contig324	545	ref|ZP_01613435.1|	tRNA pseudouridine 5S synthase	Alteromonadales bacterium TW-7	1e-87
Contig325	1380	ref|XP_426548.2|	PREDICTED: similar to mKIAA4091 protein	Gallus gallus	2e-36
Contig326	637	ref|XP_318298.4|	AGAP001065-PA	Anopheles gambiae str. PEST	6e-77
Contig332	996	ref|XP_001660600.1|	hypothetical protein AaeL_AAEL010061	Aedes aegypti	3e-32
Contig334	357	gb|ABO26618.1|	alginate lyase 2	Haliotis discus discus	7e-09
Contig335	773	ref|XP_002423951.1|	zinc finger protein DHHC domain containing protein, putative	Pediculus humanus corporis	3e-74
Contig337	842	ref|XP_001178523.1|	PREDICTED: similar to Prefoldin 5	Strongylocentrotus purpuratus	2e-43
Contig338	367	ref|XP_002432519.1|	conserved hypothetical protein	Pediculus humanus corporis	9e-19
Contig339	602	ref|XP_002165768.1|	PREDICTED: hypothetical protein	Hydra magnipapillata	5e-11
Contig341	573	ref|XP_002220760.1|	hypothetical protein BRAFLDRAFT_82889	Branchiostoma floridae	1e-22
Contig342	993	ref|XP_853515.1|	PREDICTED: similar to Doublecortin domain-containing protein 2 (RU2S protein)	Canis familiaris	7e-16
Contig344	391	ref|XP_966368.2|	PREDICTED: similar to GA15696-PA	Tribolium castaneum	9e-12
Contig347	865	ref|ZP_05544689.1|	translation elongation factor G	Parabacteroides sp. D13	3e-88
Contig352	677	ref|ZP_02070564.1|	hypothetical protein BACUNI_01985	Bacteroides uniformis ATCC 8492	6e-62
Contig353	313	gb|AAB22356.1|	D-aspartate oxidase {EC 1.4.3.1}	cattle, kidney, Peptide, 338 aa	1e-08
Contig354	721	ref|XP_417503.1|	PREDICTED: similar to prefoldin subunit 4	Gallus gallus	4e-25
Contig356	469	ref|ZP_04048899.1|	type I restriction-modification system methyltransferase subunit	Brachyspira murdochii DSM 12563	1e-34
Contig357	1986	ref|XP_001639786.1|	predicted protein	Nematostella vectensis	1e-09
Contig360	458	ref|XP_001850621.1|	conserved hypothetical protein	Culex quinquefasciatus	4e-12
Contig363	469	emb|CAF94208.1|	unnamed protein product	Tetraodon nigroviridis	8e-34
Contig364	814	ref|XP_002229413.1|	hypothetical protein BRAFLDRAFT_60376	Branchiostoma floridae	1e-38
Contig366	361	ref|ZP_01611301.1|	DNA-directed RNA polymerase beta chain	Alteromonadales bacterium TW-7	9e-60
Contig367	835	gb|ACU33971.1|	ras family-like protein	Crassostrea angulata	1e-70
Contig371	760	ref|XP_002228918.1|	hypothetical protein BRAFLDRAFT_126276	Branchiostoma floridae	3e-79
Contig374	2281	ref|XP_001599216.1|	PREDICTED: similar to glycine cleavage system h protein	Nasonia vitripennis	1e-42
Contig378	460	gb|ABC86835.1|	ATP synthase beta subunit	Pinctada fucata	7e-26
Contig379	611	ref|XP_002342505.1|	PREDICTED: hypothetical protein XP_002342505	Homo sapiens	1e-13
Contig381	362	ref|ZP_01611366.1|	predicted acetyltransferase	Alteromonadales bacterium TW-7	5e-63
Contig386	478	ref|XP_002210809.1|	hypothetical protein BRAFLDRAFT_73226	Branchiostoma floridae	2e-44
Contig387	236	ref|ZP_01135481.1|	hypothetical protein PTD2_09863	Pseudoalteromonas tunicata D2	2e-12
Contig388	91	ref|ZP_01308416.1|	hypothetical protein RED65_03040	Oceanobacter sp. RED65	5e-06
Contig390	271	ref|XP_001683321.1|	hypothetical protein	Leishmania major	8e-08
Contig391	3166	ref|XP_001951361.1|	PREDICTED: similar to headcase protein	Acyrthosiphon pisum	9e-58
Contig394	442	ref|XP_002341520.1|	conserved hypothetical protein	Talaromyces stipitatus ATCC 10500	1e-06
Contig395	306	ref|NP_297344.1|	hypothetical protein XF0051	Xylella fastidiosa 9a5c	2e-12
Contig396	1027	ref|ZP_05621896.1|	ribosomal protein L25, Ctc-form	Treponema vincentii ATCC 35580	8e-34
Contig397	1303	ref|XP_002203185.1|	hypothetical protein BRAFLDRAFT_202253	Branchiostoma floridae	1e-69
Contig399	1021	ref|XP_002217524.1|	hypothetical protein BRAFLDRAFT_79788	Branchiostoma floridae	8e-52
Contig401	287	ref|ZP_03299940.1|	hypothetical protein BACDOR_01307	Bacteroides dorei DSM 17855	1e-34
Contig403	282	ref|XP_002208935.1|	hypothetical protein BRAFLDRAFT_119714	Branchiostoma floridae	7e-09
Contig405	1020	ref|NP_001006829.1|	coenzyme Q6 homolog	Xenopus (Silurana) tropicalis	6e-82
Contig407	309	ref|XP_002412233.1|	conserved hypothetical protein	Ixodes scapularis	1e-14
Contig411	754	ref|ZP_01613433.1|	translation initiation factor IF-2	Alteromonadales bacterium TW-7	1e-44
Contig412	690	ref|YP_002416631.1|	ribonuclease E	Vibrio splendidus LGP32	2e-85
Contig415	422	ref|XP_001377944.1|	PREDICTED: similar to cadherin FIB3	Monodelphis domestica	9e-22
Contig417	700	ref|XP_001496187.2|	PREDICTED: similar to tetratricopeptide repeat domain 21B	Equus caballus	2e-61
Contig419	452	ref|ZP_02159683.1|	DNA-directed RNA polymerase beta' subunit	Shewanella benthica KT99	2e-74
Contig422	471	ref|XP_002226814.1|	hypothetical protein BRAFLDRAFT_89280	Branchiostoma floridae	8e-30
Contig424	969	ref|XP_971366.1|	PREDICTED: similar to zinc finger protein	Tribolium castaneum	e-126
Contig425	335	ref|XP_002229377.1|	hypothetical protein BRAFLDRAFT_91963	Branchiostoma floridae	2e-08
Contig426	730	ref|NP_001070103.1|	hypothetical protein LOC767697	Danio rerio	7e-42
Contig427	489	ref|YP_270423.1|	hypothetical protein CPS_3756	Colwellia psychrerythraea 34H	9e-49
Contig429	815	ref|NP_192317.1|	ISU3 (ISCU-LIKE 3); structural molecule	Arabidopsis thaliana	4e-13
Contig433	847	ref|NP_001079857.1|	hypothetical protein LOC379547	Xenopus laevis	5e-87
Contig434	1384	ref|XP_002242483.1|	solute carrier family 6, member9	Branchiostoma floridae	9e-70
Contig436	1662	ref|XP_001600817.1|	PREDICTED: similar to conserved hypothetical protein	Nasonia vitripennis	3e-39
Contig439	671	ref|XP_002415325.1|	Jumonji/ARID domain-containing protein, putative	Ixodes scapularis	e-100
Contig440	143	ref|XP_002211750.1|	hypothetical protein BRAFLDRAFT_278498	Branchiostoma floridae	4e-06
Contig444	727	ref|XP_002005586.1|	GI18990	Drosophila mojavensis	2e-76
Contig445	1335	ref|XP_001636992.1|	predicted protein	Nematostella vectensis	4e-13
Contig446	1246	ref|XP_001638456.1|	predicted protein	Nematostella vectensis	9e-35
Contig447	310	ref|XP_002406143.1|	hypothetical protein IscW_ISCW017056	Ixodes scapularis	3e-12
Contig448	626	ref|XP_001631870.1|	predicted protein	Nematostella vectensis	6e-15
Contig449	635	ref|XP_001376715.1|	PREDICTED: similar to pol polyprotein	Monodelphis domestica	6e-28
Contig452	224	ref|ZP_04543204.1|	conserved hypothetical protein	Bacteroides sp. D1	1e-15
Contig453	470	ref|ZP_01612138.1|	hypothetical protein ATW7_18700	Alteromonadales bacterium TW-7	4e-81
Contig454	2310	dbj|BAA22850.1|	troponin T	Mizuhopecten yessoensis	e-116
Contig455	356	ref|XP_002332604.1|	predicted protein	Populus trichocarpa	6e-07
Contig456	243	ref|NP_001087077.1|	HECT domain and ankyrin repeat containing, E3 ubiquitin protein ligase 1	Xenopus laevis	1e-06
Contig459	532	gb|ABB89133.1|	serine protease inhibitor CFSPI3	Chlamys farreri	6e-42
Contig464	882	ref|XP_002225545.1|	hypothetical protein BRAFLDRAFT_125066	Branchiostoma floridae	e-102
Contig465	1297	pdb|3GMW|	A Chain A, Crystal Structure Of Beta-Lactamse Inhibitory Protein-I (Blip-I) In Complex With Tem-1 Beta-Lactamase		2e-72
Contig469	495	ref|XP_002233506.1|	hypothetical protein BRAFLDRAFT_127851	Branchiostoma floridae	1e-29
Contig476	565	ref|XP_001693621.1|	SR protein factor	Chlamydomonas reinhardtii	2e-05
Contig478	654	gb|ACU33964.1|	death-associated protein	Crassostrea angulata	4e-21
Contig481	2244	ref|XP_002224290.1|	hypothetical protein BRAFLDRAFT_59675	Branchiostoma floridae	0
Contig482	971	ref|XP_002237226.1|	hypothetical protein BRAFLDRAFT_115870	Branchiostoma floridae	e-130
Contig484	1283	ref|NP_001007282.2|	glutathione peroxidase 1	Danio rerio	7e-60
Contig485	894	ref|XP_781059.1|	PREDICTED: similar to MGC68877 protein isoform 3	Strongylocentrotus purpuratus	1e-62
Contig489	1055	ref|XP_419166.2|	PREDICTED: similar to IMPACT	Gallus gallus	6e-27
Contig491	625	gb|AAN05588.1|	ribosomal protein L19	Argopecten irradians	5e-59
Contig492	344	emb|CAG13128.1|	unnamed protein product	Tetraodon nigroviridis	6e-11
Contig493	168	ref|YP_001340391.1|	hypothetical protein Mmwyl1_1528	Marinomonas sp. MWYL1	2e-13
Contig494	253	ref|YP_341868.1|	putative orphan protein	Pseudoalteromonas haloplanktis TAC125	5e-12
Contig495	431	ref|ZP_01614256.1|	Methylmalonate-semialdehyde dehydrogenase	Alteromonadales bacterium TW-7	1e-72
Contig496	387	ref|ZP_01224563.1|	2-amino-3-ketobutyrate coenzyme A ligase	marine gamma proteobacterium HTCC2207	1e-42
Contig499	494	ref|ZP_01614398.1|	Signal transduction histidine kinase (contains HAMP domain)	Alteromonadales bacterium TW-7	9e-17
Contig500	379	ref|XP_001629868.1|	predicted protein	Nematostella vectensis	2e-10
Contig501	294	ref|XP_002210540.1|	hypothetical protein BRAFLDRAFT_210180	Branchiostoma floridae	2e-12
Contig503	692	ref|XP_001158507.1|	PREDICTED: zinc finger protein 155	Pan troglodytes	2e-18
Contig506	753	ref|XP_002113850.1|	expressed hypothetical protein	Trichoplax adhaerens	1e-46
Contig508	321	ref|XP_001617546.1|	hypothetical protein NEMVEDRAFT_v1g9877	Nematostella vectensis	1e-07
Contig509	719	ref|XP_002205522.1|	hypothetical protein BRAFLDRAFT_118680	Branchiostoma floridae	1e-26
Contig510	339	emb|CAD79439.1|	alpha-glucosidase-like protein	Crassostrea gigas	9e-25
Contig511	802	ref|XP_002241207.1|	hypothetical protein BRAFLDRAFT_286388	Branchiostoma floridae	7e-15
Contig513	1146	ref|XP_418636.2|	PREDICTED: similar to ABC transporter protein; P-glycoprotein	Gallus gallus	e-123
Contig515	815	gb|AAO83845.1|	AF484088_1 syntaxin 1A	Lymnaea stagnalis	4e-87
Contig516	239	ref|YP_270759.1|	transaldolase B	Colwellia psychrerythraea 34H	1e-05
Contig519	343	ref|XP_002197059.1|	PREDICTED: acyl-Coenzyme A dehydrogenase, long chain	Taeniopygia guttata	3e-21
Contig524	301	ref|XP_002408201.1|	Ran-binding protein, putative	Ixodes scapularis	1e-38
Contig526	273	ref|XP_001919440.1|	PREDICTED: similar to LOC571499 protein	Danio rerio	5e-10
Contig528	515	ref|XP_001849984.1|	conserved hypothetical protein	Culex quinquefasciatus	2e-23
Contig529	747	ref|XP_002130800.1|	PREDICTED: similar to F-box and leucine-rich repeat protein 13	Ciona intestinalis	4e-57
Contig534	354	ref|ZP_01690198.1|	beta-lactamase	Microscilla marina ATCC 23134	6e-07
Contig535	419	ref|XP_002197059.1|	PREDICTED: acyl-Coenzyme A dehydrogenase, long chain	Taeniopygia guttata	7e-52
Contig536	252	ref|XP_001497220.2|	PREDICTED: similar to Chromodomain helicase DNA binding protein 1-like isoform 1	Equus caballus	7e-19
Contig537	813	ref|XP_002120548.1|	PREDICTED: similar to leucyl-tRNA synthetase	Ciona intestinalis	1e-83
Contig540	369	ref|XP_002405158.1|	exosome component, putative	Ixodes scapularis	2e-36
Contig541	449	ref|XP_002246508.1|	hypothetical protein BRAFLDRAFT_175081	Branchiostoma floridae	8e-37
Contig542	429	ref|ZP_03705476.1|	hypothetical protein CLOSTMETH_00187	Clostridium methylpentosum DSM 5476	1e-37
Contig543	738	ref|YP_002310608.1|	Concentrative nucleoside transporter	Shewanella piezotolerans WP3	e-113
Contig545	1471	ref|XP_696513.3|	PREDICTED: similar to hCG401196, partial	Danio rerio	2e-25
Contig547	216	ref|ZP_00991014.1|	flagellar motor switch protein	Vibrio splendidus 12B01	1e-30
Contig549	459	ref|XP_002239208.1|	hypothetical protein BRAFLDRAFT_137021	Branchiostoma floridae	6e-27
Contig550	484	ref|XP_002227274.1|	hypothetical protein BRAFLDRAFT_89816	Branchiostoma floridae	8e-18
Contig553	427	ref|XP_001503596.1|	PREDICTED: CSE1 chromosome segregation 1-like (yeast)	Equus caballus	2e-47
Contig560	540	ref|YP_341945.1|	DNA-binding protein HU-beta (NS1) (HU-1)	Pseudoalteromonas haloplanktis TAC125	7e-41
Contig563	750	gb|ACN11440.1|	Conserved oligomeric Golgi complex component 6	Salmo salar	7e-70
Contig564	913	gb|ABY75514.1|	kinesin-3	Loligo pealei	9e-90
Contig566	254	ref|XP_002219585.1|	hypothetical protein BRAFLDRAFT_224986	Branchiostoma floridae	1e-06
Contig567	930	ref|XP_001895031.1|	hypothetical protein Bm1_17870	Brugia malayi	3e-20
Contig569	735	gb|EDM16251.1|	procollagen, type XIV, alpha 1 (predicted), isoform CRA_b	Rattus norvegicus	4e-16
Contig570	986	ref|XP_002399629.1|	mbp-1 interacting protein-2A, putative	Ixodes scapularis	1e-42
Contig571	511	ref|YP_267231.1|	3-dehydroquinate synthase	Colwellia psychrerythraea 34H	2e-26
Contig572	988	ref|XP_002220468.1|	hypothetical protein BRAFLDRAFT_82598	Branchiostoma floridae	2e-06
Contig577	383	ref|XP_002227804.1|	hypothetical protein BRAFLDRAFT_90333	Branchiostoma floridae	2e-13
Contig580	1497	ref|XP_002208995.1|	hypothetical protein BRAFLDRAFT_119757	Branchiostoma floridae	4e-62
Contig581	499	ref|XP_002135479.1|	GA28568	Drosophila pseudoobscura pseudoobscura	2e-06
Contig582	264	ref|XP_002126110.1|	PREDICTED: similar to RIKEN cDNA E330026B02	Ciona intestinalis	2e-07
Contig584	892	gb|ACB42236.1|	glutathione peroxidase	Metapenaeus ensis	3e-11
Contig586	835	ref|XP_002238600.1|	hypothetical protein BRAFLDRAFT_101052	Branchiostoma floridae	1e-21
Contig587	126	emb|CAG08102.1|	unnamed protein product	Tetraodon nigroviridis	2e-05
Contig588	687	ref|ZP_01613705.1|	Phenylalanine-4-hydroxylase (PAH) (Phe-4-monooxygenase)	Alteromonadales bacterium TW-7	e-127
Contig591	616	ref|XP_002223883.1|	hypothetical protein BRAFLDRAFT_124530	Branchiostoma floridae	3e-38
Contig593	1313	ref|XP_002208423.1|	hypothetical protein BRAFLDRAFT_119623	Branchiostoma floridae	2e-69
Contig598	2798	ref|XP_002235469.1|	hypothetical protein BRAFLDRAFT_128470	Branchiostoma floridae	e-101
Contig601	563	ref|XP_002200742.1|	hypothetical protein BRAFLDRAFT_164247	Branchiostoma floridae	1e-45
Contig603	408	gb|AAT64099.1|	reticulon 4-L2	Takifugu rubripes	3e-17
Contig604	273	ref|YP_270575.1|	nitrogen regulatory protein P-II	Colwellia psychrerythraea 34H	5e-29
Contig606	356	ref|YP_001759883.1|	peptidase S8 and S53 subtilisin kexin sedolisin	Shewanella woodyi ATCC 51908	3e-19
Contig609	1178	ref|ZP_01613431.1|	hypothetical protein ATW7_05756	Alteromonadales bacterium TW-7	1e-76
Contig614	666	ref|XP_002161039.1|	PREDICTED: similar to APEX nuclease (multifunctional DNA repair enzyme) 1	Hydra magnipapillata	2e-33
Contig615	160	ref|ZP_03892684.1|	NADH dehydrogenase subunit H	Geodermatophilus obscurus DSM 43160	5e-18
Contig617	133	ref|ZP_01118034.1|	hypothetical protein PI23P_07955	Polaribacter irgensii 23-P	3e-07
Contig618	323	ref|XP_001629507.1|	predicted protein	Nematostella vectensis	2e-09
Contig621	1033	ref|XP_002212145.1|	hypothetical protein BRAFLDRAFT_212976	Branchiostoma floridae	2e-14
Contig624	1419	ref|XP_002214230.1|	hypothetical protein BRAFLDRAFT_76659	Branchiostoma floridae	3e-47
Contig625	402	pir||T08746	hypothetical protein DKFZp586B0319.1 - human (fragment)		3e-12
Contig626	407	ref|ZP_00991316.1|	Oxidoreductase	Vibrio splendidus 12B01	3e-72
Contig630	545	ref|YP_341835.1|	putative TonB-dependent receptor protease/peptidase	Pseudoalteromonas haloplanktis TAC125	1e-67
Contig632	384	ref|NP_001012395.1|	utrophin	Canis lupus familiaris	4e-16
Contig633	263	ref|XP_002404176.2|	skeletrophin, putative	Ixodes scapularis	6e-15
Contig634	544	ref|NP_001027222.2|	Muscle-specific protein 300, isoform D	Drosophila melanogaster	8e-21
Contig637	294	ref|ZP_01614563.1|	putative iron-sulfur cluster-binding protein FixG	Alteromonadales bacterium TW-7	9e-38
Contig638	633	ref|XP_002203257.1|	hypothetical protein BRAFLDRAFT_117888	Branchiostoma floridae	1e-78
Contig640	464	emb|CAQ63457.1|	ribosomal protein	Mytilus galloprovincialis	9e-22
Contig645	395	ref|ZP_02160994.1|	transcription elongation factor NusA	Kordia algicida OT-1	2e-54
Contig646	1191	ref|XP_001945286.1|	PREDICTED: similar to CG14764 CG14764-PA	Acyrthosiphon pisum	4e-66
Contig647	413	ref|XP_002424664.1|	elongator complex protein, putative	Pediculus humanus corporis	4e-25
Contig648	467	gb|ABR09224.1|	GRIP1-associated protein 1	Lymnaea stagnalis	1e-17
Contig651	2010	ref|NP_990352.1|	collagen, type XII, alpha 1 precursor	Gallus gallus	2e-08
Contig654	777	gb|AAA48985.1|	nonmuscle myosin heavy chain		9e-09
Contig655	1166	ref|XP_792187.1|	PREDICTED: hypothetical protein	Strongylocentrotus purpuratus	5e-56
Contig658	312	ref|YP_003092064.1|	hypothetical protein Phep_1793	Pedobacter heparinus DSM 2366	3e-13
Contig660	899	ref|NP_989886.1|	Kv channel interacting protein 4	Gallus gallus	2e-64
Contig664	1207	ref|XP_001603612.1|	PREDICTED: hypothetical protein	Nasonia vitripennis	2e-06
Contig666	265	ref|XP_424997.2|	PREDICTED: similar to zinc finger RNA binding protein	Gallus gallus	8e-15
Contig668	2108	ref|XP_001177721.1|	PREDICTED: similar to pyruvate dehydrogenase complex, component X	Strongylocentrotus purpuratus	1e-98
Contig669	445	ref|YP_003172977.1|	hypothetical protein LC705_00287	Lactobacillus rhamnosus Lc 705	5e-07
Contig674	317	ref|XP_001714476.1|	PREDICTED: hypothetical protein	Homo sapiens	7e-06
Contig679	319	ref|YP_339237.1|	methyl-accepting chemotaxis protein	Pseudoalteromonas haloplanktis TAC125	5e-06
Contig681	494	ref|XP_001634108.1|	predicted protein	Nematostella vectensis	2e-06
Contig682	631	ref|XP_001632774.1|	predicted protein	Nematostella vectensis	1e-47
Contig683	322	ref|XP_002217468.1|	hypothetical protein BRAFLDRAFT_79692	Branchiostoma floridae	2e-13
Contig686	447	ref|XP_002432117.1|	conserved hypothetical protein	Pediculus humanus corporis	5e-44
Contig687	430	ref|XP_002225448.1|	hypothetical protein BRAFLDRAFT_125038	Branchiostoma floridae	7e-38
Contig693	765	ref|NP_001138449.1|	two-pore calcium channel 3	Strongylocentrotus purpuratus	3e-34
Contig695	238	ref|ZP_01613670.1|	hypothetical protein ATW7_09181	Alteromonadales bacterium TW-7	1e-22
Contig698	359	ref|XP_698091.2|	PREDICTED: similar to guanine nucleotide exchange factor p532	Danio rerio	3e-22
Contig699	2088	ref|XP_002207149.1|	hypothetical protein BRAFLDRAFT_276592	Branchiostoma floridae	0
Contig700	387	ref|XP_002427067.1|	conserved hypothetical protein	Pediculus humanus corporis	2e-07
Contig705	454	ref|XP_002227803.1|	hypothetical protein BRAFLDRAFT_90332	Branchiostoma floridae	3e-13
Contig710	219	ref|XP_002414785.1|	nuclear pore complex protein Nup93, putative	Ixodes scapularis	5e-09
Contig712	640	ref|NP_032280.2|	3-hydroxy-3-methylglutaryl CoA lyase precursor	Mus musculus	1e-05
Contig714	339	gb|EDL79836.1|	similar to CDNA sequence BC052040 (predicted)	Rattus norvegicus	2e-10
Contig716	598	ref|NP_001137576.1|	caspase 2, apoptosis-related cysteine peptidase	Bos taurus	3e-09
Contig718	330	ref|XP_871749.3|	PREDICTED: similar to Putative tRNA pseudouridine synthase Pus10 (tRNA pseudouridine 55 synthase) (Psi55 synthase) (tRNA-uridine isomerase) (tRNA pseudouridylate synthase) (Coiled-coil domain-containing protein 139)	Bos taurus	6e-27
Contig719	277	ref|YP_265024.1|	hypothetical protein Psyc_1742	Psychrobacter arcticus 273-4	7e-33
Contig720	1109	ref|XP_001627363.1|	predicted protein	Nematostella vectensis	5e-34
Contig722	3612	gb|ACL36044.1|	NADH dehydrogenase subunit 2	Mizuhopecten yessoensis	e-149
Contig723	2313	ref|XP_002244058.1|	hypothetical protein BRAFLDRAFT_131352	Branchiostoma floridae	0
Contig726	1331	ref|XP_002210692.1|	hypothetical protein BRAFLDRAFT_210558	Branchiostoma floridae	0
Contig728	372	ref|XP_002200821.1|	hypothetical protein BRAFLDRAFT_63526	Branchiostoma floridae	2e-09
Contig729	638	ref|ZP_01611621.1|	putative transcriptional regulator, LysR family protein	Alteromonadales bacterium TW-7	4e-71
Contig732	483	ref|XP_002217233.1|	hypothetical protein BRAFLDRAFT_114530	Branchiostoma floridae	1e-41
Contig733	445	ref|XP_001625066.1|	predicted protein	Nematostella vectensis	2e-07
Contig734	424	ref|XP_973990.1|	PREDICTED: similar to O-fucosyltransferase, putative	Tribolium castaneum	1e-49
Contig736	384	ref|NP_001158815.1|	Leucyl-tRNA synthetase, cytoplasmic	Salmo salar	4e-25
Contig737	1321	ref|XP_002236814.1|	hypothetical protein BRAFLDRAFT_99284	Branchiostoma floridae	4e-35
Contig738	1387	ref|XP_002208938.1|	hypothetical protein BRAFLDRAFT_71433	Branchiostoma floridae	0
Contig741	685	gb|ACO10110.1|	Mitochondrial 39S ribosomal protein L49	Osmerus mordax	3e-22
Contig745	385	ref|XP_001844908.1|	conserved hypothetical protein	Culex quinquefasciatus	2e-12
Contig748	367	ref|YP_268469.1|	tolB protein	Colwellia psychrerythraea 34H	5e-52
Contig751	1726	ref|XP_001916321.1|	PREDICTED: similar to Baculoviral IAP repeat-containing protein 2 (Inhibitor of apoptosis protein 2) (HIAP2) (HIAP-2) (C-IAP1) (TNFR2-TRAF-signaling complex protein 2) (IAP homolog B) (RING finger protein 48)	Equus caballus	7e-14
Contig752	1983	ref|XP_002122662.1|	PREDICTED: similar to predicted protein	Ciona intestinalis	8e-56
Contig753	545	ref|XP_002200881.1|	hypothetical protein BRAFLDRAFT_198650	Branchiostoma floridae	2e-06
Contig754	413	ref|XP_001600318.1|	PREDICTED: similar to zinc finger protein	Nasonia vitripennis	6e-58
Contig756	663	ref|ZP_01612040.1|	putative mechanosensitive channel protein (MscS family)	Alteromonadales bacterium TW-7	3e-48
Contig759	123	ref|ZP_01613207.1|	hypothetical protein ATW7_11836	Alteromonadales bacterium TW-7	6e-05
Contig760	1571	ref|XP_001688566.1|	AGAP004834-PA	Anopheles gambiae str. PEST	3e-24
Contig761	347	ref|XP_002130925.1|	PREDICTED: similar to SHC (Src homology 2 domain containing) transforming protein 1	Ciona intestinalis	2e-18
Contig766	337	ref|XP_002242570.1|	hypothetical protein BRAFLDRAFT_116297	Branchiostoma floridae	4e-34
Contig767	543	ref|XP_002220489.1|	hypothetical protein BRAFLDRAFT_82654	Branchiostoma floridae	4e-17
Contig769	457	ref|XP_002239837.1|	hypothetical protein BRAFLDRAFT_102195	Branchiostoma floridae	8e-10
Contig773	1691	sp|Q16943.1|	VP33_APLCA RecName: Full=Vesicle-associated membrane protein/synaptobrevin-binding protein; AltName: Full=VAP-33	Aplysia californica	3e-46
Contig775	246	ref|ZP_04832919.1|	nicotinate phosphoribosyltransferase	Prevotella melaninogenica ATCC 25845	1e-14
Contig776	425	ref|XP_782883.2|	PREDICTED: similar to Usp40 protein	Strongylocentrotus purpuratus	3e-23
Contig777	519	ref|YP_341555.1|	putative hydrolase/phosphatase protein	Pseudoalteromonas haloplanktis TAC125	2e-51
Contig778	428	ref|ZP_01613858.1|	predicted gluconate transport associated protein	Alteromonadales bacterium TW-7	1e-73
Contig781	1675	ref|XP_001702999.1|	glutaredoxin, CPYC type	Chlamydomonas reinhardtii	6e-22
Contig782	764	ref|YP_002312119.1|	RNA methylase:THUMP, putative	Shewanella piezotolerans WP3	9e-33
Contig784	742	ref|XP_002250208.1|	hypothetical protein BRAFLDRAFT_188180	Branchiostoma floridae	1e-11
Contig785	1038	ref|NP_001016190.1|	hypothetical protein LOC548944	Xenopus (Silurana) tropicalis	1e-70
Contig787	728	ref|ZP_05548042.1|	TPR domain-containing protein	Parabacteroides sp. D13	9e-14
Contig792	1046	ref|XP_001813428.1|	PREDICTED: similar to MAX dimerization protein	Tribolium castaneum	4e-29
Contig795	976	ref|XP_002250676.1|	hypothetical protein BRAFLDRAFT_133416	Branchiostoma floridae	6e-17
Contig796	806	ref|XP_001634027.1|	predicted protein	Nematostella vectensis	5e-10
Contig797	297	ref|NP_001016031.2|	parafibromin	Xenopus (Silurana) tropicalis	4e-29
Contig802	579	ref|XP_001895056.1|	Histidine-rich glycoprotein precursor	Brugia malayi	3e-10
Contig804	1060	ref|XP_001181560.1|	PREDICTED: similar to LOC398543 protein	Strongylocentrotus purpuratus	9e-25
Contig805	351	ref|XP_002155032.1|	PREDICTED: similar to predicted protein, partial	Hydra magnipapillata	1e-49
Contig813	133	ref|ZP_00991126.1|	hypothetical protein V12B01_09561	Vibrio splendidus 12B01	3e-16
Contig815	601	ref|YP_341851.1|	protein prenylyltransferase domain-containing protein	Pseudoalteromonas haloplanktis TAC125	2e-97
Contig821	688	ref|XP_971508.2|	PREDICTED: similar to MYC binding protein 2	Tribolium castaneum	5e-60
Contig822	938	ref|XP_001919946.1|	PREDICTED: hypothetical protein, partial	Danio rerio	2e-13
Contig824	776	ref|XP_001178754.1|	PREDICTED: similar to J1A crystallin	Strongylocentrotus purpuratus	5e-18
Contig825	567	dbj|BAG10406.1|	citron Rho-interacting kinase	synthetic construct	3e-36
Contig829	422	ref|XP_781547.1|	PREDICTED: similar to excision repair protein	Strongylocentrotus purpuratus	5e-10
Contig832	679	ref|XP_002415044.1|	anti-silencing protein, putative	Ixodes scapularis	2e-69
Contig833	198	ref|XP_794145.2|	PREDICTED: hypothetical protein	Strongylocentrotus purpuratus	1e-11
Contig834	1400	ref|NP_001080095.1|	growth hormone inducible transmembrane protein	Xenopus laevis	e-101
Contig841	658	ref|XP_001371167.1|	PREDICTED: hypothetical protein	Monodelphis domestica	1e-23
Contig845	1371	ref|XP_002203730.1|	hypothetical protein BRAFLDRAFT_66185	Branchiostoma floridae	4e-87
Contig846	1758	ref|NP_001133821.1|	Coatomer subunit beta	Salmo salar	e-168
Contig852	423	ref|YP_002311091.1|	Thioredoxin-like protein, putative	Shewanella piezotolerans WP3	4e-62
Contig853	283	ref|ZP_04056026.1|	ribosomal protein L28	Porphyromonas uenonis 60-3	4e-28
Contig854	673	ref|NP_001139666.1|	sodium-dependent alanine transporter 3	Strongylocentrotus purpuratus	1e-34
Contig856	533	ref|XP_001318285.1|	viral A-type inclusion protein	Trichomonas vaginalis G3	1e-06
Contig858	275	ref|XP_002430348.1|	GDP mannose-4,6-dehydratase, putative	Pediculus humanus corporis	2e-25
Contig862	300	emb|CAG09246.1|	unnamed protein product	Tetraodon nigroviridis	4e-06
Contig869	1460	ref|XP_001356904.2|	GA10259	Drosophila pseudoobscura pseudoobscura	6e-47
Contig871	982	ref|XP_795620.1|	PREDICTED: similar to KIAA0107	Strongylocentrotus purpuratus	2e-73
Contig872	2083	ref|NP_999661.1|	dystrophin-like protein	Strongylocentrotus purpuratus	2e-89
Contig874	532	ref|NP_001121346.1|	hypothetical protein LOC100158438	Xenopus laevis	2e-66
Contig875	438	ref|NP_001025294.1|	nuclear pore complex-associated protein TPR	Danio rerio	2e-13
Contig877	1399	ref|XP_396777.3|	PREDICTED: similar to karst CG12008-PA, isoform A	Apis mellifera	e-122
Contig879	1631	ref|XP_002111438.1|	expressed hypothetical protein	Trichoplax adhaerens	2e-86
Contig880	699	ref|XP_002244944.1|	hypothetical protein BRAFLDRAFT_107115	Branchiostoma floridae	2e-05
Contig883	412	gb|ABO16370.1|	metallothionein	Argopecten irradians	7e-43
Contig884	459	ref|ZP_05257121.1|	phosphoenolpyruvate synthase/pyruvate phosphate dikinase	Bacteroides sp. 4_3_47FAA	1e-15
Contig886	492	ref|XP_001144069.1|	PREDICTED: similar to Chromosome 12 open reading frame 11 isoform 1	Pan troglodytes	2e-39
Contig887	268	ref|XP_549775.2|	PREDICTED: hypothetical protein XP_549775	Canis familiaris	1e-12
Contig890	220	gb|EEQ30967.1|	nuclear localization protein	Microsporum canis CBS 113480	0
Contig891	969	ref|YP_001255257.1|	hypothetical protein CBO2758	Clostridium botulinum A str. ATCC 3502	0
Contig892	263	ref|NP_001026665.1|	serine/arginine repetitive matrix 1	Gallus gallus	0
Contig893	585	ref|XP_002186422.1|	predicted protein	Phaeodactylum tricornutum CCAP 1055/1	0
Contig894	342	ref|YP_001111271.1|	hypothetical protein GrBNV_gp04	Gryllus bimaculatus nudivirus	0
Contig895	363	tpg|DAA04499.1|	TPA: TPA_exp: pol polyprotein	Schistosoma mansoni	0
Contig900	337	ref|YP_341239.1|	coproporphyrinogen III oxidase	Pseudoalteromonas haloplanktis TAC125	4e-55
Contig903	1407	ref|XP_002422975.1|	conserved hypothetical protein	Pediculus humanus corporis	2e-44
Contig905	282	ref|YP_751050.1|	hypothetical protein Sfri_2367	Shewanella frigidimarina NCIMB 400	4e-15
Contig906	249	gb|AAB40756.1|	hypothetical protein	Escherichia coli	2e-23
Contig909	339	ref|ZP_04491566.1|	dihydrolipoamide dehydrogenase	Spirosoma linguale DSM 74	4e-31
Contig915	303	ref|XP_002242661.1|	hypothetical protein BRAFLDRAFT_163784	Branchiostoma floridae	2e-33
Contig917	400	ref|ZP_01692958.1|	sigma-70 region 2 domain protein	Microscilla marina ATCC 23134	2e-18
Contig918	1246	emb|CAJ83487.1|	novel protein similar to DnaJ (Hsp40) homolog, subfamily C, member 3 (DNAJC3)	Xenopus tropicalis	e-101
Contig919	551	ref|YP_338816.1|	hypothetical protein PSHAa0274	Pseudoalteromonas haloplanktis TAC125	7e-38
Contig921	1361	ref|XP_789610.1|	PREDICTED: similar to coiled-coil domain containing 92	Strongylocentrotus purpuratus	4e-20
Contig922	806	ref|XP_786504.2|	PREDICTED: similar to DEAD (Asp-Glu-Ala-Asp) box polypeptide 21a	Strongylocentrotus purpuratus	7e-82
Contig925	507	ref|XP_001621145.1|	hypothetical protein NEMVEDRAFT_v1g222319	Nematostella vectensis	5e-43
Contig926	289	ref|XP_001378156.1|	PREDICTED: similar to ubiquitin ligase	Monodelphis domestica	7e-17
Contig927	447	ref|XP_002209935.1|	hypothetical protein BRAFLDRAFT_72371	Branchiostoma floridae	2e-20
Contig930	367	ref|XP_002575955.1|	marvel-containing potential lipid raft-associated protein	Schistosoma mansoni	2e-09
Contig931	474	ref|ZP_01613914.1|	elongation factor EF-2	Alteromonadales bacterium TW-7	2e-82
Contig933	1042	ref|XP_002110140.1|	hypothetical protein TRIADDRAFT_53808	Trichoplax adhaerens	4e-38
Contig934	418	ref|YP_001474693.1|	hypothetical protein Ssed_2958	Shewanella sediminis HAW-EB3	6e-15
Contig936	287	ref|ZP_01613217.1|	response regulator/GGDEF domain protein	Alteromonadales bacterium TW-7	5e-38
Contig937	683	ref|XP_001603094.1|	PREDICTED: similar to ENSANGP00000031746	Nasonia vitripennis	1e-68
Contig939	199	ref|XP_002224468.1|	hypothetical protein BRAFLDRAFT_124728	Branchiostoma floridae	1e-14
Contig940	275	ref|XP_781643.2|	PREDICTED: hypothetical protein	Strongylocentrotus purpuratus	2e-06
Contig941	843	ref|NP_775381.1|	dystroglycan 1	Danio rerio	7e-21
Contig945	1046	ref|XP_001651592.1|	hypothetical protein AaeL_AAEL005914	Aedes aegypti	4e-27
Contig951	1647	ref|XP_001624826.1|	predicted protein	Nematostella vectensis	e-105
Contig955	533	ref|XP_001120785.1|	PREDICTED: similar to CG12802-PA	Apis mellifera	2e-19
Contig960	1229	ref|XP_002411832.1|	vinculin, putative	Ixodes scapularis	e-116
Contig966	816	ref|XP_421573.2|	PREDICTED: hypothetical protein	Gallus gallus	4e-44
Contig969	1230	ref|XP_002207396.1|	hypothetical protein BRAFLDRAFT_119260	Branchiostoma floridae	5e-34
Contig970	975	gb|ABO26591.1|	putative perlucin 2	Haliotis discus discus	9e-06
Contig971	379	gb|AAQ18148.1|	dystrobrevin binding protein	Branchiostoma belcheri tsingtaunese	7e-14
Contig977	342	ref|XP_002240794.1|	hypothetical protein BRAFLDRAFT_103126	Branchiostoma floridae	1e-23
Contig979	945	ref|XP_001374411.1|	PREDICTED: hypothetical protein	Monodelphis domestica	e-102
Contig981	321	ref|YP_341604.1|	deoxyguanosinetriphosphate triphosphohydrolase	Pseudoalteromonas haloplanktis TAC125	4e-36
Contig982	5890	gb|AAS93901.1|	glycogen phosphorylase	Crassostrea gigas	0
Contig983	295	ref|ZP_01258729.1|	hypothetical protein V12G01_22398	Vibrio alginolyticus 12G01	2e-05
Contig984	805	gb|ABO26616.1|	regucalcin	Haliotis discus discus	8e-59
Contig985	965	ref|XP_002228385.1|	hypothetical protein BRAFLDRAFT_90929	Branchiostoma floridae	2e-37
Contig987	754	ref|NP_297344.1|	hypothetical protein XF0051	Xylella fastidiosa 9a5c	9e-12
Contig990	1314	gb|AAY66903.1|	ubiquitin-conjugating enzyme	Ixodes scapularis	2e-29
Contig991	858	ref|XP_002414333.1|	transcription factor MYB, putative	Ixodes scapularis	5e-17
Contig992	457	ref|XP_001749112.1|	hypothetical protein	Monosiga brevicollis MX1	1e-09
Contig994	405	ref|XP_001634934.1|	predicted protein	Nematostella vectensis	3e-32
Contig995	169	ref|XP_002108248.1|	hypothetical protein TRIADDRAFT_52543	Trichoplax adhaerens	8e-08
Contig996	834	ref|XP_002160230.1|	PREDICTED: similar to predicted protein	Hydra magnipapillata	1e-20
Contig997	350	ref|XP_001658155.1|	leucyl-tRNA synthetase	Aedes aegypti	9e-06
Contig1000	955	ref|XP_001629577.1|	predicted protein	Nematostella vectensis	1e-05
Contig1003	656	ref|XP_002189538.1|	PREDICTED: similar to GTP-binding protein 8	Taeniopygia guttata	7e-43
Contig1004	771	ref|XP_001902359.1|	oxidoreductase, zinc-binding dehydrogenase family protein	Brugia malayi	3e-14
Contig1005	637	ref|XP_002209742.1|	hypothetical protein BRAFLDRAFT_262333	Branchiostoma floridae	1e-32
Contig1006	386	ref|ZP_01612064.1|	tyrosine-protein kinase	Alteromonadales bacterium TW-7	1e-25
Contig1009	451	ref|YP_001047274.1|	hypothetical protein Memar_1363	Methanoculleus marisnigri JR1	2e-08
Contig1010	785	ref|XP_317419.4|	AGAP008043-PA	Anopheles gambiae str. PEST	8e-38
Contig1012	628	ref|XP_796260.1|	PREDICTED: similar to LOC539270 protein	Strongylocentrotus purpuratus	9e-42
Contig1013	886	ref|XP_002211815.1|	hypothetical protein BRAFLDRAFT_120638	Branchiostoma floridae	3e-79
Contig1016	562	ref|ZP_02737597.1|	hypothetical protein GobsU_37660	Gemmata obscuriglobus UQM 2246	5e-29
Contig1019	486	ref|XP_799249.2|	PREDICTED: similar to MGC83791 protein	Strongylocentrotus purpuratus	3e-42
Contig1020	348	ref|YP_002728348.1|	glycosyl transferase, group 1	Sulfurihydrogenibium azorense Az-Fu1	4e-10
Contig1021	690	ref|XP_525852.2|	PREDICTED: similar to SULT1C sulfotransferase	Pan troglodytes	3e-23
Contig1025	371	ref|XP_781166.2|	PREDICTED: hypothetical protein	Strongylocentrotus purpuratus	5e-12
Contig1028	2493	ref|NP_001006562.1|	ATP-binding cassette, sub-family F (GCN20), member 2	Gallus gallus	0
Contig1029	1039	ref|XP_002203451.1|	hypothetical protein BRAFLDRAFT_117940	Branchiostoma floridae	8e-60
Contig1030	1116	ref|YP_002601682.1|	hypothetical protein HRM2_04000	Desulfobacterium autotrophicum HRM2	3e-15
Contig1032	427	ref|XP_001628653.1|	predicted protein	Nematostella vectensis	2e-05
Contig1034	356	ref|XP_001231574.1|	PREDICTED: hypothetical protein LOC416206	Gallus gallus	2e-05
Contig1035	408	gb|AAV91525.1|	calcium binding protein 1	Biomphalaria glabrata	1e-07
Contig1036	443	ref|ZP_01613297.1|	phosphoenolpyruvate synthase	Alteromonadales bacterium TW-7	2e-52
Contig1037	420	ref|ZP_01611621.1|	putative transcriptional regulator, LysR family protein	Alteromonadales bacterium TW-7	6e-39
Contig1039	517	emb|CAG02707.1|	unnamed protein product	Tetraodon nigroviridis	1e-33
Contig1040	189	ref|YP_340168.1|	hypothetical protein PSHAa1652	Pseudoalteromonas haloplanktis TAC125	5e-17
Contig1058	445	ref|XP_002238510.1|	hypothetical protein BRAFLDRAFT_100935	Branchiostoma floridae	5e-06
Contig1059	409	ref|XP_002428266.1|	ubiquitin carboxyl-terminal hydrolase, putative	Pediculus humanus corporis	9e-41
Contig1060	516	ref|ZP_05718698.1|	hypothetical protein VMD_37440	Vibrio mimicus VM573	4e-20
Contig1064	744	ref|XP_782036.2|	PREDICTED: similar to MGC83596 protein	Strongylocentrotus purpuratus	5e-72
Contig1071	1351	ref|XP_001184343.1|	PREDICTED: similar to EGF-like protein	Strongylocentrotus purpuratus	7e-29
Contig1076	470	ref|ZP_04645459.1|	pG1 protein	Lactobacillus jensenii 269-3	3e-38
Contig1078	1169	ref|YP_340197.1|	hypothetical protein PSHAa1681	Pseudoalteromonas haloplanktis TAC125	5e-76
Contig1079	482	ref|XP_002241778.1|	hypothetical protein BRAFLDRAFT_104097	Branchiostoma floridae	1e-07
Contig1091	640	emb|CAX13662.1|	novel protein (zgc:172216)	Danio rerio	6e-14
Contig1093	444	ref|XP_002240673.1|	hypothetical protein BRAFLDRAFT_243359	Branchiostoma floridae	6e-31
Contig1099	555	ref|NP_985455.1|	AFL095Wp	Ashbya gossypii ATCC 10895	2e-05
Contig1100	1543	ref|YP_002721575.1|	hypothetical protein BHWA1_01395	Brachyspira hyodysenteriae WA1	9e-09
Contig1102	1087	ref|NP_001076348.1|	Williams Beuren syndrome chromosome region 22 protein	Danio rerio	1e-97
Contig1103	367	ref|XP_780803.1|	PREDICTED: similar to ENSANGP00000014225	Strongylocentrotus purpuratus	2e-30
Contig1105	644	gb|ABA60389.1|	nicotinic acetylcholine receptor subunit type K	Lymnaea stagnalis	1e-57
Contig1108	920	ref|XP_001505012.2|	PREDICTED: similar to General transcription factor IIH subunit 1 (General transcription factor IIH polypeptide 1) (TFIIH basal transcription factor complex p62 subunit) (Basic transcription factor 2 62 kDa subunit) (BTF2-p62)	Equus caballus	3e-59
Contig1110	697	ref|XP_002228235.1|	hypothetical protein BRAFLDRAFT_126013	Branchiostoma floridae	2e-05
Contig1113	1880	ref|XP_002240393.1|	hypothetical protein BRAFLDRAFT_242861	Branchiostoma floridae	e-157
Contig1115	381	ref|XP_002236676.1|	hypothetical protein BRAFLDRAFT_236446	Branchiostoma floridae	5e-17
Contig1119	1114	ref|XP_002225306.1|	hypothetical protein BRAFLDRAFT_124996	Branchiostoma floridae	2e-33
Contig1122	540	ref|XP_001636558.1|	predicted protein	Nematostella vectensis	2e-68
Contig1126	310	ref|ZP_01614474.1|	putative sirtuin	Alteromonadales bacterium TW-7	6e-40
Contig1129	853	ref|XP_001637105.1|	predicted protein	Nematostella vectensis	6e-24
Contig1131	311	ref|XP_002216593.1|	hypothetical protein BRAFLDRAFT_219974	Branchiostoma floridae	2e-07
Contig1133	374	ref|XP_002212375.1|	hypothetical protein BRAFLDRAFT_74747	Branchiostoma floridae	3e-28
Contig1134	421	ref|ZP_01719666.1|	arylsulfatase A precursor	Algoriphagus sp. PR1	5e-28
Contig1137	1144	sp|Q9GNN8.1|	CTXA_CARAL RecName: Full=Toxin CaTX-A; Short=Toxin A; Flags: Precursor	Carybdea alata	2e-05
Contig1139	1902	ref|XP_001513856.1|	PREDICTED: hypothetical protein	Ornithorhynchus anatinus	1e-44
Contig1140	2312	ref|XP_002121660.1|	PREDICTED: similar to collagen type VI alpha 6	Ciona intestinalis	4e-54
Contig1141	1216	emb|CAG14940.1|	heterogeneous nuclear ribonucleoprotein	Salmo salar	8e-07
Contig1142	355	ref|ZP_01614886.1|	cell division protein	Alteromonadales bacterium TW-7	3e-47
Contig1143	629	gb|AAD20808.1|	5-aminolevulinate synthase	Sepia officinalis	4e-65
Contig1145	264	ref|XP_002410975.1|	conserved hypothetical protein	Ixodes scapularis	3e-10
Contig1146	469	ref|XP_001197304.1|	PREDICTED: similar to expressed protein	Strongylocentrotus purpuratus	4e-22
Contig1147	319	ref|YP_002892240.1|	carbamoyl-phosphate synthase, large subunit	Tolumonas auensis DSM 9187	2e-41
Contig1148	954	ref|XP_002223922.1|	hypothetical protein BRAFLDRAFT_124526	Branchiostoma floridae	e-111
Contig1149	1446	ref|YP_001303701.1|	DNA-directed RNA polymerase subunit alpha	Parabacteroides distasonis ATCC 8503	e-145
Contig1150	1029	ref|YP_581580.1|	50S ribosomal protein L19	Psychrobacter cryohalolentis K5	2e-60
Contig1151	635	ref|YP_112575.1|	hypothetical protein MCA0035	Methylococcus capsulatus str. Bath	3e-14
Contig1152	378	ref|XP_001634911.1|	predicted protein	Nematostella vectensis	3e-24
Contig1154	422	gb|AAA62590.1|	noninactivating potassium channel		4e-29
Contig1155	276	ref|XP_002510771.1|	aig1, putative	Ricinus communis	6e-08
Contig1159	332	ref|ZP_02086758.1|	hypothetical protein CLOBOL_04301	Clostridium bolteae ATCC BAA-613	9e-09
Contig1160	541	ref|ZP_02182717.1|	hypothetical protein FBALC1_07818	Flavobacteriales bacterium ALC-1	4e-22
Contig1161	290	ref|XP_001111753.1|	PREDICTED: similar to NAD(P) dependent steroid dehydrogenase-like	Macaca mulatta	4e-35
Contig1162	318	gb|AAI35246.1|	Melk protein	Xenopus tropicalis	9e-46
Contig1164	353	ref|YP_340410.1|	hypothetical protein PSHAa1897	Pseudoalteromonas haloplanktis TAC125	2e-42
Contig1165	574	ref|XP_001579764.1|	viral A-type inclusion protein	Trichomonas vaginalis G3	1e-06
Contig1166	455	ref|YP_340239.1|	ATP-dependent specificity subunit of clpA-clpP serine protease	Pseudoalteromonas haloplanktis TAC125	1e-51
Contig1167	1196	gb|AAY32933.1|	tryptophan 2,3-dioxygenase	Chlamys farreri	0
Contig1169	1821	ref|XP_002221377.1|	hypothetical protein BRAFLDRAFT_123529	Branchiostoma floridae	3e-29
Contig1171	340	ref|XP_976023.1|	PREDICTED: similar to AGAP005020-PA isoform 2	Tribolium castaneum	7e-16
Contig1172	1266	ref|XP_001640952.1|	predicted protein	Nematostella vectensis	e-101
Contig1175	885	ref|XP_395826.2|	PREDICTED: similar to CG32857-PA	Apis mellifera	8e-32
Contig1179	231	ref|YP_340009.1|	3-hydroxydecanoyl-(acyl carrier protein) dehydratase	Pseudoalteromonas haloplanktis TAC125	1e-25
Contig1180	484	ref|ZP_01611611.1|	putative aromatic acid decarboxylase	Alteromonadales bacterium TW-7	7e-43
Contig1181	626	ref|XP_002132541.1|	GA25844	Drosophila pseudoobscura pseudoobscura	2e-10
Contig1183	800	ref|NP_001158436.1|	forkhead box E1	Saccoglossus kowalevskii	8e-32
Contig1184	292	ref|XP_786277.1|	PREDICTED: similar to OSJNBa0059D20.6	Strongylocentrotus purpuratus	5e-07
Contig1185	483	ref|XP_002200924.1|	hypothetical protein BRAFLDRAFT_116977	Branchiostoma floridae	4e-53
Contig1186	569	ref|XP_002206471.1|	hypothetical protein BRAFLDRAFT_69026	Branchiostoma floridae	6e-72
Contig1187	1470	ref|XP_002202598.1|	hypothetical protein BRAFLDRAFT_275600	Branchiostoma floridae	e-172
Contig1189	469	ref|XP_002343921.1|	PREDICTED: hypothetical protein XP_002343921	Homo sapiens	5e-07
Contig1192	1390	gb|AAR39410.1|	beta tubulin	Chlamys farreri	e-107
Contig1193	2715	ref|XP_002218670.1|	hypothetical protein BRAFLDRAFT_122695	Branchiostoma floridae	0
Contig1194	162	ref|YP_339730.1|	hypothetical protein PSHAa1212	Pseudoalteromonas haloplanktis TAC125	8e-21
Contig1195	366	ref|XP_002001132.1|	GI10613	Drosophila mojavensis	2e-17
Contig1196	2083	gb|ACR10004.1|	merozoite-related surface protein 5	Plasmodium falciparum	3e-07
Contig1197	430	ref|YP_339922.1|	hypothetical protein PSHAa1404	Pseudoalteromonas haloplanktis TAC125	7e-38
Contig1204	1190	ref|NP_001025916.1|	huntingtin interacting protein 14	Gallus gallus	3e-84
Contig1205	1316	ref|XP_001639086.1|	predicted protein	Nematostella vectensis	e-149
Contig1206	734	ref|YP_002310579.1|	Heat shock protein Hsp70	Shewanella piezotolerans WP3	e-121
Contig1207	909	ref|XP_002416603.1|	nop14, putative	Ixodes scapularis	2e-10
Contig1209	376	ref|ZP_01612479.1|	putative efflux pump	Alteromonadales bacterium TW-7	1e-48
Contig1212	438	ref|ZP_01135601.1|	hypothetical protein PTD2_10463	Pseudoalteromonas tunicata D2	1e-38
Contig1214	447	ref|XP_002207828.1|	hypothetical protein BRAFLDRAFT_276868	Branchiostoma floridae	3e-25
Contig1215	644	ref|XP_002233532.1|	hypothetical protein BRAFLDRAFT_231170	Branchiostoma floridae	9e-32
Contig1217	2066	ref|XP_001519351.1|	PREDICTED: similar to elongation factor Tu, partial	Ornithorhynchus anatinus	e-136
Contig1218	436	ref|XP_792621.2|	PREDICTED: similar to caspase-3, partial	Strongylocentrotus purpuratus	1e-20
Contig1219	231	ref|XP_001210386.1|	predicted protein	Aspergillus terreus NIH2624	8e-08
Contig1220	191	ref|XP_002422893.1|	vacuolar amino acid transporter, putative	Pediculus humanus corporis	6e-08
Contig1221	504	sp|Q9XSK2.4|	CD63_BOVIN RecName: Full=CD63 antigen; AltName: CD_antigen=CD63	Bos taurus	1e-05
Contig1223	442	emb|CAE11863.1|	glutathione S-transferase sigma class protein	Crassostrea gigas	2e-09
Contig1225	157	ref|YP_002417519.1|	signal transduction histidine kinas	Vibrio splendidus LGP32	7e-20
Contig1228	472	ref|YP_339973.1|	methylmalonate-semialdehyde dehydrogenase	Pseudoalteromonas haloplanktis TAC125	7e-78
Contig1230	304	ref|NP_989189.1|	prolyl endopeptidase	Xenopus (Silurana) tropicalis	2e-35
Contig1232	324	dbj|BAC00784.1|	twitchin	Mytilus galloprovincialis	1e-05
Contig1233	378	ref|XP_422300.2|	PREDICTED: similar to translocated promoter region (to activated MET oncogene)	Gallus gallus	7e-12
Contig1235	331	ref|XP_002248625.1|	hypothetical protein BRAFLDRAFT_132817	Branchiostoma floridae	7e-33
Contig1237	2027	gb|AAV33850.1|	pannexin 2	Aplysia californica	e-141
Contig1238	296	ref|YP_003073131.1|	flavodoxin	Teredinibacter turnerae T7901	3e-09
Contig1240	509	ref|ZP_01815541.1|	peptide ABC transporter, permease protein	Vibrionales bacterium SWAT-3	1e-66
Contig1245	1909	ref|XP_002237317.1|	hypothetical protein BRAFLDRAFT_173657	Branchiostoma floridae	e-109
Contig1247	376	ref|XP_001624089.1|	predicted protein	Nematostella vectensis	6e-07
Contig1248	787	ref|XP_002205762.1|	hypothetical protein BRAFLDRAFT_68386	Branchiostoma floridae	3e-22
Contig1249	453	dbj|BAE33813.1|	unnamed protein product	Mus musculus	4e-06
Contig1250	307	ref|ZP_01614611.1|	hypothetical protein ATW7_12298	Alteromonadales bacterium TW-7	6e-26
Contig1251	675	gb|ACO12689.1|	Mitochondrial 39S ribosomal protein L23	Lepeophtheirus salmonis	2e-16
Contig1253	610	ref|XP_002228722.1|	hypothetical protein BRAFLDRAFT_126239	Branchiostoma floridae	3e-13
Contig1254	544	gb|AAV91525.1|	calcium binding protein 1	Biomphalaria glabrata	4e-06
Contig1255	592	ref|XP_001674359.1|	Hypothetical protein CBG18956	Caenorhabditis briggsae AF16	6e-31
Contig1256	317	ref|YP_339268.1|	phosphopyruvate hydratase	Pseudoalteromonas haloplanktis TAC125	2e-35
Contig1257	1056	ref|XP_002423797.1|	CREB-binding protein, putative	Pediculus humanus corporis	e-137
Contig1258	1335	ref|XP_002131583.1|	PREDICTED: similar to progesterone receptor membrane component 1 isoform 2	Ciona intestinalis	4e-50
Contig1261	914	ref|NP_776893.2|	synaptojanin 1	Bos taurus	1e-92
Contig1262	2493	ref|NP_001116985.1|	NAD(P) transhydrogenase	Strongylocentrotus purpuratus	e-167
Contig1267	1388	ref|XP_392804.3|	PREDICTED: similar to CG4266-PA, partial	Apis mellifera	9e-37
Contig1268	550	gb|ABX84114.1|	hedgling	Nematostella vectensis	2e-15
Contig1273	554	ref|XP_002224138.1|	hypothetical protein BRAFLDRAFT_86470	Branchiostoma floridae	1e-26
Contig1275	413	ref|XP_967832.2|	PREDICTED: similar to RHO guanyl-nucleotide exchange factor	Tribolium castaneum	6e-11
Contig1280	340	ref|XP_002250816.1|	hypothetical protein BRAFLDRAFT_112881	Branchiostoma floridae	3e-07
Contig1281	1042	emb|CAE11863.1|	glutathione S-transferase sigma class protein	Crassostrea gigas	4e-37
Contig1285	398	ref|XP_795504.2|	PREDICTED: hypothetical protein	Strongylocentrotus purpuratus	7e-09
Contig1286	536	ref|XP_001358602.2|	GA18540	Drosophila pseudoobscura pseudoobscura	3e-37
Contig1292	358	ref|YP_267566.1|	alcohol dehydrogenase, class III	Colwellia psychrerythraea 34H	3e-48
Contig1295	186	ref|ZP_01107846.1|	hypothetical protein FB2170_00655	Flavobacteriales bacterium HTCC2170	1e-10
Contig1296	864	ref|NP_958447.1|	chaperonin containing TCP1, subunit 6A (zeta 1)	Danio rerio	e-119
Contig1298	482	ref|NP_297916.1|	hypothetical protein XF0626	Xylella fastidiosa 9a5c	1e-06
Contig1299	470	ref|XP_793313.1|	PREDICTED: similar to Origin recognition complex, subunit 6 homolog-like (yeast)	Strongylocentrotus purpuratus	5e-08
Contig1301	638	ref|ZP_01612134.1|	putative negative regulatory gene for the psp operon, phage shock protein A	Alteromonadales bacterium TW-7	1e-54
Contig1302	1465	ref|XP_002209124.1|	hypothetical protein BRAFLDRAFT_71623	Branchiostoma floridae	4e-46
Contig1303	836	ref|XP_002400559.1|	xpa-binding protein, putative	Ixodes scapularis	2e-83
Contig1307	326	gb|ABR23494.1|	mitochondrial import inner membrane translocase subunit Tim8-like protein	Ornithodoros parkeri	1e-19
Contig1308	2549	ref|XP_001995003.1|	GH22876	Drosophila grimshawi	e-172
Contig1309	670	ref|XP_002222412.1|	hypothetical protein BRAFLDRAFT_84669	Branchiostoma floridae	7e-19
Contig1311	776	ref|XP_002211134.1|	hypothetical protein BRAFLDRAFT_211505	Branchiostoma floridae	5e-26
Contig1312	3234	dbj|BAF44480.1|	non muscle myosin	Mizuhopecten yessoensis	0
Contig1313	1250	ref|XP_002230445.1|	hypothetical protein BRAFLDRAFT_115441	Branchiostoma floridae	e-147
Contig1315	273	gb|EEW66894.1|	predicted protein	Enterococcus faecium TC 6	5e-07
Contig1316	510	ref|XP_002199872.1|	PREDICTED: partner of NOB1 homolog	Taeniopygia guttata	7e-63
Contig1320	467	ref|XP_001182641.1|	PREDICTED: hypothetical protein, partial	Strongylocentrotus purpuratus	2e-44
Contig1322	423	ref|NP_732736.2|	epsin-like, isoform D	Drosophila melanogaster	1e-11
Contig1329	172	ref|XP_002202144.1|	hypothetical protein BRAFLDRAFT_200949	Branchiostoma floridae	8e-15
Contig1330	418	ref|XP_002227631.1|	hypothetical protein BRAFLDRAFT_90195	Branchiostoma floridae	3e-57
Contig1331	493	ref|ZP_03014226.1|	hypothetical protein BACINT_01794	Bacteroides intestinalis DSM 17393	1e-35
Contig1333	3527	ref|NP_001026672.1|	U5 snRNP-specific protein, 116 kD	Gallus gallus	0
Contig1334	296	ref|XP_002201245.1|	hypothetical protein BRAFLDRAFT_63595	Branchiostoma floridae	3e-10
Contig1335	294	ref|YP_002312921.1|	TonB	Shewanella piezotolerans WP3	7e-14
Contig1336	575	ref|XP_002206311.1|	hypothetical protein BRAFLDRAFT_68885	Branchiostoma floridae	6e-10
Contig1337	334	ref|YP_266830.1|	F0F1 ATP synthase subunit beta	Colwellia psychrerythraea 34H	5e-47
Contig1339	268	ref|XP_001861854.1|	adenosyl homocysteinase	Culex quinquefasciatus	4e-31
Contig1351	1019	ref|XP_002246917.1|	hypothetical protein BRAFLDRAFT_116591	Branchiostoma floridae	2e-66
Contig1352	1505	ref|XP_002248108.1|	hypothetical protein BRAFLDRAFT_138984	Branchiostoma floridae	1e-54
Contig1354	438	ref|ZP_03298845.1|	hypothetical protein BACDOR_00204	Bacteroides dorei DSM 17855	1e-15
Contig1357	264	ref|YP_034083.1|	hypothetical protein BH13620	Bartonella henselae str. Houston-1	2e-08
Contig1358	503	ref|XP_002236949.1|	hypothetical protein BRAFLDRAFT_61299	Branchiostoma floridae	2e-48
Contig1361	433	ref|NP_507859.2|	hypothetical protein Y60A3A.14	Caenorhabditis elegans	6e-15
Contig1362	588	gb|AAD13782.1|	myosin II heavy chain	Ilyanassa obsoleta	6e-05
Contig1363	1064	ref|NP_666350.2|	gem (nuclear organelle) associated protein 8	Mus musculus	4e-09
Contig1366	1352	ref|XP_002478050.1|	nuclear transport factor, putative	Talaromyces stipitatus ATCC 10500	4e-13
Contig1368	567	ref|XP_002237273.1|	hypothetical protein BRAFLDRAFT_99767	Branchiostoma floridae	7e-21
Contig1370	506	gb|AAF12809.2|	myosin heavy chain V	Loligo pealei	2e-11
Contig1371	286	ref|XP_687958.1|	PREDICTED: similar to UDP-Gal:betaGlcNAc beta 1,3-galactosyltransferase 1	Danio rerio	2e-09
Contig1373	549	ref|XP_002450095.1|	hypothetical protein SORBIDRAFT_05g000453	Sorghum bicolor	3e-09
Contig1375	1563	gb|AAP88387.1|	actin	Chlamys farreri	0
Contig1376	300	ref|ZP_01051142.1|	50S ribosomal protein L22	Dokdonia donghaensis MED134	6e-27
Contig1378	615	ref|XP_796773.2|	PREDICTED: hypothetical protein	Strongylocentrotus purpuratus	5e-85
Contig1381	641	ref|XP_001184906.1|	PREDICTED: hypothetical protein	Strongylocentrotus purpuratus	3e-67
Contig1382	1094	ref|XP_002221142.1|	hypothetical protein BRAFLDRAFT_114745	Branchiostoma floridae	3e-81
Contig1385	1247	gb|AAK95365.1|	phosphoglycerate kinase	Aedes aegypti	3e-49
Contig1391	487	ref|XP_001624014.1|	predicted protein	Nematostella vectensis	2e-17
Contig1393	1117	ref|XP_002415325.1|	Jumonji/ARID domain-containing protein, putative	Ixodes scapularis	e-123
Contig1395	279	ref|XP_002407745.1|	transformation/transcription domain-associated protein, putative	Ixodes scapularis	2e-33
Contig1396	3917	gb|ACS66686.1|	stathmin	Octopus vulgaris	5e-50
Contig1397	398	emb|CAG09799.1|	unnamed protein product	Tetraodon nigroviridis	3e-24
Contig1401	1064	ref|NP_001038084.1|	mannose-P-dolichol utilization defect 1	Sus scrofa	5e-65
Contig1403	305	ref|XP_001622797.1|	hypothetical protein NEMVEDRAFT_v1g139821	Nematostella vectensis	9e-06
Contig1405	540	ref|XP_002229435.1|	hypothetical protein BRAFLDRAFT_92024	Branchiostoma floridae	2e-17
Contig1408	262	ref|XP_002432212.1|	steroid receptor-interacting snf2 domain protein, putative	Pediculus humanus corporis	3e-19
Contig1410	353	ref|XP_002216156.1|	hypothetical protein BRAFLDRAFT_114462	Branchiostoma floridae	2e-30
Contig1411	519	ref|XP_002411377.1|	transmembrane protein, putative	Ixodes scapularis	3e-07
Contig1412	792	dbj|BAG09630.1|	KIAA0157 protein	synthetic construct	4e-19
Contig1415	561	ref|YP_340624.1|	hypothetical protein PSHAa2126	Pseudoalteromonas haloplanktis TAC125	5e-53
Contig1416	907	ref|XP_002433153.1|	dice1/dead/H box polypeptide, putative	Pediculus humanus corporis	6e-99
Contig1420	825	ref|XP_002199317.1|	PREDICTED: similar to tetraspanin 4	Taeniopygia guttata	2e-16
Contig1422	313	gb|AAU06491.1|	putative salivary protein	Culicoides sonorensis	4e-05
Contig1424	834	ref|XP_002218883.1|	hypothetical protein BRAFLDRAFT_58976	Branchiostoma floridae	e-103
Contig1426	529	ref|ZP_01614346.1|	Signal transduction histidine kinase	Alteromonadales bacterium TW-7	3e-33
Contig1428	535	ref|XP_789715.2|	PREDICTED: similar to cleavage and polyadenylation specificity factor 1	Strongylocentrotus purpuratus	5e-29
Contig1432	1059	ref|XP_002414158.1|	conserved hypothetical protein	Ixodes scapularis	1e-30
Contig1435	926	ref|XP_002206486.1|	hypothetical protein BRAFLDRAFT_69053	Branchiostoma floridae	8e-19
Contig1439	343	gb|AAR11781.1|	heat shock protein 90	Chlamys farreri	3e-35
Contig1441	818	ref|YP_001760862.1|	translation initiation factor IF-3	Shewanella woodyi ATCC 51908	6e-76
Contig1442	424	ref|XP_001632010.1|	predicted protein	Nematostella vectensis	2e-14
Contig1443	1676	gb|ACL13150.1|	cathepsin D	Chlamys farreri	8e-79
Contig1444	157	ref|XP_002414011.1|	conserved hypothetical protein	Ixodes scapularis	8e-18
Contig1445	1471	ref|XP_002574096.1|	calmodulin	Schistosoma mansoni	2e-51
Contig1447	1064	ref|XP_002201256.1|	hypothetical protein BRAFLDRAFT_117083	Branchiostoma floridae	2e-51
Contig1449	449	ref|XP_002239090.1|	hypothetical protein BRAFLDRAFT_285490	Branchiostoma floridae	1e-17
Contig1450	705	ref|XP_001204318.1|	PREDICTED: similar to nuclear pore complex-associated protein Tpr, partial	Strongylocentrotus purpuratus	9e-50
Contig1451	233	ref|XP_001762565.1|	predicted protein	Physcomitrella patens subsp. patens	1e-27
Contig1452	1408	ref|XP_001138713.1|	PREDICTED: tubulin, beta, 2 isoform 1	Pan troglodytes	e-128
Contig1455	335	ref|YP_003084682.1|	peptidase T2 asparaginase 2	Dyadobacter fermentans DSM 18053	9e-30
Contig1457	545	gb|ACS27526.1|	phosphoglucose isomerase	Colias eurytheme	6e-48
Contig1458	716	ref|XP_654465.1|	14-3-3 protein 3	Entamoeba histolytica HM-1:IMSS	7e-50
Contig1461	775	ref|XP_002237718.1|	hypothetical protein BRAFLDRAFT_238332	Branchiostoma floridae	2e-69
Contig1463	675	dbj|BAC00784.1|	twitchin	Mytilus galloprovincialis	6e-91
Contig1470	921	ref|XP_001606560.1|	PREDICTED: similar to conserved hypothetical protein	Nasonia vitripennis	1e-93
Contig1472	457	ref|XP_002233223.1|	hypothetical protein BRAFLDRAFT_282817	Branchiostoma floridae	8e-58
Contig1473	441	ref|ZP_01734343.1|	elongation factor Tu	Flavobacteria bacterium BAL38	3e-60
Contig1475	508	ref|ZP_02069837.1|	hypothetical protein BACUNI_01253	Bacteroides uniformis ATCC 8492	7e-17
Contig1476	443	ref|ZP_02067403.1|	hypothetical protein BACOVA_04411	Bacteroides ovatus ATCC 8483	1e-35
Contig1477	333	gb|ACN09954.1|	40S ribosomal protein S28	Salmo salar	5e-21
Contig1478	539	ref|YP_001195602.1|	hypothetical protein Fjoh_3267	Flavobacterium johnsoniae UW101	3e-27
Contig1479	320	gb|AAS86729.1|	unknown	Lymnaea stagnalis	4e-15
Contig1480	566	gb|EDL96157.1|	rCG36306	Rattus norvegicus	1e-06
Contig1482	2305	dbj|BAE00010.1|	Lipophorin receptor	Rhyparobia maderae	e-151
Contig1485	3663	ref|XP_002571464.1|	filamin	Schistosoma mansoni	0
Contig1488	781	ref|ZP_01066532.1|	tRNA delta(2)-isopentenylpyrophosphate transferase	Vibrio sp. MED222	e-119
Contig1489	620	ref|XP_785475.2|	PREDICTED: similar to CK2 alpha subunit	Strongylocentrotus purpuratus	3e-28
Contig1491	824	gb|AAL36620.1|	AF323129_1 beta tubulin	Microbotryum violaceum	e-103
Contig1495	613	ref|XP_002405787.1|	ankyrin 2,3/unc44, putative	Ixodes scapularis	2e-51
Contig1496	496	dbj|BAA94543.1|	calcineurin B	Mizuhopecten yessoensis	7e-69
Contig1499	1331	ref|XP_786477.2|	PREDICTED: similar to twister	Strongylocentrotus purpuratus	6e-52
Contig1503	318	emb|CAF96530.1|	unnamed protein product	Tetraodon nigroviridis	2e-10
Contig1504	336	ref|XP_001622772.1|	predicted protein	Nematostella vectensis	5e-05
Contig1505	260	ref|YP_341630.1|	histidyl-tRNA synthetase	Pseudoalteromonas haloplanktis TAC125	4e-27
Contig1506	1139	gb|AAT36639.1|	light organ C8 alpha proteasome subunit	Euprymna scolopes	4e-90
Contig1508	338	ref|YP_002312350.1|	3-oxoacyl-(acyl-carrier-protein) reductase	Shewanella piezotolerans WP3	7e-33
Contig1517	219	ref|XP_001509039.1|	PREDICTED: similar to oxoglutarate dehydrogenase-like	Ornithorhynchus anatinus	4e-30
Contig1518	620	ref|XP_002208291.1|	hypothetical protein BRAFLDRAFT_206700	Branchiostoma floridae	3e-46
Contig1519	2268	gb|ACN60294.1|	Lysyl-tRNA synthetase	Salmo salar	e-164
Contig1520	940	ref|XP_002226793.1|	hypothetical protein BRAFLDRAFT_125461	Branchiostoma floridae	1e-60
Contig1524	1044	ref|NP_001039668.1|	SGT1, suppressor of G2 allele of SKP1	Bos taurus	7e-67
Contig1525	768	ref|XP_002237329.1|	hypothetical protein BRAFLDRAFT_237641	Branchiostoma floridae	6e-05
Contig1530	2315	ref|XP_795172.2|	PREDICTED: similar to Vars protein, partial	Strongylocentrotus purpuratus	7e-96
Contig1531	507	ref|XP_002436207.1|	myosin IA, putative	Ixodes scapularis	6e-53
Contig1532	605	gb|ACG76202.1|	clathrin coat assembly protein	Amblyomma americanum	2e-50
Contig1533	513	ref|ZP_01951366.1|	conserved hypothetical protein	Vibrio cholerae 1587	2e-22
Contig1536	391	ref|ZP_01612018.1|	RecA protein (Recombinase A)	Alteromonadales bacterium TW-7	5e-55
Contig1540	913	gb|ABO26641.1|	huntingtin interacting protein K	Haliotis discus discus	2e-07
Contig1541	803	ref|XP_002430327.1|	glutamate receptor 1 precursor, putative	Pediculus humanus corporis	1e-17
Contig1542	916	ref|ZP_02041687.1|	hypothetical protein RUMGNA_02459	Ruminococcus gnavus ATCC 29149	0
Contig1544	694	ref|XP_002209457.1|	hypothetical protein BRAFLDRAFT_57823	Branchiostoma floridae	7e-10
Contig1545	427	ref|XP_657444.1|	hypothetical protein	Entamoeba histolytica HM-1:IMSS	8e-32
Contig1546	749	ref|XP_975414.1|	PREDICTED: similar to CG3224 CG3224-PA	Tribolium castaneum	4e-44
Contig1547	514	ref|ZP_01613951.1|	predicted inner membrane protein	Alteromonadales bacterium TW-7	4e-69
Contig1549	431	ref|XP_697426.1|	PREDICTED: similar to MGC85016 protein isoform 2	Danio rerio	5e-19
Contig1551	1510	ref|XP_971164.2|	PREDICTED: similar to widerborst CG5643-PC	Tribolium castaneum	0
Contig1552	406	ref|ZP_01613114.1|	putative GGDEF domain protein	Alteromonadales bacterium TW-7	3e-58
Contig1555	484	gb|ABL63470.1|	plasma membrane calcium ATPase	Pinctada fucata	1e-41
Contig1556	802	ref|XP_002080304.1|	GD10413	Drosophila simulans	1e-06
Contig1564	838	ref|XP_001184959.1|	PREDICTED: hypothetical protein, partial	Strongylocentrotus purpuratus	5e-51
Contig1567	379	ref|XP_002033255.1|	GM20519	Drosophila sechellia	1e-24
Contig1568	428	ref|XP_001499279.1|	PREDICTED: similar to 3-hydroxybutyrate dehydrogenase type 2 (R-beta-hydroxybutyrate dehydrogenase) (Dehydrogenase/reductase SDR family member 6) (Oxidoreductase UCPA)	Equus caballus	4e-36
Contig1572	307	gb|ABA26843.1|	tumor necrosis factor receptor precursor	Chlamys farreri	3e-07
Contig1573	861	ref|XP_800262.2|	PREDICTED: hypothetical protein	Strongylocentrotus purpuratus	3e-32
Contig1574	344	ref|XP_784941.1|	PREDICTED: similar to ATP synthase, H+ transporting, mitochondrial F0 complex, subunit b	Strongylocentrotus purpuratus	1e-05
Contig1575	791	ref|XP_001663544.1|	arsenite-resistance protein	Aedes aegypti	5e-63
Contig1576	1110	ref|NP_001156389.1|	DENN/MADD domain containing 4A	Mus musculus	e-117
Contig1578	453	ref|XP_002424179.1|	RWD domain-containing protein, putative	Pediculus humanus corporis	3e-33
Contig1579	345	ref|YP_001759883.1|	peptidase S8 and S53 subtilisin kexin sedolisin	Shewanella woodyi ATCC 51908	4e-43
Contig1585	1088	ref|XP_001920206.1|	PREDICTED: similar to Uncharacterized protein C17orf39 homolog	Danio rerio	4e-38
Contig1586	447	ref|XP_002427410.1|	aldose reductase, putative	Pediculus humanus corporis	4e-26
Contig1589	530	ref|XP_002210707.1|	hypothetical protein BRAFLDRAFT_73182	Branchiostoma floridae	2e-21
Contig1591	507	ref|YP_339206.1|	ATPase	Pseudoalteromonas haloplanktis TAC125	8e-83
Contig1595	253	ref|XP_001637989.1|	predicted protein	Nematostella vectensis	3e-29
Contig1597	1076	gb|ABO26655.1|	glutaredoxin 5	Haliotis discus discus	2e-44
Contig1599	357	ref|XP_002208423.1|	hypothetical protein BRAFLDRAFT_119623	Branchiostoma floridae	9e-30
Contig1602	900	ref|XP_002231387.1|	hypothetical protein BRAFLDRAFT_94021	Branchiostoma floridae	9e-12
Contig1603	419	ref|NP_001098168.1|	caspase 3B	Oryzias latipes	7e-07
Contig1604	404	ref|XP_001623414.1|	predicted protein	Nematostella vectensis	4e-07
Contig1605	366	ref|ZP_02181155.1|	aerotolerance-related exported protein	Flavobacteriales bacterium ALC-1	5e-15
Contig1606	384	ref|ZP_01613242.1|	hypothetical protein ATW7_12011	Alteromonadales bacterium TW-7	1e-38
Contig1609	264	gb|AAI54330.1|	LOC100005579 protein	Danio rerio	2e-08
Contig1610	461	dbj|BAF63423.1|	lysozyme 2	Mytilus galloprovincialis	6e-07
Contig1615	360	ref|XP_793690.2|	PREDICTED: similar to Down syndrome cell adhesion molecule, partial	Strongylocentrotus purpuratus	2e-09
Contig1619	1328	ref|XP_002236949.1|	hypothetical protein BRAFLDRAFT_61299	Branchiostoma floridae	2e-54
Contig1620	713	gb|AAS93900.1|	glycogen synthase	Crassostrea gigas	3e-88
Contig1621	607	ref|XP_002222430.1|	hypothetical protein BRAFLDRAFT_84694	Branchiostoma floridae	2e-50
Contig1622	360	ref|XP_001183633.1|	PREDICTED: hypothetical protein, partial	Strongylocentrotus purpuratus	1e-18
Contig1623	708	ref|XP_861950.1|	PREDICTED: similar to tubulin, alpha 1 isoform 3	Canis familiaris	1e-77
Contig1628	491	ref|XP_002223597.1|	hypothetical protein BRAFLDRAFT_124394	Branchiostoma floridae	2e-49
Contig1629	398	ref|XP_001640717.1|	predicted protein	Nematostella vectensis	2e-07
Contig1630	185	ref|YP_341198.1|	tryptophanyl-tRNA synthetase	Pseudoalteromonas haloplanktis TAC125	7e-22
Contig1632	415	ref|XP_002242913.1|	hypothetical protein BRAFLDRAFT_287206	Branchiostoma floridae	9e-06
Contig1633	611	ref|XP_002430030.1|	Dolichyl-diphosphooligosaccharide--protein glycosyltransferase subunit STT3B, putative	Pediculus humanus corporis	e-100
Contig1637	427	ref|XP_002236117.1|	hypothetical protein BRAFLDRAFT_235541	Branchiostoma floridae	2e-13
Contig1640	678	ref|XP_002400331.1|	Munc13-3, putative	Ixodes scapularis	4e-96
Contig1641	817	emb|CAJ38805.1|	hypothetical protein	Platynereis dumerilii	1e-46
Contig1644	1552	gb|AAF73122.1|	AF148508_1 aldehyde dehydrogenase	Placopecten magellanicus	0
Contig1646	1403	ref|XP_002217542.1|	hypothetical protein BRAFLDRAFT_154222	Branchiostoma floridae	9e-16
Contig1649	1044	sp|P00993.1|	IBP_CARCR RecName: Full=Chelonianin; AltName: Full=Basic protease inhibitor; AltName: Full=RTPI	Caretta caretta	4e-06
Contig1650	1739	ref|XP_002423740.1|	protein singed, putative	Pediculus humanus corporis	e-100
Contig1651	1310	ref|ZP_01612358.1|	3-oxoacyl-[acyl-carrier-protein] reductase	Alteromonadales bacterium TW-7	e-114
Contig1652	461	ref|NP_001040314.1|	DNA-damage inducible protein	Bombyx mori	5e-18
Contig1653	745	ref|XP_002227228.1|	hypothetical protein BRAFLDRAFT_89705	Branchiostoma floridae	2e-80
Contig1654	805	ref|XP_002231370.1|	hypothetical protein BRAFLDRAFT_94044	Branchiostoma floridae	8e-09
Contig1656	794	ref|XP_340870.3|	PREDICTED: similar to BRCA1 interacting protein C-terminal helicase 1	Rattus norvegicus	4e-44
Contig1658	256	ref|XP_002166127.1|	PREDICTED: similar to predicted protein, partial	Hydra magnipapillata	1e-09
Contig1659	211	emb|CAX14172.1|	novel protein similar to H.sapiens UBADC1, ubiquitin associated domain containing 1 (UBADC1)	Danio rerio	3e-17
Contig1660	466	ref|XP_002232573.1|	hypothetical protein BRAFLDRAFT_95204	Branchiostoma floridae	9e-12
Contig1669	350	ref|YP_339914.1|	threonyl-tRNA synthetase	Pseudoalteromonas haloplanktis TAC125	6e-61
Contig1670	245	ref|YP_341764.1|	putative methyl-accepting chemotaxis protein	Pseudoalteromonas haloplanktis TAC125	1e-37
Contig1672	418	gb|ABE02389.1|	hypothetical protein	Siniperca chuatsi	2e-40
Contig1673	564	emb|CAF96463.1|	unnamed protein product	Tetraodon nigroviridis	7e-47
Contig1674	895	ref|XP_002215807.1|	hypothetical protein BRAFLDRAFT_121927	Branchiostoma floridae	6e-78
Contig1676	1782	ref|XP_975498.2|	PREDICTED: similar to MTA1-like CG2244-PB	Tribolium castaneum	0
Contig1680	700	gb|AAN05606.1|	ribosomal protein L9	Argopecten irradians	1e-95
Contig1681	85	emb|CAM34545.1|	autogenous vein graft remodeling associated protein 8	Homo sapiens	3e-05
Contig1682	778	ref|YP_803428.1|	inhibitor of apoptosis protein 3	Anticarsia gemmatalis nucleopolyhedrovirus	4e-37
Contig1684	1702	gb|ACJ65687.1|	glycogen synthase kinase	Haliotis discus discus	8e-07
Contig1686	340	ref|ZP_01612798.1|	flagellar motor switch protein M	Alteromonadales bacterium TW-7	8e-42
Contig1687	468	dbj|BAE89497.1|	unnamed protein product	Macaca fascicularis	5e-60
Contig1688	309	ref|YP_270904.1|	lysM domain-containing protein	Colwellia psychrerythraea 34H	4e-06
Contig1691	592	ref|XP_002218016.1|	hypothetical protein BRAFLDRAFT_122539	Branchiostoma floridae	8e-28
Contig1694	358	ref|XP_001094922.1|	PREDICTED: similar to zinc finger protein 33B	Macaca mulatta	7e-08
Contig1695	415	ref|XP_002411179.1|	hypothetical protein IscW_ISCW009032	Ixodes scapularis	3e-18
Contig1696	2205	ref|XP_001189685.1|	PREDICTED: similar to reticulon 4 isoform B2	Strongylocentrotus purpuratus	e-119
Contig1697	571	emb|CAG01930.1|	unnamed protein product	Tetraodon nigroviridis	4e-14
Contig1701	1002	ref|XP_001179396.1|	PREDICTED: similar to dynein beta-heavy chain isoform 2	Strongylocentrotus purpuratus	1e-18
Contig1702	369	ref|XP_002219606.1|	hypothetical protein BRAFLDRAFT_81693	Branchiostoma floridae	2e-09
Contig1703	634	ref|ZP_01899860.1|	ribonucleotide-diphosphate reductase alpha subunit	Moritella sp. PE36	2e-77
Contig1704	258	ref|ZP_01258843.1|	putative cytochrome c-type biogenesis protein	Vibrio alginolyticus 12G01	3e-28
Contig1705	366	gb|AAO16249.1|	H1/protamine-like protein precursor	Ostrea edulis	9e-06
Contig1706	452	ref|NP_001100071.1|	bolA homolog 3	Rattus norvegicus	1e-20
Contig1709	339	ref|XP_001920761.1|	PREDICTED: hypothetical protein LOC394008	Danio rerio	2e-40
Contig1712	836	ref|NP_001099672.1|	tudor domain containing 1	Rattus norvegicus	8e-17
Contig1713	628	ref|XP_001381214.1|	PREDICTED: similar to 3-hydroxybutyrate dehydrogenase, type 1	Monodelphis domestica	5e-40
Contig1715	1124	dbj|BAG10883.1|	replication protein A 70 kDa DNA-binding subunit	synthetic construct	1e-51
Contig1720	399	ref|YP_580898.1|	ErfK/YbiS/YcfS/YnhG	Psychrobacter cryohalolentis K5	8e-39
Contig1721	277	ref|ZP_05721635.1|	Outer membrane porin protein ompD	Vibrio mimicus VM603	7e-06
Contig1722	492	gb|ACD65130.1|	putative 60S ribosomal protein RPL28	Novocrania anomala	4e-40
Contig1726	331	ref|XP_002109178.1|	hypothetical protein TRIADDRAFT_35443	Trichoplax adhaerens	4e-14
Contig1729	493	gb|ACI30159.1|	hypothetical conserved protein	Anopheles darlingi	1e-05
Contig1734	426	ref|XP_002207735.1|	hypothetical protein BRAFLDRAFT_205687	Branchiostoma floridae	2e-05
Contig1735	965	ref|XP_002113535.1|	hypothetical protein TRIADDRAFT_27318	Trichoplax adhaerens	2e-52
Contig1736	566	ref|XP_002232456.1|	hypothetical protein BRAFLDRAFT_95080	Branchiostoma floridae	1e-70
Contig1738	1306	ref|NP_001015732.1|	replication protein A1	Xenopus (Silurana) tropicalis	e-116
Contig1741	471	ref|XP_317924.4|	AGAP011396-PA	Anopheles gambiae str. PEST	5e-21
Contig1742	300	ref|ZP_05655981.1|	mannosyl-glycoprotein endo-beta-N-acetylglucosaminidase	Enterococcus casseliflavus EC20	1e-30
Contig1743	778	ref|XP_002158182.1|	PREDICTED: similar to predicted protein	Hydra magnipapillata	8e-29
Contig1744	368	ref|YP_002309902.1|	hypothetical protein swp_0484	Shewanella piezotolerans WP3	2e-45
Contig1745	1053	ref|XP_001655678.1|	P21-activated kinase, pak	Aedes aegypti	2e-33
Contig1749	407	ref|XP_002204870.1|	hypothetical protein BRAFLDRAFT_118451	Branchiostoma floridae	8e-34
Contig1750	474	ref|XP_001857555.1|	monocarboxylate transporter	Culex quinquefasciatus	1e-35
Contig1754	619	ref|XP_001627262.1|	predicted protein	Nematostella vectensis	6e-18
Contig1755	1187	gb|ACO08967.1|	Eukaryotic translation initiation factor 3 subunit 3	Osmerus mordax	e-103
Contig1757	413	ref|NP_001095593.1|	ubiquitin thiolesterase 3	Bos taurus	5e-26
Contig1758	799	ref|XP_002225460.1|	hypothetical protein BRAFLDRAFT_87864	Branchiostoma floridae	2e-08
Contig1759	807	ref|XP_002239319.1|	hypothetical protein BRAFLDRAFT_241140	Branchiostoma floridae	5e-72
Contig1761	425	ref|XP_787671.1|	PREDICTED: hypothetical protein	Strongylocentrotus purpuratus	2e-16
Contig1764	559	gb|ABB53641.1|	goose-type lysozyme	Chlamys farreri	1e-66
Contig1765	516	ref|XP_002235112.1|	hypothetical protein BRAFLDRAFT_97652	Branchiostoma floridae	2e-11
Contig1766	406	ref|NP_001025999.1|	solute carrier family 46, member 3 precursor	Gallus gallus	3e-11
Contig1767	751	emb|CAX82984.1|	hypothetical protein	Schistosoma japonicum	6e-60
Contig1768	327	ref|XP_002215345.1|	hypothetical protein BRAFLDRAFT_121774	Branchiostoma floridae	1e-39
Contig1771	487	ref|XP_001859223.1|	conserved hypothetical protein	Culex quinquefasciatus	2e-08
Contig1772	176	ref|ZP_01255145.1|	cold shock protein	Psychroflexus torquis ATCC 700755	1e-19
Contig1773	230	ref|XP_001625423.1|	predicted protein	Nematostella vectensis	1e-06
Contig1776	477	ref|ZP_01062732.1|	virulence gene repressor RsaL	Vibrio sp. MED222	1e-12
Contig1777	1467	ref|XP_002120903.1|	PREDICTED: similar to protein tyrosine phosphatase, mitochondrial 1	Ciona intestinalis	1e-18
Contig1779	458	ref|XP_002239087.1|	hypothetical protein BRAFLDRAFT_101526	Branchiostoma floridae	7e-11
Contig1781	732	ref|XP_002212003.1|	hypothetical protein BRAFLDRAFT_212795	Branchiostoma floridae	4e-73
Contig1783	1511	ref|XP_310384.6|	AGAP003823-PA	Anopheles gambiae str. PEST	3e-77
Contig1787	604	emb|CAA03852.1|	AAS surface protein	Staphylococcus saprophyticus	2e-05
Contig1790	612	ref|XP_001659837.1|	adrenodoxin	Aedes aegypti	1e-12
Contig1791	529	ref|XP_002205905.1|	hypothetical protein BRAFLDRAFT_118794	Branchiostoma floridae	4e-13
Contig1794	328	emb|CAG00834.1|	unnamed protein product	Tetraodon nigroviridis	1e-05
Contig1798	908	ref|XP_002194508.1|	PREDICTED: DnaJ (Hsp40) homolog, subfamily C, member 7	Taeniopygia guttata	6e-86
Contig1799	260	ref|XP_002249361.1|	hypothetical protein BRAFLDRAFT_257760	Branchiostoma floridae	2e-07
Contig1800	340	ref|ZP_02071317.1|	hypothetical protein BACUNI_02755	Bacteroides uniformis ATCC 8492	3e-07
Contig1803	537	ref|XP_002115728.1|	hypothetical protein TRIADDRAFT_59719	Trichoplax adhaerens	2e-13
Contig1808	589	ref|XP_780868.2|	PREDICTED: hypothetical protein, partial	Strongylocentrotus purpuratus	7e-09
Contig1809	73	ref|YP_340753.1|	glutamate-1-semialdehyde 2,1-aminomutase (GSA) (glutamate-1-semialdehyde aminotransferase)	Pseudoalteromonas haloplanktis TAC125	3e-05
Contig1810	356	ref|XP_392573.3|	PREDICTED: similar to Transcription elongation regulator 1 (TATA box-binding protein-associated factor 2S) (Transcription factor CA150) (p144) (Formin-binding protein 28) (FBP 28) isoform 1	Apis mellifera	1e-36
Contig1811	819	ref|XP_002106162.1|	GD16713	Drosophila simulans	1e-11
Contig1812	761	gb|ACO14419.1|	Probable thiopurine S-methyltransferase	Esox lucius	8e-21
Contig1814	982	ref|XP_396884.3|	PREDICTED: similar to WW, C2 and coiled-coil domain containing 1	Apis mellifera	2e-33
Contig1815	274	ref|ZP_01614066.1|	N-terminal methionine peptide deformylase	Alteromonadales bacterium TW-7	2e-33
Contig1816	382	ref|ZP_04717524.1|	hypothetical protein AmacA2_21353	Alteromonas macleodii ATCC 27126	1e-22
Contig1818	299	ref|XP_001625422.1|	predicted protein	Nematostella vectensis	2e-15
Contig1820	302	ref|NP_001134602.1|	F54F2.7	Salmo salar	7e-12
Contig1821	727	ref|XP_002219056.1|	hypothetical protein BRAFLDRAFT_224216	Branchiostoma floridae	8e-89
Contig1822	457	ref|XP_002122309.1|	PREDICTED: similar to Tubulin--tyrosine ligase-like protein 3	Ciona intestinalis	3e-36
Contig1823	935	ref|XP_797226.2|	PREDICTED: hypothetical protein	Strongylocentrotus purpuratus	5e-32
Contig1825	418	ref|YP_001121061.1|	hypothetical protein Bcep1808_3236	Burkholderia vietnamiensis G4	6e-15
Contig1826	593	ref|ZP_02424431.1|	hypothetical protein ALIPUT_00548	Alistipes putredinis DSM 17216	1e-36
Contig1827	498	ref|ZP_05283833.1|	putative RNA-binding protein	Bacteroides fragilis 3_1_12	5e-23
Contig1829	482	ref|XP_002187580.1|	PREDICTED: polo-like kinase 2 (Drosophila)	Taeniopygia guttata	7e-20
Contig1830	665	ref|XP_001601344.1|	PREDICTED: similar to anaphase promoting complex subunit 10	Nasonia vitripennis	4e-67
Contig1837	512	ref|XP_001848400.1|	inhibitor of kappab kinase epsilon	Culex quinquefasciatus	3e-53
Contig1838	1148	ref|XP_001203582.1|	PREDICTED: similar to UTX, partial	Strongylocentrotus purpuratus	e-133
Contig1839	537	ref|ZP_01629074.1|	hypothetical protein N9414_05614	Nodularia spumigena CCY9414	2e-18
Contig1845	484	ref|ZP_01951366.1|	conserved hypothetical protein	Vibrio cholerae 1587	5e-19
Contig1846	613	ref|XP_002424006.1|	vacuolar protein sorting-associated protein 72, putative	Pediculus humanus corporis	8e-16
Contig1848	420	ref|XP_001640276.1|	predicted protein	Nematostella vectensis	6e-24
Contig1849	609	ref|XP_001374411.1|	PREDICTED: hypothetical protein	Monodelphis domestica	1e-78
Contig1850	639	ref|XP_002230378.1|	hypothetical protein BRAFLDRAFT_93030	Branchiostoma floridae	5e-56
Contig1851	859	gb|ABQ85699.1|	translation initiation factor IF3	Mycoplasma caviae	1e-44
Contig1854	980	ref|YP_072785.1|	50S ribosomal protein L13	Borrelia garinii PBi	6e-42
Contig1855	1297	ref|XP_975330.1|	PREDICTED: similar to CG11417 CG11417-PA	Tribolium castaneum	3e-77
Contig1860	348	ref|XP_002225046.1|	hypothetical protein BRAFLDRAFT_87451	Branchiostoma floridae	2e-24
Contig1864	1031	ref|XP_784937.2|	PREDICTED: similar to Kif9 protein	Strongylocentrotus purpuratus	e-142
Contig1866	326	ref|XP_002237042.1|	hypothetical protein BRAFLDRAFT_237276	Branchiostoma floridae	3e-27
Contig1871	850	ref|XP_001304893.1|	viral A-type inclusion protein	Trichomonas vaginalis G3	0.0001
Contig1873	989	ref|XP_002232773.1|	hypothetical protein BRAFLDRAFT_95367	Branchiostoma floridae	1e-28
Contig1875	1230	ref|XP_002213568.1|	hypothetical protein BRAFLDRAFT_75985	Branchiostoma floridae	5e-69
Contig1878	240	ref|XP_002191536.1|	PREDICTED: baculoviral IAP repeat-containing 6 (apollon)	Taeniopygia guttata	5e-13
Contig1883	455	ref|XP_002205817.1|	hypothetical protein BRAFLDRAFT_118725	Branchiostoma floridae	3e-16
Contig1885	343	ref|XP_694489.3|	PREDICTED: similar to ADAMTS-9 precursor (A disintegrin and metalloproteinase with thrombospondin motifs 9) (ADAM-TS 9) (ADAM-TS9)	Danio rerio	4e-39
Contig1887	563	ref|XP_968413.1|	PREDICTED: similar to cytochrome oxidase biogenesis protein (oxa1 mitochondrial)	Tribolium castaneum	9e-16
Contig1888	430	ref|XP_002243708.1|	hypothetical protein BRAFLDRAFT_131253	Branchiostoma floridae	2e-27
Contig1893	461	ref|NP_001002569.2|	thiopurine S-methyltransferase	Danio rerio	2e-12
Contig1896	1234	ref|XP_788784.2|	PREDICTED: hypothetical protein	Strongylocentrotus purpuratus	e-112
Contig1897	1327	ref|NP_840072.3|	selenoprotein W, 1	Danio rerio	2e-13
Contig1900	706	ref|XP_002197379.1|	PREDICTED: SET binding factor 2	Taeniopygia guttata	4e-05
Contig1901	821	ref|YP_001559549.1|	hydroxymethylbutenyl pyrophosphate reductase	Clostridium phytofermentans ISDg	6e-85
Contig1904	919	emb|CAG05516.1|	unnamed protein product	Tetraodon nigroviridis	4e-31
Contig1906	373	ref|XP_796541.2|	PREDICTED: similar to golgi-associated microtubule-binding protein HOOK3, partial	Strongylocentrotus purpuratus	3e-30
Contig1910	390	ref|YP_340559.1|	DNA-binding ATP-dependent protease La; heat shock K-protein	Pseudoalteromonas haloplanktis TAC125	8e-66
Contig1915	576	ref|XP_001617470.1|	hypothetical protein NEMVEDRAFT_v1g157514	Nematostella vectensis	3e-07
Contig1916	136	ref|ZP_02162786.1|	cold shock protein	Kordia algicida OT-1	2e-10
Contig1917	331	ref|XP_966891.2|	PREDICTED: similar to vacuolar sorting protein (vps)	Tribolium castaneum	4e-23
Contig1922	580	ref|XP_002240327.1|	hypothetical protein BRAFLDRAFT_242758	Branchiostoma floridae	2e-60
Contig1923	500	ref|XP_975597.1|	PREDICTED: similar to CG10795 CG10795-PA	Tribolium castaneum	6e-43
Contig1924	337	ref|YP_662589.1|	response regulator receiver protein	Pseudoalteromonas atlantica T6c	2e-34
Contig1927	1126	gb|ACF74200.1|	beta-actin	Apostichopus japonicus	2e-18
Contig1931	450	ref|NP_001089762.1|	hypothetical protein LOC734826	Xenopus laevis	1e-10
Contig1932	763	ref|NP_001011162.1|	kinetochore associated 2	Xenopus (Silurana) tropicalis	1e-27
Contig1934	2044	ref|XP_002575294.1|	trim56 protein	Schistosoma mansoni	3e-35
Contig1936	456	gb|AAD52843.1|	AF134173_1 myosin essential light chain	Pecten maximus	1e-27
Contig1937	390	ref|ZP_01611644.1|	putative transport binding protein	Alteromonadales bacterium TW-7	3e-44
Contig1938	1130	ref|ZP_01960339.1|	hypothetical protein BACCAC_01953	Bacteroides caccae ATCC 43185	e-170
Contig1940	586	ref|XP_001191193.1|	PREDICTED: similar to SOCS7 protein	Strongylocentrotus purpuratus	4e-55
Contig1942	705	ref|XP_001606081.1|	PREDICTED: similar to ENSANGP00000006233	Nasonia vitripennis	5e-71
Contig1943	212	ref|ZP_01614537.1|	pyruvate kinase	Alteromonadales bacterium TW-7	2e-30
Contig1945	593	ref|NP_001079361.1|	cyclin B3	Xenopus laevis	8e-18
Contig1946	724	gb|AAI55865.1|	LOC100135115 protein	Xenopus tropicalis	3e-58
Contig1949	561	ref|XP_797644.2|	PREDICTED: similar to CENTRIOLIN	Strongylocentrotus purpuratus	2e-06
Contig1951	484	ref|XP_791680.1|	PREDICTED: similar to endonuclease/reverse transcriptase	Strongylocentrotus purpuratus	2e-40
Contig1954	636	ref|XP_002191051.1|	PREDICTED: FK506 binding protein 4, 59kDa	Taeniopygia guttata	5e-51
Contig1957	363	ref|XP_973346.1|	PREDICTED: similar to phosphoacetylglucosamine mutase	Tribolium castaneum	1e-40
Contig1961	375	ref|YP_003120674.1|	metallophosphoesterase	Chitinophaga pinensis DSM 2588	1e-22
Contig1962	529	dbj|BAG59971.1|	unnamed protein product	Homo sapiens	5e-63
Contig1964	868	ref|XP_001812776.1|	PREDICTED: similar to conserved hypothetical protein	Tribolium castaneum	1e-49
Contig1965	387	ref|XP_001640080.1|	predicted protein	Nematostella vectensis	3e-13
Contig1969	602	ref|XP_001816137.1|	PREDICTED: similar to Mat1 CG7614-PA	Tribolium castaneum	1e-37
Contig1973	273	ref|YP_001340704.1|	band 7 protein	Marinomonas sp. MWYL1	2e-41
Contig1976	644	ref|XP_002110449.1|	predicted protein	Trichoplax adhaerens	2e-09
Contig1981	1582	ref|NP_955885.1|	eukaryotic translation initiation factor 5	Danio rerio	2e-51
Contig1984	830	ref|YP_341427.1|	ribosomal biogenesis GTPase	Pseudoalteromonas haloplanktis TAC125	e-146
Contig1985	1456	emb|CAX14430.1|	novel protein (zgc:55857)	Danio rerio	6e-53
Contig1986	1970	ref|YP_002840971.1|	Ankyrin	Sulfolobus islandicus Y.N.15.51	8e-19
Contig1988	473	ref|XP_002405854.1|	protocadherin-16, putative	Ixodes scapularis	2e-07
Contig1989	367	ref|XP_001641245.1|	predicted protein	Nematostella vectensis	4e-09
Contig1991	322	ref|ZP_01092756.1|	hypothetical protein DSM3645_26569	Blastopirellula marina DSM 3645	2e-08
Contig1992	1312	ref|XP_002204329.1|	hypothetical protein BRAFLDRAFT_118260	Branchiostoma floridae	e-159
Contig1994	1312	gb|AAO00972.1|	Pk92B-PA	Drosophila erecta	e-146
Contig2003	1705	ref|XP_002344586.1|	PREDICTED: hypothetical protein, partial	Homo sapiens	3e-13
Contig2004	1613	ref|XP_002250435.1|	hypothetical protein BRAFLDRAFT_112478	Branchiostoma floridae	4e-68
Contig2005	433	ref|XP_001639662.1|	predicted protein	Nematostella vectensis	3e-66
Contig2010	382	ref|YP_751022.1|	ferric uptake regulator	Shewanella frigidimarina NCIMB 400	1e-09
Contig2012	343	ref|XP_002424864.1|	AMP-activated protein kinase, gamma regulatory subunit, putative	Pediculus humanus corporis	2e-18
Contig2015	454	ref|XP_972171.1|	PREDICTED: similar to mRNA capping enzyme	Tribolium castaneum	9e-38
Contig2021	247	ref|YP_002394800.1|	putative outer membrane lipoprotein	Vibrio splendidus LGP32	7e-35
Contig2024	467	ref|XP_001196037.1|	PREDICTED: hypothetical protein	Strongylocentrotus purpuratus	9e-33
Contig2030	872	ref|XP_001607160.1|	PREDICTED: similar to microtubule-associated protein	Nasonia vitripennis	1e-55
Contig2031	475	ref|XP_001636825.1|	predicted protein	Nematostella vectensis	1e-17
Contig2032	589	ref|XP_002190620.1|	PREDICTED: similar to retinoblastoma-like 2 (p130)	Taeniopygia guttata	7e-40
Contig2033	271	ref|YP_878429.1|	cold shock protein -related protein	Clostridium novyi NT	4e-15
Contig2036	742	ref|XP_001634607.1|	predicted protein	Nematostella vectensis	6e-76
Contig2040	560	ref|XP_002248181.1|	hypothetical protein BRAFLDRAFT_132662	Branchiostoma floridae	9e-05
Contig2041	1475	ref|XP_420332.2|	PREDICTED: similar to THO complex 2	Gallus gallus	e-162
Contig2047	627	ref|YP_854838.1|	ribosomal protein S10	Aeromonas hydrophila subsp. hydrophila ATCC 7966	1e-50
Contig2049	1257	ref|XP_001628107.1|	predicted protein	Nematostella vectensis	4e-30
Contig2052	446	ref|ZP_00990078.1|	hypothetical protein V12B01_24599	Vibrio splendidus 12B01	1e-27
Contig2053	350	ref|YP_338599.1|	hypothetical protein PSHAa0046	Pseudoalteromonas haloplanktis TAC125	1e-20
Contig2055	800	ref|XP_001373540.1|	PREDICTED: hypothetical protein	Monodelphis domestica	7e-05
Contig2056	404	ref|YP_341628.2|	outer membrane protein assembly complex subunit YfgL	Pseudoalteromonas haloplanktis TAC125	1e-58
Contig2058	639	emb|CAG07214.1|	unnamed protein product	Tetraodon nigroviridis	7e-11
Contig2059	456	gb|AAP51177.1|	fumarase	Ascaris suum	3e-56
Contig2061	1257	ref|XP_853265.1|	PREDICTED: similar to alpha 3 type VI collagen isoform 1 precursor	Canis familiaris	6e-17
Contig2063	745	ref|XP_001892082.1|	nuclear cap binding protein subunit 2	Brugia malayi	5e-54
Contig2064	337	ref|XP_002404665.1|	sodium/hydrogen exchanger family member, putative	Ixodes scapularis	9e-27
Contig2065	694	ref|ZP_01612149.1|	sigma N (sigma 54) factor of RNA polymerase	Alteromonadales bacterium TW-7	2e-59
Contig2066	892	ref|XP_424941.2|	PREDICTED: similar to Phospholipase A-2-activating protein (PLAP)	Gallus gallus	7e-44
Contig2075	840	ref|XP_002158568.1|	PREDICTED: similar to predicted protein, partial	Hydra magnipapillata	5e-06
Contig2076	753	ref|XP_002425011.1|	Immature colon carcinoma transcript 1 protein precursor, putative	Pediculus humanus corporis	1e-25
Contig2077	1168	ref|XP_002225718.1|	hypothetical protein BRAFLDRAFT_125150	Branchiostoma floridae	6e-65
Contig2079	522	gb|EAW74739.1|	hCG1774232, isoform CRA_b	Homo sapiens	2e-05
Contig2084	267	ref|XP_784279.2|	PREDICTED: similar to RAD52 homolog isoform alpha	Strongylocentrotus purpuratus	1e-12
Contig2085	428	ref|ZP_05735000.1|	FtcD1	Prevotella tannerae ATCC 51259	5e-44
Contig2086	294	ref|XP_001641946.1|	predicted protein	Nematostella vectensis	8e-05
Contig2087	616	ref|XP_001634108.1|	predicted protein	Nematostella vectensis	2e-19
Contig2090	443	ref|XP_001946057.1|	PREDICTED: similar to glucose dehydrogenase	Acyrthosiphon pisum	9e-29
Contig2092	4634	ref|XP_395212.3|	PREDICTED: similar to Spectrin beta chain	Apis mellifera	0
Contig2094	410	ref|XP_002207996.1|	hypothetical protein BRAFLDRAFT_276930	Branchiostoma floridae	1e-44
Contig2096	287	ref|XP_001445441.1|	hypothetical protein	Paramecium tetraurelia strain d4-2	2e-11
Contig2098	600	ref|XP_002244933.1|	hypothetical protein BRAFLDRAFT_107109	Branchiostoma floridae	2e-40
Contig2099	731	ref|XP_002249464.1|	hypothetical protein BRAFLDRAFT_133075	Branchiostoma floridae	7e-16
Contig2105	301	ref|XP_001380385.1|	PREDICTED: similar to very large inducible GTPase 1	Monodelphis domestica	1e-21
Contig2109	618	gb|AAD29248.1|	AF101065_1 intermediate filament gliarin	Hirudo medicinalis	2e-13
Contig2110	512	ref|XP_002222491.1|	hypothetical protein BRAFLDRAFT_123986	Branchiostoma floridae	6e-78
Contig2111	413	gb|ABU48819.1|	translation elongation factor 1-alpha	Pichia sydowiorum	5e-48
Contig2112	985	ref|XP_002200725.1|	hypothetical protein BRAFLDRAFT_63341	Branchiostoma floridae	6e-10
Contig2114	539	ref|XP_002413188.1|	translation initiation factor 2C, putative	Ixodes scapularis	1e-33
Contig2115	533	ref|XP_001201723.1|	PREDICTED: similar to ankyrin 2,3/unc44	Strongylocentrotus purpuratus	6e-16
Contig2116	467	ref|NP_001091272.1|	hypothetical protein LOC100037079	Xenopus laevis	1e-24
Contig2117	2096	gb|EAW75996.1|	topoisomerase (DNA) I, isoform CRA_b	Homo sapiens	0
Contig2121	1232	ref|XP_002204885.1|	hypothetical protein BRAFLDRAFT_67459	Branchiostoma floridae	e-126
Contig2129	146	ref|YP_002311928.1|	Biotin/lipoyl attachment:Catalytic domain of components of various dehydrogenase complexes:E3 binding	Shewanella piezotolerans WP3	2e-05
Contig2132	679	ref|XP_002237275.1|	hypothetical protein BRAFLDRAFT_284614	Branchiostoma floridae	1e-07
Contig2133	1156	ref|XP_001192501.1|	PREDICTED: hypothetical protein, partial	Strongylocentrotus purpuratus	7e-10
Contig2134	645	ref|XP_002126733.1|	PREDICTED: similar to tetratricopeptide repeat domain 31	Ciona intestinalis	4e-09
Contig2135	818	ref|ZP_04532941.1|	conserved hypothetical protein	Escherichia sp. 3_2_53FAA	4e-14
Contig2139	1562	ref|XP_797030.1|	PREDICTED: hypothetical protein	Strongylocentrotus purpuratus	3e-21
Contig2141	455	gb|ABZ04238.1|	ribosomal protein rpl27	Lineus viridis	5e-57
Contig2143	363	ref|XP_001626816.1|	predicted protein	Nematostella vectensis	1e-06
Contig2144	850	ref|XP_002126881.1|	PREDICTED: similar to dynein, axonemal, heavy chain 8	Ciona intestinalis	e-115
Contig2146	246	ref|YP_001342444.1|	translation-associated GTPase	Marinomonas sp. MWYL1	8e-37
Contig2147	417	ref|ZP_02426014.1|	hypothetical protein ALIPUT_02172	Alistipes putredinis DSM 17216	2e-07
Contig2150	562	ref|XP_002201639.1|	hypothetical protein BRAFLDRAFT_199699	Branchiostoma floridae	6e-43
Contig2156	266	ref|YP_340965.1|	glycine cleavage system aminomethyltransferase T	Pseudoalteromonas haloplanktis TAC125	4e-25
Contig2159	1003	ref|XP_396777.3|	PREDICTED: similar to karst CG12008-PA, isoform A	Apis mellifera	2e-92
Contig2162	625	ref|XP_001714319.2|	PREDICTED: similar to serine/threonine-protein kinase, putative	Homo sapiens	2e-07
Contig2163	253	ref|XP_001191086.1|	PREDICTED: hypothetical protein	Strongylocentrotus purpuratus	5e-07
Contig2167	1854	ref|XP_001331620.1|	PREDICTED: hypothetical protein	Danio rerio	1e-15
Contig2169	439	ref|XP_395639.3|	PREDICTED: similar to TBP-associated factor 1 CG17603-PA, isoform A	Apis mellifera	1e-27
Contig2174	975	ref|NP_001155980.1|	growth arrest and DNA-damage-inducible, gamma interacting protein 1	Acyrthosiphon pisum	3e-08
Contig2176	1934	ref|XP_002216216.1|	hypothetical protein BRAFLDRAFT_78555	Branchiostoma floridae	2e-30
Contig2177	432	ref|XP_002204266.1|	hypothetical protein BRAFLDRAFT_118233	Branchiostoma floridae	4e-28
Contig2180	482	gb|ACO11656.1|	60S ribosomal protein L36	Caligus rogercresseyi	3e-24
Contig2182	394	ref|YP_001560941.1|	phosphomannomutase	Clostridium phytofermentans ISDg	6e-48
Contig2183	801	ref|XP_001672426.1|	Hypothetical protein CBG01480	Caenorhabditis briggsae AF16	3e-47
Contig2184	830	ref|NP_001086138.1|	MGC83988 protein	Xenopus laevis	2e-55
Contig2186	446	ref|XP_002208539.1|	hypothetical protein BRAFLDRAFT_206850	Branchiostoma floridae	5e-41
Contig2189	669	ref|XP_002428047.1|	dendritic cell-specific transmembrane protein, putative	Pediculus humanus corporis	1e-32
Contig2190	1239	ref|XP_001183808.1|	PREDICTED: similar to maltase 1, partial	Strongylocentrotus purpuratus	5e-44
Contig2191	231	ref|YP_341209.1|	Type IV pilus biogenesis protein PilN	Pseudoalteromonas haloplanktis TAC125	4e-26
Contig2193	562	ref|XP_002408206.1|	S1 RNA binding domain-containing protein, putative	Ixodes scapularis	1e-63
Contig2195	372	gb|ACO12193.1|	tRNA-dihydrouridine synthase 4-like	Lepeophtheirus salmonis	5e-28
Contig2200	530	ref|XP_001630324.1|	predicted protein	Nematostella vectensis	3e-55
Contig2201	2440	sp|O13035.1|	SAP_CHICK RecName: Full=Proactivator polypeptide; Contains: RecName: Full=Saposin-A; Contains: RecName: Full=Saposin-B; Contains: RecName: Full=Saposin-C; Contains: RecName: Full=Saposin-D; Flags: Precursor	Gallus gallus	4e-05
Contig2202	1033	ref|XP_002114916.1|	hypothetical protein TRIADDRAFT_58909	Trichoplax adhaerens	4e-97
Contig2203	611	ref|XP_001618689.1|	hypothetical protein NEMVEDRAFT_v1g5061	Nematostella vectensis	1e-17
Contig2206	1524	ref|XP_002249447.1|	hypothetical protein BRAFLDRAFT_133066	Branchiostoma floridae	2e-21
Contig2210	1324	ref|XP_001369836.1|	PREDICTED: hypothetical protein	Monodelphis domestica	1e-32
Contig2211	904	ref|YP_101016.1|	hypothetical protein BF3740	Bacteroides fragilis YCH46	1e-46
Contig2213	208	gb|ABO26597.1|	putative perlucin 8	Haliotis discus discus	4e-07
Contig2214	312	ref|XP_787967.2|	PREDICTED: similar to tyrosyl-tRNA synthetase	Strongylocentrotus purpuratus	1e-28
Contig2218	1098	ref|NP_496176.1|	beta-LACTamase domain containing family member (lact-2)	Caenorhabditis elegans	1e-42
Contig2219	547	gb|AAI59229.1|	Si:ch211-245h14.3 protein	Danio rerio	6e-14
Contig2220	352	ref|YP_001341702.1|	30S ribosomal protein S1	Marinomonas sp. MWYL1	4e-43
Contig2223	537	ref|NP_001016363.1|	replication factor C (activator 1) 4, 37kDa	Xenopus (Silurana) tropicalis	6e-31
Contig2225	763	ref|YP_340562.1|	trigger factor	Pseudoalteromonas haloplanktis TAC125	e-127
Contig2230	494	ref|XP_002209575.1|	hypothetical protein BRAFLDRAFT_119917	Branchiostoma floridae	7e-11
Contig2232	614	ref|XP_001918486.1|	PREDICTED: hypothetical protein	Danio rerio	1e-94
Contig2234	210	dbj|BAD11950.1|	arginine kinase	Crassostrea gigas	7e-11
Contig2235	811	ref|YP_001342865.1|	carbamoyl-phosphate synthase, large subunit	Marinomonas sp. MWYL1	e-107
Contig2236	470	ref|XP_001639983.1|	predicted protein	Nematostella vectensis	4e-66
Contig2238	593	ref|XP_783045.2|	PREDICTED: similar to HCS	Strongylocentrotus purpuratus	5e-07
Contig2240	712	ref|XP_002410764.1|	dual specificty phosphatase, putative	Ixodes scapularis	3e-39
Contig2242	997	ref|XP_002230787.1|	hypothetical protein BRAFLDRAFT_127041	Branchiostoma floridae	3e-40
Contig2247	457	ref|ZP_01202433.1|	DNA (cytosine-5-)-methyltransferase, dcm	Flavobacteria bacterium BBFL7	7e-38
Contig2248	527	gb|AAI44253.1|	USP37 protein	Homo sapiens	2e-09
Contig2249	282	ref|XP_002230211.1|	hypothetical protein BRAFLDRAFT_92819	Branchiostoma floridae	1e-09
Contig2251	1738	dbj|BAG64209.1|	unnamed protein product	Homo sapiens	6e-26
Contig2252	531	dbj|BAF02549.1|	amino acid transporter	Crassostrea gigas	5e-51
Contig2254	1480	ref|XP_422924.2|	PREDICTED: similar to activating signal cointegrator 1 complex subunit 3-like 1, partial	Gallus gallus	0
Contig2255	577	ref|YP_339660.1|	hypothetical protein PSHAa1142	Pseudoalteromonas haloplanktis TAC125	2e-94
Contig2259	265	ref|ZP_01613202.1|	ATP-dependent RNA helicase	Alteromonadales bacterium TW-7	3e-32
Contig2261	151	ref|YP_339559.1|	protease	Pseudoalteromonas haloplanktis TAC125	2e-09
Contig2267	572	emb|CAG11780.1|	unnamed protein product	Tetraodon nigroviridis	3e-87
Contig2269	1650	gb|AAA62590.1|	noninactivating potassium channel		1e-48
Contig2271	1060	ref|XP_001641722.1|	predicted protein	Nematostella vectensis	8e-27
Contig2273	1326	gb|ACQ57881.1|	Transcription elongation factor B polypeptide 1	Anoplopoma fimbria	3e-54
Contig2278	356	ref|ZP_01222486.1|	hypothetical protein P3TCK_00955	Photobacterium profundum 3TCK	1e-07
Contig2281	1433	ref|XP_799698.2|	PREDICTED: hypothetical protein	Strongylocentrotus purpuratus	4e-12
Contig2285	907	ref|ZP_01614804.1|	putative succinate dehydrogenase, hydrophobic subunit, cytochrome b556 with sdhD	Alteromonadales bacterium TW-7	1e-65
Contig2286	425	ref|XP_002425060.1|	eukaryotic peptide chain release factor subunit, putative	Pediculus humanus corporis	7e-17
Contig2290	473	ref|ZP_01612470.1|	glutamate synthase, large subunit	Alteromonadales bacterium TW-7	4e-67
Contig2291	624	ref|XP_002211496.1|	hypothetical protein BRAFLDRAFT_114176	Branchiostoma floridae	4e-66
Contig2292	274	ref|ZP_01612034.1|	metal dependent phosphohydrolase	Alteromonadales bacterium TW-7	1e-41
Contig2295	1960	ref|XP_001625026.1|	predicted protein	Nematostella vectensis	e-161
Contig2296	350	ref|XP_002232094.1|	hypothetical protein BRAFLDRAFT_94764	Branchiostoma floridae	5e-17
Contig2297	337	ref|YP_065253.1|	hypothetical protein DP1517	Desulfotalea psychrophila LSv54	2e-27
Contig2298	252	ref|XP_001714476.1|	PREDICTED: hypothetical protein	Homo sapiens	5e-09
Contig2303	2474	ref|XP_001946672.1|	PREDICTED: similar to peroxinectin	Acyrthosiphon pisum	e-102
Contig2306	445	emb|CAP30293.1|	C. briggsae CBR-ARL-3 protein	Caenorhabditis briggsae	4e-16
Contig2311	889	ref|XP_002222962.1|	hypothetical protein BRAFLDRAFT_124134	Branchiostoma floridae	3e-29
Contig2312	1015	ref|XP_001373854.1|	PREDICTED: similar to Tsg24 protein	Monodelphis domestica	3e-21
Contig2313	387	ref|XP_002208864.1|	hypothetical protein BRAFLDRAFT_71503	Branchiostoma floridae	4e-22
Contig2316	292	ref|YP_003086631.1|	RagB/SusD domain protein	Dyadobacter fermentans DSM 18053	6e-18
Contig2319	569	ref|XP_396574.2|	PREDICTED: similar to Ubiquitin carboxyl-terminal hydrolase 4 (Ubiquitin thioesterase 4) (Ubiquitin-specific-processing protease 4) (Deubiquitinating enzyme 4) (Ubiquitous nuclear protein homolog)	Apis mellifera	3e-28
Contig2321	482	gb|ABO26694.1|	axonemal dynein light chain p33	Haliotis discus discus	3e-37
Contig2323	418	ref|XP_002406742.1|	cell cycle-associated protein, putative	Ixodes scapularis	1e-59
Contig2326	450	ref|YP_133026.1|	putative manganese-dependent inorganic pyrophosphatase	Photobacterium profundum SS9	2e-40
Contig2329	364	ref|ZP_01613297.1|	phosphoenolpyruvate synthase	Alteromonadales bacterium TW-7	3e-51
Contig2330	758	ref|XP_002237378.1|	hypothetical protein BRAFLDRAFT_129163	Branchiostoma floridae	3e-36
Contig2334	717	gb|AAT35815.1|	sodium/hydrogen exchanger NHE1	Helix aspersa	7e-64
Contig2335	486	ref|XP_002226849.1|	hypothetical protein BRAFLDRAFT_125475	Branchiostoma floridae	1e-39
Contig2336	692	ref|XP_002202130.1|	hypothetical protein BRAFLDRAFT_64713	Branchiostoma floridae	2e-08
Contig2337	571	emb|CAG08266.1|	unnamed protein product	Tetraodon nigroviridis	9e-18
Contig2338	1265	ref|XP_001603520.1|	PREDICTED: similar to cyclin t	Nasonia vitripennis	e-110
Contig2339	488	ref|XP_002210631.1|	hypothetical protein BRAFLDRAFT_210546	Branchiostoma floridae	4e-30
Contig2343	716	ref|ZP_02183038.1|	hypothetical protein FBALC1_10167	Flavobacteriales bacterium ALC-1	6e-44
Contig2345	1038	ref|XP_001602669.1|	PREDICTED: similar to CG6775-PC	Nasonia vitripennis	e-105
Contig2346	1037	dbj|BAG36772.1|	unnamed protein product	Homo sapiens	2e-11
Contig2347	314	ref|XP_001634903.1|	predicted protein	Nematostella vectensis	1e-51
Contig2348	298	ref|XP_002221199.1|	hypothetical protein BRAFLDRAFT_123417	Branchiostoma floridae	1e-17
Contig2352	463	ref|XP_781780.2|	PREDICTED: similar to Cdc20	Strongylocentrotus purpuratus	8e-42
Contig2354	432	gb|EDM12388.1|	rCG47324, isoform CRA_b	Rattus norvegicus	3e-26
Contig2355	280	ref|YP_435581.1|	GTP-binding protein EngA	Hahella chejuensis KCTC 2396	3e-25
Contig2358	629	ref|XP_002209433.1|	hypothetical protein BRAFLDRAFT_71982	Branchiostoma floridae	1e-05
Contig2360	334	ref|XP_002205060.1|	hypothetical protein BRAFLDRAFT_118523	Branchiostoma floridae	1e-18
Contig2361	1168	ref|XP_002246598.1|	hypothetical protein BRAFLDRAFT_132146	Branchiostoma floridae	7e-58
Contig2363	409	ref|XP_002249719.1|	hypothetical protein BRAFLDRAFT_133155	Branchiostoma floridae	6e-15
Contig2372	699	sp|P07290.1|	MLE_PATYE RecName: Full=Myosin, essential light chain, adductor muscle; AltName: Full=Sulfhydryl light chain; Short=SHLC	Mizuhopecten yessoensis	2e-69
Contig2374	611	ref|NP_035473.2|	SEC61, gamma subunit isoform 1	Mus musculus	3e-17
Contig2375	418	ref|ZP_01815904.1|	methionine sulfoxide reductase B	Vibrionales bacterium SWAT-3	9e-73
Contig2376	310	dbj|BAI34062.1|	RNA polymerase-associated helicase protein	Escherichia coli O111:H- str. 11128	1e-36
Contig2378	905	gb|AAQ09228.1|	QM-like protein	Pinctada fucata	4e-98
Contig2381	735	ref|YP_339036.1|	hypothetical protein PSHAa0503	Pseudoalteromonas haloplanktis TAC125	2e-67
Contig2383	559	ref|XP_001191000.1|	PREDICTED: hypothetical protein	Strongylocentrotus purpuratus	5e-31
Contig2385	1624	ref|YP_001983146.1|	carbamoyl-phosphate synthase, small subunit	Cellvibrio japonicus Ueda107	e-174
Contig2386	847	ref|XP_002130940.1|	PREDICTED: similar to predicted protein	Ciona intestinalis	6e-57
Contig2387	456	ref|XP_002229414.1|	hypothetical protein BRAFLDRAFT_126493	Branchiostoma floridae	1e-05
Contig2389	669	ref|XP_002203943.1|	hypothetical protein BRAFLDRAFT_118099	Branchiostoma floridae	5e-10
Contig2390	615	ref|XP_782273.2|	PREDICTED: hypothetical protein	Strongylocentrotus purpuratus	2e-06
Contig2393	437	ref|XP_782273.2|	PREDICTED: hypothetical protein	Strongylocentrotus purpuratus	3e-20
Contig2394	214	ref|YP_749785.1|	SsrA-binding protein	Shewanella frigidimarina NCIMB 400	4e-09
Contig2399	362	gb|AAK97782.1|	vitamin K-dependent gamma-glutamyl carboxylase	Conus textile	1e-35
Contig2401	409	ref|XP_002001569.1|	GI16125	Drosophila mojavensis	3e-14
Contig2403	1074	ref|XP_001924905.1|	PREDICTED: similar to Inhibitor of Bruton tyrosine kinase (IBtk)	Sus scrofa	2e-71
Contig2406	436	ref|XP_001944358.1|	PREDICTED: similar to E3 ubiquitin-protein ligase UBR4 (N-recognin-4) (Zinc finger UBR1-type protein 1) (Retinoblastoma-associated factor of 600 kDa) (600 kDa retinoblastoma protein-associated factor) (RBAF600) (p600)	Acyrthosiphon pisum	3e-21
Contig2407	461	ref|XP_001372969.1|	PREDICTED: similar to SNAP190; snRNA activating protein complex 190kD subunit	Monodelphis domestica	6e-18
Contig2409	564	ref|XP_001197573.1|	PREDICTED: hypothetical protein	Strongylocentrotus purpuratus	5e-13
Contig2410	579	ref|ZP_05286862.1|	methylmalonyl-CoA mutase, small subunit	Bacteroides sp. 2_1_7	7e-50
Contig2411	456	ref|XP_002245308.1|	hypothetical protein BRAFLDRAFT_131751	Branchiostoma floridae	2e-21
Contig2414	131	ref|XP_001143472.1|	PREDICTED: hypothetical protein isoform 9	Pan troglodytes	9e-12
Contig2415	986	ref|XP_312922.3|	AGAP003214-PA	Anopheles gambiae str. PEST	2e-13
Contig2424	479	ref|YP_003120227.1|	putative iron-sulfur binding oxidoreductase	Chitinophaga pinensis DSM 2588	6e-53
Contig2425	465	ref|ZP_03732669.1|	hypothetical protein CLOM621_02683	Clostridium sp. M62/1	2e-43
Contig2426	1022	ref|XP_002228732.1|	hypothetical protein BRAFLDRAFT_91354	Branchiostoma floridae	4e-20
Contig2427	848	ref|XP_002122315.1|	PREDICTED: similar to predicted protein	Ciona intestinalis	1e-16
Contig2430	552	sp|P07290.1|	MLE_PATYE RecName: Full=Myosin, essential light chain, adductor muscle; AltName: Full=Sulfhydryl light chain; Short=SHLC	Mizuhopecten yessoensis	1e-56
Contig2431	1860	ref|XP_002423373.1|	protein C6orf150, putative	Pediculus humanus corporis	e-133
Contig2432	166	ref|XP_002211284.1|	hypothetical protein BRAFLDRAFT_198363	Branchiostoma floridae	5e-06
Contig2433	358	gb|EDL79735.1|	similar to FLJ46154 protein (predicted)	Rattus norvegicus	2e-05
Contig2434	2152	ref|NP_689680.2|	kelch-like 10	Homo sapiens	e-104
Contig2435	419	ref|XP_001496389.2|	PREDICTED: calmodulin-like 4	Equus caballus	1e-19
Contig2437	621	ref|YP_001559922.1|	formate acetyltransferase	Clostridium phytofermentans ISDg	6e-90
Contig2439	1484	ref|XP_002402617.1|	conserved hypothetical protein	Ixodes scapularis	e-116
Contig2443	460	ref|NP_776445.1|	lysosomal trafficking regulator	Bos taurus	8e-42
Contig2446	845	ref|YP_078520.1|	phage related protein	Bacillus licheniformis ATCC 14580	1e-11
Contig2449	1323	ref|XP_002250315.1|	hypothetical protein BRAFLDRAFT_112354	Branchiostoma floridae	4e-65
Contig2456	2449	ref|XP_539440.2|	PREDICTED: similar to notch homolog 5	Canis familiaris	3e-22
Contig2457	554	ref|XP_001630433.1|	predicted protein	Nematostella vectensis	9e-26
Contig2458	709	ref|XP_002201559.1|	hypothetical protein BRAFLDRAFT_199679	Branchiostoma floridae	3e-48
Contig2461	1055	dbj|BAC00784.1|	twitchin	Mytilus galloprovincialis	e-115
Contig2462	743	ref|ZP_01613881.1|	hypothetical protein ATW7_16485	Alteromonadales bacterium TW-7	2e-68
Contig2467	751	ref|XP_001166712.1|	PREDICTED: CCAAT/enhancer binding protein zeta isoform 1	Pan troglodytes	1e-09
Contig2470	1837	ref|XP_002248120.1|	hypothetical protein BRAFLDRAFT_255722	Branchiostoma floridae	2e-49
Contig2475	1322	dbj|BAG55010.1|	actin-related protein 2/3	Saccostrea kegaki	e-124
Contig2479	704	ref|XP_002108632.1|	hypothetical protein TRIADDRAFT_51747	Trichoplax adhaerens	7e-10
Contig2483	530	ref|XP_002209527.1|	hypothetical protein BRAFLDRAFT_208548	Branchiostoma floridae	1e-11
Contig2490	325	ref|XP_002429853.1|	conserved hypothetical protein	Pediculus humanus corporis	2e-08
Contig2491	469	ref|XP_001635881.1|	predicted protein	Nematostella vectensis	4e-36
Contig2494	184	ref|ZP_01734372.1|	hypothetical protein FBBAL38_08470	Flavobacteria bacterium BAL38	1e-08
Contig2495	249	ref|YP_001563829.1|	cobyric acid synthase CobQ	Delftia acidovorans SPH-1	3e-29
Contig2496	401	ref|ZP_04266973.1|	hypothetical protein bcere0013_14980	Bacillus cereus BDRD-ST26	4e-16
Contig2498	1133	ref|XP_002411179.1|	hypothetical protein IscW_ISCW009032	Ixodes scapularis	6e-07
Contig2500	180	ref|ZP_00993159.1|	hypothetical protein V12B01_10018	Vibrio splendidus 12B01	3e-27
Contig2502	279	ref|YP_002417399.1|	hypothetical protein VS_1790	Vibrio splendidus LGP32	3e-35
Contig2505	615	ref|XP_002233070.1|	hypothetical protein BRAFLDRAFT_95674	Branchiostoma floridae	3e-09
Contig2506	460	ref|XP_780217.2|	PREDICTED: similar to MGC80539 protein	Strongylocentrotus purpuratus	2e-08
Contig2509	1629	gb|AAS55945.1|	actin	Ornithodoros moubata	0
Contig2511	742	ref|XP_002223041.1|	hypothetical protein BRAFLDRAFT_124153	Branchiostoma floridae	5e-51
Contig2512	463	ref|XP_002188916.1|	PREDICTED: hypothetical protein	Taeniopygia guttata	4e-06
Contig2514	861	ref|XP_001090506.1|	PREDICTED: similar to retinitis pigmentosa 1-like 1	Macaca mulatta	8e-05
Contig2515	453	gb|AAB91434.1|	CAGF28	Homo sapiens	7e-27
Contig2526	202	ref|YP_750893.1|	AsmA family protein	Shewanella frigidimarina NCIMB 400	2e-22
Contig2530	417	emb|CAD45552.1|	fork head protein	Patella vulgata	1e-25
Contig2531	786	ref|XP_002248047.1|	hypothetical protein BRAFLDRAFT_132618	Branchiostoma floridae	5e-66
Contig2534	691	gb|AAH09115.1|	MARS2 protein	Homo sapiens	2e-12
Contig2542	592	ref|XP_002235852.1|	hypothetical protein BRAFLDRAFT_235037	Branchiostoma floridae	9e-28
Contig2544	357	ref|XP_580242.2|	PREDICTED: hypothetical protein	Rattus norvegicus	2e-05
Contig2546	453	ref|XP_001331668.1|	PREDICTED: hypothetical protein	Danio rerio	2e-10
Contig2548	1081	ref|NP_997956.1|	adenosine kinase a	Danio rerio	1e-58
Contig2549	1051	ref|XP_002187692.1|	PREDICTED: TAF1 RNA polymerase II, TATA box binding protein (TBP)-associated factor, 250kDa	Taeniopygia guttata	4e-18
Contig2555	548	gb|AAX24689.2|	SJCHGC08621 protein	Schistosoma japonicum	2e-13
Contig2556	2192	ref|NP_001155276.1|	hypothetical protein LOC100177304	Ciona intestinalis	4e-82
Contig2557	1072	ref|XP_974883.1|	PREDICTED: similar to 39S ribosomal protein L15, mitochondrial	Tribolium castaneum	2e-88
Contig2558	864	ref|XP_001639543.1|	predicted protein	Nematostella vectensis	2e-45
Contig2560	739	ref|XP_002433114.1|	ubiquitin specific protease 52, putative	Pediculus humanus corporis	1e-65
Contig2563	1320	dbj|BAA81723.2|	protein tyrosine kinase	Ephydatia fluviatilis	9e-28
Contig2565	514	ref|XP_002216657.1|	hypothetical protein BRAFLDRAFT_122216	Branchiostoma floridae	8e-14
Contig2566	1841	ref|XP_395223.3|	PREDICTED: similar to ATP-dependent chromatin assembly factor large subunit CG1966-PA	Apis mellifera	3e-11
Contig2567	264	gb|EEC78365.1|	hypothetical protein OsI_18127	Oryza sativa Indica Group	3e-16
Contig2569	299	ref|XP_002406452.1|	cullin, putative	Ixodes scapularis	1e-33
Contig2571	456	ref|NP_848342.1|	inhibitor of apoptosis 3	Choristoneura fumiferana MNPV	1e-06
Contig2572	770	ref|XP_002205189.1|	hypothetical protein BRAFLDRAFT_118536	Branchiostoma floridae	7e-38
Contig2574	988	ref|ZP_04554435.1|	conserved hypothetical protein	Bacteroides sp. D4	4e-36
Contig2575	200	ref|XP_002425049.1|	Liprin-beta-2, putative	Pediculus humanus corporis	3e-08
Contig2576	668	ref|XP_001106145.1|	PREDICTED: similar to sterol carrier protein 2 isoform 1 proprotein	Macaca mulatta	2e-42
Contig2578	661	gb|AAH93460.1|	Solute carrier family 37 (glucose-6-phosphate transporter), member 4	Xenopus tropicalis	5e-23
Contig2579	495	ref|XP_396723.2|	PREDICTED: similar to homer homolog 2	Apis mellifera	3e-25
Contig2584	1125	ref|XP_394041.3|	PREDICTED: similar to CG11221-PA	Apis mellifera	2e-14
Contig2585	883	ref|XP_310236.3|	AGAP009461-PA	Anopheles gambiae str. PEST	e-112
Contig2586	521	gb|AAY66860.1|	unknown	Ixodes scapularis	7e-31
Contig2589	164	ref|ZP_01611736.1|	UDP-sugar hydrolase	Alteromonadales bacterium TW-7	3e-19
Contig2594	356	ref|YP_001557475.1|	hypothetical protein Cphy_0349	Clostridium phytofermentans ISDg	1e-14
Contig2598	530	ref|YP_340536.1|	methionine aminopeptidase; contains a divalent metal, usually cobalt	Pseudoalteromonas haloplanktis TAC125	1e-64
Contig2600	300	ref|YP_341906.1|	hypothetical protein PSHAb0423	Pseudoalteromonas haloplanktis TAC125	1e-37
Contig2601	377	ref|ZP_01614081.1|	O-acetylserine sulfhydrylase, PLP-dependent enzyme	Alteromonadales bacterium TW-7	7e-52
Contig2603	916	ref|XP_801811.1|	PREDICTED: hypothetical protein isoform 2	Strongylocentrotus purpuratus	3e-50
Contig2605	592	emb|CAH03798.1|	Gtt5 protein	Gerbera hybrid cultivar	6e-07
Contig2607	508	ref|XP_623612.2|	PREDICTED: similar to CG12065-PA, isoform A, partial	Apis mellifera	1e-08
Contig2608	274	emb|CAR63687.1|	Putative protein similar to H3 histone, family 2 isoform 2	Angiostrongylus cantonensis	2e-31
Contig2611	735	ref|XP_002205060.1|	hypothetical protein BRAFLDRAFT_118523	Branchiostoma floridae	2e-26
Contig2612	307	emb|CAD66548.1|	outer membrane deca-heme cytochrome c, 70 kDa protein	Shewanella frigidimarina NCIMB 400	4e-16
Contig2613	507	ref|XP_874738.2|	PREDICTED: similar to aminopeptidase puromycin sensitive isoform 2	Bos taurus	3e-44
Contig2615	261	ref|XP_002411702.1|	DNA replication factor/protein phosphatase inhibitor SET/SPR-2, putative	Ixodes scapularis	1e-19
Contig2620	634	ref|XP_002498561.1|	ZYRO0G13222p	Zygosaccharomyces rouxii	1e-10
Contig2624	420	ref|XP_002413960.1|	conserved hypothetical protein	Ixodes scapularis	5e-18
Contig2625	475	ref|XP_002209426.1|	hypothetical protein BRAFLDRAFT_165292	Branchiostoma floridae	3e-12
Contig2627	260	ref|NP_001070800.1|	DEAD (Asp-Glu-Ala-Asp) box polypeptide 28	Danio rerio	2e-20
Contig2628	988	emb|CAE51045.1|	flavin-containing monooxygenase 2	Crassostrea gigas	2e-66
Contig2629	325	ref|XP_002224614.1|	hypothetical protein BRAFLDRAFT_86976	Branchiostoma floridae	2e-27
Contig2632	958	ref|NP_001087537.1|	MGC84148 protein	Xenopus laevis	1e-21
Contig2633	1603	gb|ABC84493.1|	heat shock protein 20.6	Locusta migratoria	4e-18
Contig2637	1196	ref|XP_001060311.1|	PREDICTED: hypothetical protein	Rattus norvegicus	1e-06
Contig2639	557	ref|XP_002235751.1|	hypothetical protein BRAFLDRAFT_234874	Branchiostoma floridae	1e-48
Contig2641	904	gb|ACN10861.1|	Cell division cycle 5-like protein	Salmo salar	e-112
Contig2642	576	gb|ACO07704.1|	CobIyrinic acid a,c-diamide adenosyltransferase, mitochondrial precursor	Oncorhynchus mykiss	3e-32
Contig2643	580	ref|XP_002108739.1|	hypothetical protein TRIADDRAFT_52000	Trichoplax adhaerens	5e-19
Contig2647	439	ref|XP_002200553.1|	PREDICTED: putative proteasome subunit alpha type 6	Taeniopygia guttata	2e-44
Contig2648	449	ref|XP_002231363.1|	hypothetical protein BRAFLDRAFT_94037	Branchiostoma floridae	8e-05
Contig2650	251	ref|YP_002311758.1|	Methylisocitrate lyase	Shewanella piezotolerans WP3	3e-39
Contig2651	399	ref|XP_002223489.1|	hypothetical protein BRAFLDRAFT_85812	Branchiostoma floridae	1e-17
Contig2655	405	dbj|BAC00784.1|	twitchin	Mytilus galloprovincialis	2e-47
Contig2657	496	ref|ZP_02424219.1|	hypothetical protein ALIPUT_00334	Alistipes putredinis DSM 17216	2e-32
Contig2658	891	ref|XP_002242032.1|	hypothetical protein BRAFLDRAFT_104330	Branchiostoma floridae	3e-14
Contig2659	1290	ref|NP_001017639.1|	dCMP deaminase	Danio rerio	2e-52
Contig2660	593	gb|AAI35062.1|	Si:dkey-14d8.7 protein	Danio rerio	7e-27
Contig2662	328	ref|YP_341488.1|	partitioning protein A	Pseudoalteromonas haloplanktis TAC125	4e-54
Contig2663	363	ref|XP_002201788.1|	hypothetical protein BRAFLDRAFT_117376	Branchiostoma floridae	2e-38
Contig2666	1073	ref|XP_002240150.1|	hypothetical protein BRAFLDRAFT_270517	Branchiostoma floridae	4e-28
Contig2669	301	ref|XP_001367901.1|	PREDICTED: similar to angiogenic factor VG5Q	Monodelphis domestica	5e-13
Contig2671	523	emb|CAA45937.1|	titin	Oryctolagus cuniculus	1e-33
Contig2673	1430	gb|ACQ58791.1|	FAM82B	Anoplopoma fimbria	3e-56
Contig2682	1180	ref|XP_002431275.1|	conserved hypothetical protein	Pediculus humanus corporis	1e-55
Contig2685	516	ref|XP_787344.1|	PREDICTED: similar to DEAH (Asp-Glu-Ala-His) box polypeptide 29	Strongylocentrotus purpuratus	5e-48
Contig2688	494	gb|ACO09144.1|	Phosphate carrier protein, mitochondrial precursor	Osmerus mordax	9e-52
Contig2689	569	ref|XP_002200717.1|	hypothetical protein BRAFLDRAFT_63321	Branchiostoma floridae	3e-06
Contig2690	910	ref|XP_002430354.1|	hemolectin, putative	Pediculus humanus corporis	9e-23
Contig2692	292	ref|XP_002218238.1|	hypothetical protein BRAFLDRAFT_80394	Branchiostoma floridae	7e-14
Contig2696	362	ref|YP_340384.1|	required for outer membrane integrity, uptake of group A colicins, and translocation of phage DNA	Pseudoalteromonas haloplanktis TAC125	2e-57
Contig2697	214	gb|ABN14962.1|	calponin-like protein	Taenia asiatica	4e-18
Contig2698	394	ref|NP_001005817.1|	HIV-1 Tat interactive protein 2, 30kDa	Xenopus (Silurana) tropicalis	8e-28
Contig2702	419	ref|XP_001622622.1|	predicted protein	Nematostella vectensis	2e-06
Contig2705	1121	gb|EDL80530.1|	tyrosyl-tRNA synthetase	Rattus norvegicus	e-103
Contig2706	531	ref|XP_002431558.1|	Cyclin-L1, putative	Pediculus humanus corporis	8e-26
Contig2708	215	ref|ZP_01998230.1|	conserved hypothetical protein	Beggiatoa sp. SS	9e-12
Contig2709	422	ref|YP_341354.1|	hypothetical protein PSHAa2876	Pseudoalteromonas haloplanktis TAC125	3e-59
Contig2710	445	ref|XP_001714476.1|	PREDICTED: hypothetical protein	Homo sapiens	4e-05
Contig2714	405	gb|AAI55209.1|	Orc1l protein	Danio rerio	1e-44
Contig2715	270	ref|XP_001948229.1|	PREDICTED: similar to cytoplasmic actin isoform 2	Acyrthosiphon pisum	2e-21
Contig2718	834	gb|ACO13260.1|	MAK16-like protein RBM13	Esox lucius	1e-80
Contig2720	867	ref|XP_001623087.1|	hypothetical protein NEMVEDRAFT_v1g219856	Nematostella vectensis	1e-14
Contig2722	467	ref|XP_001636853.1|	predicted protein	Nematostella vectensis	1e-05
Contig2727	665	ref|XP_002206626.1|	hypothetical protein BRAFLDRAFT_69095	Branchiostoma floridae	2e-09
Contig2728	499	ref|XP_002221775.1|	hypothetical protein BRAFLDRAFT_83984	Branchiostoma floridae	5e-18
Contig2730	607	ref|YP_338898.1|	RNA polymerase factor sigma-32	Pseudoalteromonas haloplanktis TAC125	2e-85
Contig2733	1516	ref|NP_001072690.1|	aminopeptidase puromycin sensitive	Xenopus (Silurana) tropicalis	0
Contig2734	760	ref|XP_001605772.1|	PREDICTED: similar to leucyl-tRNA synthetase	Nasonia vitripennis	1e-44
Contig2735	1406	ref|XP_002108063.1|	hypothetical protein TRIADDRAFT_20245	Trichoplax adhaerens	7e-99
Contig2738	2490	ref|XP_001636960.1|	predicted protein	Nematostella vectensis	9e-07
Contig2739	422	gb|AAS86679.1|	unknown	Lymnaea stagnalis	2e-07
Contig2742	775	ref|XP_002225606.1|	hypothetical protein BRAFLDRAFT_125122	Branchiostoma floridae	9e-20
Contig2743	2600	ref|NP_001012845.2|	PDS5, regulator of cohesion maintenance, homolog B	Gallus gallus	e-177
Contig2748	678	ref|XP_002238699.1|	hypothetical protein BRAFLDRAFT_285264	Branchiostoma floridae	8e-28
Contig2752	630	ref|XP_002237288.1|	hypothetical protein BRAFLDRAFT_99723	Branchiostoma floridae	1e-15
Contig2754	650	ref|XP_784777.2|	PREDICTED: similar to Aldehyde dehydrogenase 1 family, member L2 isoform 2	Strongylocentrotus purpuratus	5e-64
Contig2758	1325	ref|XP_002249171.1|	hypothetical protein BRAFLDRAFT_289805	Branchiostoma floridae	2e-93
Contig2759	532	ref|YP_339314.1|	sigma-54 dependent response regulator; regulation of polar flagellae expression	Pseudoalteromonas haloplanktis TAC125	2e-54
Contig2760	1095	ref|NP_001072959.1|	flap structure-specific endonuclease 1	Gallus gallus	2e-25
Contig2761	1746	ref|XP_002432920.1|	elongation factor 1-gamma, putative	Pediculus humanus corporis	e-119
Contig2762	1017	ref|XP_001813325.1|	PREDICTED: similar to phospholipase C	Tribolium castaneum	2e-98
Contig2765	616	gb|ACJ65327.1|	beta-tubulin	Clonorchis sinensis	e-103
Contig2767	1343	emb|CAQ15530.1|	myelin expression factor 2	Danio rerio	5e-17
Contig2769	727	dbj|BAH70088.1|	hypothetical protein	Mycoplasma fermentans PG18	5e-25
Contig2772	984	ref|XP_002250428.1|	hypothetical protein BRAFLDRAFT_112471	Branchiostoma floridae	5e-97
Contig2773	682	ref|XP_001185404.1|	PREDICTED: similar to endonuclease/reverse transcriptase, partial	Strongylocentrotus purpuratus	1e-20
Contig2775	527	gb|AAA73903.1|	furin-like prohormone convertase	Aplysia californica	2e-39
Contig2778	426	ref|XP_002205091.1|	hypothetical protein BRAFLDRAFT_118484	Branchiostoma floridae	2e-13
Contig2781	503	ref|XP_001628179.1|	predicted protein	Nematostella vectensis	2e-23
Contig2785	558	ref|NP_001135543.1|	hypothetical protein LOC100216087	Xenopus (Silurana) tropicalis	1e-44
Contig2787	1324	ref|XP_002239486.1|	hypothetical protein BRAFLDRAFT_241363	Branchiostoma floridae	2e-66
Contig2790	356	gb|EDK99987.1|	postmeiotic segregation increased 1 (S. cerevisiae)	Mus musculus	1e-25
Contig2793	657	gb|ACQ58796.1|	Cornifelin homolog A	Anoplopoma fimbria	2e-20
Contig2795	1053	emb|CAG01364.1|	unnamed protein product	Tetraodon nigroviridis	2e-29
Contig2796	1441	ref|XP_002209321.1|	hypothetical protein BRAFLDRAFT_277357	Branchiostoma floridae	e-150
Contig2797	595	ref|XP_002169372.1|	PREDICTED: similar to ankyrin 2,3/unc44, partial	Hydra magnipapillata	5e-15
Contig2800	1000	ref|XP_002222957.1|	hypothetical protein BRAFLDRAFT_124132	Branchiostoma floridae	2e-11
Contig2802	639	dbj|BAD72613.1|	granulin-like peptide precursor	Mizuhopecten yessoensis	9e-43
Contig2806	677	ref|XP_002245237.1|	hypothetical protein BRAFLDRAFT_251092	Branchiostoma floridae	2e-25
Contig2808	726	ref|ZP_01612995.1|	putative peptidase, M23/M37 family protein	Alteromonadales bacterium TW-7	2e-64
Contig2809	964	ref|XP_002109379.1|	hypothetical protein TRIADDRAFT_53348	Trichoplax adhaerens	4e-28
Contig2812	574	ref|XP_002234101.1|	hypothetical protein BRAFLDRAFT_96664	Branchiostoma floridae	1e-71
Contig2815	535	ref|XP_002244055.1|	hypothetical protein BRAFLDRAFT_106251	Branchiostoma floridae	4e-28
Contig2821	449	ref|YP_002936344.1|	ribosomal protein L4/L1e	Eubacterium rectale ATCC 33656	1e-38
Contig2822	955	ref|XP_002210696.1|	hypothetical protein BRAFLDRAFT_73157	Branchiostoma floridae	5e-27
Contig2824	571	ref|XP_002221772.1|	hypothetical protein BRAFLDRAFT_123699	Branchiostoma floridae	2e-15
Contig2826	599	ref|XP_782181.1|	PREDICTED: similar to MGC89673 protein	Strongylocentrotus purpuratus	4e-09
Contig2827	508	ref|XP_001419897.1|	TRAP1, Heat Shock Protein 90	Ostreococcus lucimarinus CCE9901	7e-07
Contig2828	117	ref|XP_001246626.1|	hypothetical protein CIMG_00397	Coccidioides immitis RS	8e-10
Contig2829	978	ref|NP_001036234.1|	DNA-directed DNA polymerase delta 3	Danio rerio	2e-40
Contig2830	680	ref|XP_002212001.1|	hypothetical protein BRAFLDRAFT_74408	Branchiostoma floridae	1e-07
Contig2833	534	ref|XP_002213699.1|	hypothetical protein BRAFLDRAFT_215191	Branchiostoma floridae	3e-74
Contig2834	704	ref|XP_001161826.1|	PREDICTED: regulatory factor X4 isoform 4	Pan troglodytes	5e-16
Contig2835	1176	ref|XP_002199985.1|	PREDICTED: small nuclear ribonucleoprotein polypeptide A'	Taeniopygia guttata	3e-75
Contig2838	335	sp|P07290.1|	MLE_PATYE RecName: Full=Myosin, essential light chain, adductor muscle; AltName: Full=Sulfhydryl light chain; Short=SHLC	Mizuhopecten yessoensis	1e-35
Contig2840	1536	ref|XP_001579290.1|	dentin sialophosphoprotein precursor	Trichomonas vaginalis G3	6e-07
Contig2842	789	ref|XP_782330.2|	PREDICTED: hypothetical protein	Strongylocentrotus purpuratus	7e-12
Contig2843	802	ref|XP_002423576.1|	Ribosomal large subunit pseudouridine synthase C, putative	Pediculus humanus corporis	3e-11
Contig2844	445	ref|XP_002245866.1|	hypothetical protein BRAFLDRAFT_62526	Branchiostoma floridae	9e-33
Contig2845	313	ref|XP_002217964.1|	hypothetical protein BRAFLDRAFT_80124	Branchiostoma floridae	1e-06
Contig2847	439	ref|XP_780975.1|	PREDICTED: similar to cyclin B1 interacting protein 1	Strongylocentrotus purpuratus	3e-08
Contig2849	1278	ref|NP_956416.1|	tubulin, gamma complex associated protein 2	Danio rerio	e-145
Contig2850	584	ref|XP_002220864.1|	hypothetical protein BRAFLDRAFT_83004	Branchiostoma floridae	1e-17
Contig2851	1030	ref|XP_002233802.1|	hypothetical protein BRAFLDRAFT_127939	Branchiostoma floridae	7e-25
Contig2852	1206	ref|XP_002234101.1|	hypothetical protein BRAFLDRAFT_96664	Branchiostoma floridae	0
Contig2853	970	ref|XP_002221463.1|	hypothetical protein BRAFLDRAFT_123573	Branchiostoma floridae	2e-28
Contig2854	881	ref|ZP_01611900.1|	putative sodium/solute symporter family protein	Alteromonadales bacterium TW-7	e-114
Contig2855	495	ref|XP_002235363.1|	hypothetical protein BRAFLDRAFT_234234	Branchiostoma floridae	6e-34
Contig2856	255	ref|ZP_03016538.1|	hypothetical protein BACINT_04145	Bacteroides intestinalis DSM 17393	4e-30
Contig2857	501	ref|XP_001380398.1|	PREDICTED: similar to ectonucleotide pyrophosphatase/phosphodiesterase 3,	Monodelphis domestica	6e-05
Contig2862	285	ref|ZP_01235589.1|	hypothetical protein VAS14_02421	Vibrio angustum S14	2e-25
Contig2863	596	gb|AAB34577.1|	Myc homolog	Crassostrea virginica	2e-13
Contig2864	1035	ref|XP_001204216.1|	PREDICTED: hypothetical protein	Strongylocentrotus purpuratus	2e-08
Contig2869	501	ref|XP_794947.2|	PREDICTED: similar to phosphodiesterase 9A	Strongylocentrotus purpuratus	1e-62
Contig2870	833	ref|XP_002416637.1|	conserved hypothetical protein	Ixodes scapularis	4e-97
Contig2871	719	ref|XP_002245875.1|	hypothetical protein BRAFLDRAFT_252068	Branchiostoma floridae	7e-37
Contig2872	173	emb|CAJ28913.1|	phosphoenolpyruvate carboxykinase	Crassostrea gigas	5e-20
Contig2873	2714	ref|XP_001627262.1|	predicted protein	Nematostella vectensis	2e-22
Contig2874	426	ref|ZP_01613654.1|	putative phosphatase	Alteromonadales bacterium TW-7	3e-70
Contig2875	547	ref|XP_002229425.1|	hypothetical protein BRAFLDRAFT_92063	Branchiostoma floridae	9e-57
Contig2876	1114	gb|AAR39412.1|	alpha macroglobulin	Chlamys farreri	1e-99
Contig2877	655	gb|ACK86513.1|	carbamoyl-phosphate synthase	Nallachius pulchellus	2e-91
Contig2878	165	ref|NP_001118155.1|	breast cancer resistance protein	Oncorhynchus mykiss	3e-15
Contig2879	740	ref|XP_002251305.1|	hypothetical protein BRAFLDRAFT_113375	Branchiostoma floridae	8e-05
Contig2882	1322	ref|XP_002231545.1|	hypothetical protein BRAFLDRAFT_127279	Branchiostoma floridae	7e-44
Contig2883	423	ref|ZP_01612238.1|	hypothetical protein ATW7_07599	Alteromonadales bacterium TW-7	1e-34
Contig2884	1020	ref|XP_002343882.1|	PREDICTED: hypothetical protein	Homo sapiens	6e-16
Contig2885	1603	ref|XP_784876.1|	PREDICTED: similar to CG8209-PA	Strongylocentrotus purpuratus	2e-77
Contig2886	779	ref|XP_001845612.1|	myosin vii	Culex quinquefasciatus	1e-49
Contig2887	1635	ref|NP_989119.1|	ribosomal protein S3	Xenopus (Silurana) tropicalis	e-116
Contig2891	885	ref|XP_002229532.1|	hypothetical protein BRAFLDRAFT_126539	Branchiostoma floridae	3e-57
Contig2892	313	ref|XP_001236482.1|	PREDICTED: similar to DC6, partial	Gallus gallus	9e-17
Contig2893	620	gb|ACO51963.1|	Dolichol-phosphate mannosyltransferase	Rana catesbeiana	1e-72
Contig2906	597	ref|XP_002425206.1|	helicase with zinc finger protein domain helz, putative	Pediculus humanus corporis	6e-26
Contig2908	646	ref|ZP_02425163.1|	hypothetical protein ALIPUT_01300	Alistipes putredinis DSM 17216	4e-22
Contig2910	1535	gb|ACI46511.1|	AT05254p	Drosophila melanogaster	3e-13
Contig2912	495	ref|YP_340653.1|	protein W (OmpW)	Pseudoalteromonas haloplanktis TAC125	1e-78
Contig2913	615	ref|XP_002201859.1|	hypothetical protein BRAFLDRAFT_64486	Branchiostoma floridae	3e-20
Contig2916	510	ref|XP_002404439.1|	ran-binding protein (RanBP), putative	Ixodes scapularis	1e-08
Contig2918	359	ref|XP_001528577.1|	conserved hypothetical protein	Lodderomyces elongisporus NRRL YB-4239	2e-24
Contig2920	328	ref|YP_001557136.1|	DNA gyrase, A subunit	Clostridium phytofermentans ISDg	9e-46
Contig2921	433	gb|ABO16370.1|	metallothionein	Argopecten irradians	1e-47
Contig2922	2130	gb|ACO11039.1|	S-phase kinase-associated protein 1	Caligus rogercresseyi	3e-57
Contig2923	2023	ref|XP_002210574.1|	hypothetical protein BRAFLDRAFT_210543	Branchiostoma floridae	7e-84
Contig2927	490	ref|XP_002230357.1|	hypothetical protein BRAFLDRAFT_126826	Branchiostoma floridae	8e-34
Contig2930	708	ref|ZP_01614646.1|	hypothetical protein ATW7_07304	Alteromonadales bacterium TW-7	4e-68
Contig2931	623	ref|XP_002214795.1|	hypothetical protein BRAFLDRAFT_121572	Branchiostoma floridae	1e-50
Contig2933	192	ref|XP_001175884.1|	PREDICTED: similar to endonuclease/reverse transcriptase	Strongylocentrotus purpuratus	9e-12
Contig2937	532	ref|XP_970604.1|	PREDICTED: similar to pterin-4a-carbinolamine dehydratase CG1963-PA	Tribolium castaneum	4e-19
Contig2940	938	ref|XP_002208951.1|	hypothetical protein BRAFLDRAFT_277304	Branchiostoma floridae	2e-16
Contig2943	1120	gb|ABO26657.1|	putative mitochondrial ATP synthase	Haliotis discus discus	1e-23
Contig2948	921	ref|XP_002212546.1|	hypothetical protein BRAFLDRAFT_74874	Branchiostoma floridae	2e-34
Contig2950	1361	ref|XP_002230787.1|	hypothetical protein BRAFLDRAFT_127041	Branchiostoma floridae	1e-51
Contig2952	413	ref|XP_002230749.1|	hypothetical protein BRAFLDRAFT_60542	Branchiostoma floridae	3e-45
Contig2954	173	ref|ZP_01611790.1|	putative osmC-like protein	Alteromonadales bacterium TW-7	1e-22
Contig2956	1321	ref|XP_002218516.1|	hypothetical protein BRAFLDRAFT_80694	Branchiostoma floridae	9e-68
Contig2957	1008	ref|XP_002190692.1|	PREDICTED: hypothetical protein, partial	Taeniopygia guttata	9e-35
Contig2958	1114	ref|XP_001642071.1|	predicted protein	Nematostella vectensis	4e-16
Contig2961	1102	ref|XP_002247085.1|	hypothetical protein BRAFLDRAFT_254146	Branchiostoma floridae	2e-73
Contig2962	467	ref|XP_002126267.1|	PREDICTED: similar to Uncharacterized protein C7orf57 homolog	Ciona intestinalis	7e-14
Contig2964	853	ref|YP_341162.1|	transcriptional repressor of the iscRSUA operon, involved in assembly of Fe-S clusters	Pseudoalteromonas haloplanktis TAC125	5e-78
Contig2967	1100	ref|XP_002193290.1|	PREDICTED: tubulin folding cofactor D	Taeniopygia guttata	e-106
Contig2968	758	ref|YP_002417418.1|	asparaginyl-tRNA synthetase	Vibrio splendidus LGP32	e-139
Contig2969	1455	ref|XP_001202622.1|	PREDICTED: similar to Ankyrin repeat domain-containing protein 26, partial	Strongylocentrotus purpuratus	1e-16
Contig2971	301	ref|XP_002506222.1|	H+-or Na+-translocating f-type, v-type and A-type ATPase superfamily	Micromonas sp. RCC299	6e-10
Contig2975	673	ref|XP_001625439.1|	predicted protein	Nematostella vectensis	6e-27
Contig2976	410	ref|NP_001096464.1|	hypothetical protein LOC100125082	Xenopus (Silurana) tropicalis	4e-52
Contig2977	505	ref|XP_001351353.1|	hypothetical protein	Plasmodium falciparum 3D7	4e-05
Contig2979	698	emb|CAD91422.1|	ribosomal protein L18	Crassostrea gigas	2e-87
Contig2982	383	ref|NP_001020695.2|	zinc finger CCCH-type containing 14	Danio rerio	2e-06
Contig2983	522	ref|XP_855205.1|	PREDICTED: similar to zinc finger protein 227	Canis familiaris	1e-53
Contig2989	477	ref|XP_001204163.1|	PREDICTED: hypothetical protein	Strongylocentrotus purpuratus	6e-40
Contig2994	271	ref|XP_393472.3|	PREDICTED: similar to ankyrin repeat domain protein 17 isoform a	Apis mellifera	1e-36
Contig2998	240	ref|XP_001495494.1|	PREDICTED: similar to DRAK1	Equus caballus	9e-17
Contig2999	2865	gb|AAC24730.1|	RNAse L inhibitor	Mus musculus	0
Contig3000	278	ref|ZP_01814431.1|	excinuclease ABC subunit A	Vibrionales bacterium SWAT-3	2e-43
Contig3002	1504	gb|AAV38510.1|	RAD51 homolog (RecA homolog, E. coli) (S. cerevisiae)	synthetic construct	e-155
Contig3004	524	ref|XP_002223561.1|	hypothetical protein BRAFLDRAFT_124346	Branchiostoma floridae	2e-28
Contig3005	446	ref|ZP_01107593.1|	hypothetical protein FB2170_12596	Flavobacteriales bacterium HTCC2170	8e-10
Contig3006	915	ref|XP_623860.1|	PREDICTED: similar to CG17509-PA	Apis mellifera	6e-94
Contig3008	763	ref|XP_002215534.1|	hypothetical protein BRAFLDRAFT_77796	Branchiostoma floridae	2e-20
Contig3009	611	ref|XP_002202197.1|	hypothetical protein BRAFLDRAFT_200232	Branchiostoma floridae	2e-64
Contig3012	1636	gb|ABY87366.1|	unknown protein 11	Haliotis diversicolor	7e-37
Contig3013	456	ref|ZP_01996990.1|	hypothetical protein DORLON_03023	Dorea longicatena DSM 13814	2e-15
Contig3015	466	ref|XP_001159226.1|	PREDICTED: CD22 antigen isoform 4	Pan troglodytes	4e-06
Contig3016	234	ref|XP_002239691.1|	hypothetical protein BRAFLDRAFT_188683	Branchiostoma floridae	2e-08
Contig3019	186	ref|XP_001641264.1|	predicted protein	Nematostella vectensis	2e-05
Contig3023	766	gb|ABV01120.1|	ankyrin repeat protein	Haliotis diversicolor	4e-09
Contig3024	409	ref|XP_002233185.1|	hypothetical protein BRAFLDRAFT_127724	Branchiostoma floridae	5e-05
Contig3026	510	ref|XP_002403950.1|	conserved hypothetical protein	Ixodes scapularis	5e-39
Contig3027	286	ref|ZP_01614083.1|	acyl-CoA dehydrogenase	Alteromonadales bacterium TW-7	6e-40
Contig3029	365	ref|ZP_01612149.1|	sigma N (sigma 54) factor of RNA polymerase	Alteromonadales bacterium TW-7	4e-32
Contig3034	1227	ref|XP_002238459.1|	hypothetical protein BRAFLDRAFT_269759	Branchiostoma floridae	6e-84
Contig3035	1437	ref|XP_002431590.1|	laminin A chain, putative	Pediculus humanus corporis	6e-19
Contig3037	448	ref|XP_001181751.1|	PREDICTED: similar to DEAH (Asp-Glu-Ala-His) box polypeptide 34, partial	Strongylocentrotus purpuratus	1e-33
Contig3038	805	ref|ZP_01611797.1|	2,5-diketo-D-gluconate reductase B	Alteromonadales bacterium TW-7	2e-67
Contig3040	1377	ref|XP_001607864.1|	PREDICTED: similar to transgelin	Nasonia vitripennis	2e-47
Contig3044	450	ref|XP_002217577.1|	hypothetical protein BRAFLDRAFT_265353	Branchiostoma floridae	2e-38
Contig3046	459	gb|AAN05611.1|	ribosomal protein L32	Argopecten irradians	1e-70
Contig3047	685	emb|CAG11361.1|	unnamed protein product	Tetraodon nigroviridis	2e-56
Contig3054	492	ref|XP_002213376.1|	hypothetical protein BRAFLDRAFT_75766	Branchiostoma floridae	2e-29
Contig3057	705	ref|ZP_04287638.1|	hypothetical protein bcere0009_4300	Bacillus cereus R309803	1e-19
Contig3058	420	ref|XP_002205887.1|	hypothetical protein BRAFLDRAFT_68441	Branchiostoma floridae	9e-18
Contig3063	473	ref|XP_002580002.1|	DEAD box ATP-dependent RNA helicase	Schistosoma mansoni	5e-09
Contig3064	238	ref|ZP_04564615.1|	anaerobic ribonucleoside-triphosphate reductase	Mollicutes bacterium D7	2e-06
Contig3067	661	gb|ABW06596.1|	intestinal mucin	Spodoptera exigua	3e-11
Contig3071	916	ref|XP_796637.2|	PREDICTED: hypothetical protein	Strongylocentrotus purpuratus	3e-82
Contig3074	767	emb|CAF96521.1|	unnamed protein product	Tetraodon nigroviridis	2e-71
Contig3078	354	ref|XP_002219809.1|	hypothetical protein BRAFLDRAFT_281557	Branchiostoma floridae	1e-38
Contig3081	1445	ref|YP_340242.1|	isocitrate dehydrogenase	Pseudoalteromonas haloplanktis TAC125	0
Contig3082	1239	ref|XP_001180763.1|	PREDICTED: similar to ankyrin 2,3/unc44	Strongylocentrotus purpuratus	1e-11
Contig3083	440	ref|ZP_01614165.1|	glycine cleavage system aminomethyltransferase T	Alteromonadales bacterium TW-7	2e-26
Contig3084	252	ref|XP_002126251.1|	PREDICTED: similar to Wu:fj80h11 protein	Ciona intestinalis	6e-07
Contig3089	621	ref|XP_002231095.1|	hypothetical protein BRAFLDRAFT_227112	Branchiostoma floridae	6e-62
Contig3092	800	ref|YP_001341206.1|	elongation factor G	Marinomonas sp. MWYL1	e-125
Contig3093	5946	ref|XP_001231536.1|	PREDICTED: similar to Ac1147	Gallus gallus	1e-47
Contig3094	558	ref|XP_002411113.1|	sarcoglycan, putative	Ixodes scapularis	8e-08
Contig3096	818	ref|XP_001198618.1|	PREDICTED: similar to hydroxyproline-rich glycoprotein	Strongylocentrotus purpuratus	7e-05
Contig3098	489	emb|CAX69400.1|	Cytochrome b561/ferric reductase transmembrane,domain-containing protein	Schistosoma japonicum	3e-19
Contig3101	361	ref|XP_002424753.1|	Huntingtin-associated protein-interacting protein, putative	Pediculus humanus corporis	3e-40
Contig3102	1043	ref|XP_002209473.1|	hypothetical protein BRAFLDRAFT_277528	Branchiostoma floridae	e-118
Contig3103	1208	ref|XP_321348.3|	AGAP001738-PA	Anopheles gambiae str. PEST	9e-25
Contig3108	785	ref|XP_001628774.1|	predicted protein	Nematostella vectensis	5e-36
Contig3109	471	ref|ZP_01611761.1|	Membrane-bound aldehyde dehydrogenase, large subunit	Alteromonadales bacterium TW-7	2e-64
Contig3112	2671	ref|XP_002231930.1|	hypothetical protein BRAFLDRAFT_127384	Branchiostoma floridae	e-117
Contig3116	534	ref|ZP_01614207.1|	RNA polymerase sigma factor RpoE	Alteromonadales bacterium TW-7	4e-70
Contig3118	1874	ref|XP_001944154.1|	PREDICTED: similar to GA11488-PA	Acyrthosiphon pisum	4e-54
Contig3119	339	ref|NP_001133980.1|	SH2 domain-containing protein 4A	Salmo salar	2e-08
Contig3120	315	gb|ABO26678.1|	glutamate dehydrogenase	Haliotis discus discus	4e-06
Contig3125	553	ref|ZP_04055449.1|	thiamine biosynthesis protein ThiC	Porphyromonas uenonis 60-3	3e-68
Contig3128	300	ref|ZP_01612297.1|	branched-chain amino acid aminotransferase	Alteromonadales bacterium TW-7	5e-45
Contig3129	1494	ref|XP_002248523.1|	hypothetical protein BRAFLDRAFT_110618	Branchiostoma floridae	1e-22
Contig3130	382	ref|XP_002229086.1|	hypothetical protein BRAFLDRAFT_126346	Branchiostoma floridae	1e-14
Contig3131	1940	ref|XP_002188233.1|	PREDICTED: similar to synaptonemal complex protein 1	Taeniopygia guttata	2e-11
Contig3132	2666	gb|AAR11781.1|	heat shock protein 90	Chlamys farreri	0
Contig3133	477	gb|AAN05612.1|	ribosomal protein L17A	Argopecten irradians	2e-52
Contig3134	550	ref|XP_002248367.1|	retinol dehydrogenase, retinaldehyde reductase	Branchiostoma floridae	8e-35
Contig3135	378	ref|XP_623223.2|	PREDICTED: similar to CG32626-PC, isoform C	Apis mellifera	4e-15
Contig3136	450	ref|ZP_04784260.1|	Radical SAM domain protein	Fibrobacter succinogenes subsp. succinogenes S85	4e-28
Contig3137	617	ref|ZP_01614953.1|	putative peptidase YegQ	Alteromonadales bacterium TW-7	e-112
Contig3139	260	gb|AAR11781.1|	heat shock protein 90	Chlamys farreri	2e-18
Contig3141	417	ref|YP_002418104.1|	bifunctional aconitate hydratase 2/2-methylisocitrate dehydratase	Vibrio splendidus LGP32	1e-14
Contig3143	412	ref|XP_966456.1|	PREDICTED: similar to GA18268-PA	Tribolium castaneum	2e-08
Contig3147	312	ref|XP_966348.2|	PREDICTED: similar to AGAP003645-PA isoform 1	Tribolium castaneum	2e-21
Contig3151	219	ref|YP_339627.1|	multi anti extrusion protein MatE/Na+-driven multidrug efflux pump	Pseudoalteromonas haloplanktis TAC125	2e-21
Contig3152	382	ref|YP_001187396.1|	methyl-accepting chemotaxis sensory transducer	Pseudomonas mendocina ymp	2e-17
Contig3161	408	ref|XP_002202648.1|	hypothetical protein BRAFLDRAFT_65256	Branchiostoma floridae	4e-05
Contig3163	654	ref|YP_002312799.1|	Ribosome recycling factor	Shewanella piezotolerans WP3	1e-91
Contig3164	1567	ref|NP_990157.1|	mitogen-activated protein kinase associated protein 1	Gallus gallus	e-124
Contig3166	865	ref|XP_002236940.1|	hypothetical protein BRAFLDRAFT_99409	Branchiostoma floridae	5e-07
Contig3167	450	emb|CAG02332.1|	unnamed protein product	Tetraodon nigroviridis	4e-41
Contig3168	762	ref|XP_002236766.1|	hypothetical protein BRAFLDRAFT_236592	Branchiostoma floridae	5e-66
Contig3169	684	ref|YP_001083067.1|	ATP synthase F0 subunit 6	Mizuhopecten yessoensis	5e-37
Contig3170	792	gb|ABA60387.1|	nicotinic acetylcholine receptor subunit type H	Lymnaea stagnalis	9e-10
Contig3171	388	ref|XP_002243652.1|	hypothetical protein BRAFLDRAFT_248486	Branchiostoma floridae	8e-05
Contig3174	575	ref|XP_002237321.1|	hypothetical protein BRAFLDRAFT_115879	Branchiostoma floridae	7e-59
Contig3178	751	ref|NP_001020291.1|	general transcription factor IIIC, polypeptide 2, beta	Rattus norvegicus	3e-19
Contig3179	318	ref|NP_001006534.1|	SH3-domain GRB2-like endophilin B1	Gallus gallus	9e-28
Contig3181	851	ref|XP_002234181.1|	hypothetical protein BRAFLDRAFT_60968	Branchiostoma floridae	1e-87
Contig3182	665	ref|XP_001179140.1|	PREDICTED: hypothetical protein	Strongylocentrotus purpuratus	2e-12
Contig3184	1735	ref|XP_001167701.1|	PREDICTED: kelch-like 10 isoform 2	Pan troglodytes	e-175
Contig3185	641	ref|XP_002194265.1|	PREDICTED: ubiquitin specific peptidase 24	Taeniopygia guttata	6e-53
Contig3186	689	ref|XP_002425752.1|	Heparan sulfate glucosamine 3-O-sulfotransferase, putative	Pediculus humanus corporis	1e-44
Contig3190	710	ref|XP_002210582.1|	hypothetical protein BRAFLDRAFT_210487	Branchiostoma floridae	1e-77
Contig3199	418	ref|XP_002110135.1|	hypothetical protein TRIADDRAFT_53800	Trichoplax adhaerens	9e-54
Contig3201	662	ref|XP_002221555.1|	hypothetical protein BRAFLDRAFT_114780	Branchiostoma floridae	1e-33
Contig3204	761	ref|XP_002169349.1|	PREDICTED: similar to NFX1-type zinc finger-containing protein 1	Hydra magnipapillata	1e-52
Contig3206	990	ref|XP_002430772.1|	tyrosine-protein phosphatase corkscrew, putative	Pediculus humanus corporis	e-121
Contig3208	270	ref|XP_001365948.1|	PREDICTED: similar to SMEK homolog 1, suppressor of mek1 (Dictyostelium) isoform 1	Monodelphis domestica	8e-34
Contig3212	566	ref|XP_415483.2|	PREDICTED: similar to PHYHD1 protein	Gallus gallus	2e-51
Contig3215	858	ref|YP_001301511.1|	thioredoxin peroxidase	Parabacteroides distasonis ATCC 8503	2e-83
Contig3217	336	ref|XP_002206301.1|	hypothetical protein BRAFLDRAFT_57447	Branchiostoma floridae	9e-12
Contig3219	383	ref|XP_001602469.1|	PREDICTED: similar to GA11265-PA	Nasonia vitripennis	7e-19
Contig3221	441	ref|ZP_01613808.1|	putative periplasmic peptidyl-prolyl cis-trans isomerase	Alteromonadales bacterium TW-7	1e-63
Contig3231	615	ref|XP_001121159.1|	PREDICTED: similar to Probable mitochondrial 28S ribosomal protein S16 (MRP-S16)	Apis mellifera	4e-05
Contig3232	2627	ref|NP_001016238.1|	Bardet-Biedl syndrome 5	Xenopus (Silurana) tropicalis	e-160
Contig3236	851	ref|XP_002227915.1|	hypothetical protein BRAFLDRAFT_90471	Branchiostoma floridae	3e-17
Contig3238	310	dbj|BAE00002.1|	alanopine dehydrogenase	Fusitriton oregonensis	8e-07
Contig3240	743	dbj|BAB40711.1|	myosin	Mizuhopecten yessoensis	6e-13
Contig3241	475	ref|YP_269327.1|	dihydroorotase	Colwellia psychrerythraea 34H	3e-69
Contig3247	282	ref|XP_002247001.1|	hypothetical protein BRAFLDRAFT_142308	Branchiostoma floridae	1e-08
Contig3248	1686	ref|XP_002232173.1|	hypothetical protein BRAFLDRAFT_127424	Branchiostoma floridae	6e-17
Contig3251	1564	ref|XP_002231324.1|	hypothetical protein BRAFLDRAFT_227300	Branchiostoma floridae	e-147
Contig3252	1035	ref|XP_002221210.1|	hypothetical protein BRAFLDRAFT_123436	Branchiostoma floridae	2e-23
Contig3253	486	ref|XP_001635313.1|	predicted protein	Nematostella vectensis	5e-55
Contig3254	551	ref|XP_785568.2|	PREDICTED: hypothetical protein	Strongylocentrotus purpuratus	1e-07
Contig3262	368	ref|XP_002577613.1|	chaperonin containing t-complex protein 1 epsilon subunit tcpe	Schistosoma mansoni	5e-15
Contig3263	1534	ref|XP_002241674.1|	solute carrier family 6, member 9	Branchiostoma floridae	e-118
Contig3264	1148	ref|XP_001923758.1|	PREDICTED: similar to Uncharacterized protein C19orf55	Danio rerio	1e-15
Contig3265	2112	ref|YP_579766.1|	50S ribosomal protein L6	Psychrobacter cryohalolentis K5	3e-89
Contig3266	1087	ref|XP_420478.2|	PREDICTED: similar to FAM13A1_v2 protein	Gallus gallus	5e-37
Contig3270	246	ref|YP_338601.1|	fumarate hydratase	Pseudoalteromonas haloplanktis TAC125	2e-35
Contig3273	552	ref|YP_001340985.1|	hypothetical protein Mmwyl1_2128	Marinomonas sp. MWYL1	1e-90
Contig3276	1736	sp|Q02508.1|	HGV2_HALRO RecName: Full=Protein HGV2	Halocynthia roretzi	1e-32
Contig3277	5043	ref|XP_710120.1|	likely vesicular transport factor Uso1p	Candida albicans SC5314	1e-05
Contig3282	335	ref|YP_001557679.1|	aspartyl-tRNA synthetase	Clostridium phytofermentans ISDg	6e-47
Contig3283	527	ref|XP_001623188.1|	predicted protein	Nematostella vectensis	2e-21
Contig3284	407	ref|XP_002233344.1|	hypothetical protein BRAFLDRAFT_95913	Branchiostoma floridae	4e-11
Contig3289	169	ref|XP_002202559.1|	hypothetical protein BRAFLDRAFT_117629	Branchiostoma floridae	1e-05
Contig3290	700	ref|XP_002576395.1|	fras1 related extracellular matrix protein	Schistosoma mansoni	3e-38
Contig3291	1175	gb|ABO26666.1|	heat shock factor binding protein 1	Haliotis discus discus	5e-27
Contig3292	151	ref|YP_002261890.1|	malate dehydrogenase	Aliivibrio salmonicida LFI1238	2e-10
Contig3293	1123	ref|XP_002202507.1|	hypothetical protein BRAFLDRAFT_200793	Branchiostoma floridae	1e-49
Contig3294	276	ref|XP_002213462.1|	hypothetical protein BRAFLDRAFT_121105	Branchiostoma floridae	1e-09
Contig3295	647	ref|XP_001375638.1|	PREDICTED: similar to p115	Monodelphis domestica	6e-69
Contig3296	893	ref|XP_001201153.1|	PREDICTED: hypothetical protein	Strongylocentrotus purpuratus	4e-35
Contig3299	803	ref|XP_002427021.1|	protein purity of essence, putative	Pediculus humanus corporis	3e-34
Contig3300	248	ref|XP_002571833.1|	tropomodulin	Schistosoma mansoni	3e-09
Contig3301	1002	ref|XP_515964.2|	PREDICTED: hypothetical protein	Pan troglodytes	1e-19
Contig3302	271	gb|ACO10257.1|	Histone H1-delta	Caligus rogercresseyi	9e-14
Contig3303	322	ref|YP_001500200.1|	methyl-accepting chemotaxis sensory transducer with Pas/Pac sensor	Shewanella pealeana ATCC 700345	2e-38
Contig3306	411	ref|YP_579341.1|	transcription elongation factor NusA	Psychrobacter cryohalolentis K5	7e-70
Contig3307	322	gb|ACF22883.1|	allergen tropomyosin	Mizuhopecten yessoensis	9e-36
Contig3308	687	ref|ZP_01612362.1|	hypothetical protein ATW7_08219	Alteromonadales bacterium TW-7	2e-88
Contig3309	621	ref|XP_783855.2|	PREDICTED: hypothetical protein	Strongylocentrotus purpuratus	8e-09
Contig3312	224	ref|XP_001640535.1|	predicted protein	Nematostella vectensis	7e-09
Contig3316	1126	gb|ABI52768.1|	transcriptional co-repressor component	Argas monolakensis	5e-50
Contig3318	474	gb|AAI10101.1|	Zgc:152774 protein	Danio rerio	5e-05
Contig3321	278	ref|XP_002238682.1|	hypothetical protein BRAFLDRAFT_101121	Branchiostoma floridae	7e-24
Contig3324	482	ref|XP_002235165.1|	hypothetical protein BRAFLDRAFT_97705	Branchiostoma floridae	2e-19
Contig3325	292	ref|XP_001621631.1|	hypothetical protein NEMVEDRAFT_v1g144234	Nematostella vectensis	4e-14
Contig3327	1091	gb|EAY87798.1|	hypothetical protein OsI_09218	Oryza sativa Indica Group	5e-10
Contig3328	708	ref|XP_780192.2|	PREDICTED: similar to MGC142767 protein isoform 1	Strongylocentrotus purpuratus	1e-96
Contig3333	1616	ref|XP_001178141.1|	PREDICTED: similar to tubulin, alpha 2 isoform 2	Strongylocentrotus purpuratus	0
Contig3337	904	gb|AAI62675.1|	Ncam1 protein	Danio rerio	4e-07
Contig3341	398	ref|XP_002428747.1|	Microtubule-associated protein 1A, putative	Pediculus humanus corporis	4e-05
Contig3344	468	ref|XP_001641848.1|	predicted protein	Nematostella vectensis	5e-05
Contig3346	454	ref|XP_002228945.1|	hypothetical protein BRAFLDRAFT_91528	Branchiostoma floridae	4e-11
Contig3347	1257	gb|AAA72349.1|	[Plasmodium falciparum RNA polymerase I gene, complete cds.], gene product		4e-10
Contig3351	973	ref|XP_001944917.1|	PREDICTED: similar to CG30084 CG30084-PE	Acyrthosiphon pisum	1e-18
Contig3354	710	ref|ZP_01866010.1|	sulfatase family protein	Vibrio shilonii AK1	6e-71
Contig3358	805	ref|XP_002088665.1|	GE11352	Drosophila yakuba	9e-05
Contig3359	1359	ref|XP_002237520.1|	hypothetical protein BRAFLDRAFT_284774	Branchiostoma floridae	1e-64
Contig3360	357	ref|XP_001627273.1|	predicted protein	Nematostella vectensis	6e-15
Contig3362	421	ref|YP_338934.1|	dihydrolipoamide dehydrogenase	Pseudoalteromonas haloplanktis TAC125	1e-67
Contig3364	466	ref|XP_002166739.1|	PREDICTED: similar to novel EGF domain containing protein, partial	Hydra magnipapillata	1e-07
Contig3365	444	gb|ABP04060.1|	thioester-containing protein	Chlamys farreri	5e-17
Contig3367	332	ref|XP_002227458.1|	hypothetical protein BRAFLDRAFT_89995	Branchiostoma floridae	1e-11
Contig3372	473	ref|ZP_01984774.1|	conserved hypothetical protein	Vibrio harveyi HY01	7e-62
Contig3375	725	ref|NP_001002415.1|	vacuolar protein sorting 26 homolog B, like	Danio rerio	3e-54
Contig3377	376	gb|EDL14105.1|	mCG140938	Mus musculus	5e-06
Contig3378	1235	ref|XP_001197403.1|	PREDICTED: hypothetical protein	Strongylocentrotus purpuratus	5e-41
Contig3379	1171	gb|ACQ90303.1|	cytochrome P450	Hyriopsis cumingii	5e-59
Contig3380	279	emb|CAO39093.1|	unnamed protein product	Vitis vinifera	4e-07
Contig3381	401	ref|XP_002433806.1|	ATP synthase E chain	Ixodes scapularis	8e-10
Contig3383	874	ref|XP_001202192.1|	PREDICTED: similar to KIAA1833 protein, partial	Strongylocentrotus purpuratus	2e-49
Contig3384	535	ref|NP_970726.1|	phenylalanyl-tRNA synthetase subunit alpha	Treponema denticola ATCC 35405	1e-30
Contig3390	899	gb|ACO08937.1|	Elongation factor 1-beta	Osmerus mordax	3e-52
Contig3391	628	ref|XP_002234466.1|	hypothetical protein BRAFLDRAFT_283349	Branchiostoma floridae	3e-32
Contig3393	424	ref|XP_002411324.1|	protein kinase, putative	Ixodes scapularis	9e-49
Contig3395	419	ref|NP_001122287.1|	hypothetical protein LOC100005854	Danio rerio	4e-12
Contig3399	625	ref|XP_002211266.1|	hypothetical protein BRAFLDRAFT_73807	Branchiostoma floridae	2e-49
Contig3400	1020	ref|XP_002221466.1|	hypothetical protein BRAFLDRAFT_123577	Branchiostoma floridae	1e-62
Contig3408	509	ref|YP_003090428.1|	transcription termination factor NusA	Pedobacter heparinus DSM 2366	3e-12
Contig3409	502	ref|ZP_02038208.1|	hypothetical protein BACCAP_03832	Bacteroides capillosus ATCC 29799	7e-25
Contig3410	851	ref|XP_001232519.1|	PREDICTED: O-linked N-acetylglucosamine (GlcNAc) transferase (UDP-N-acetylglucosamine:polypeptide-N- acetylglucosaminyl transferase)	Gallus gallus	e-117
Contig3411	278	ref|XP_001176200.1|	PREDICTED: similar to WD repeat domain 52, partial	Strongylocentrotus purpuratus	9e-20
Contig3412	1028	emb|CAD91425.1|	actin related protein 2/3 complex, 21 kDa subunit	Crassostrea gigas	7e-78
Contig3413	510	ref|XP_002217592.1|	hypothetical protein BRAFLDRAFT_221246	Branchiostoma floridae	1e-05
Contig3415	317	ref|ZP_01613235.1|	hypothetical protein ATW7_11976	Alteromonadales bacterium TW-7	3e-40
Contig3416	593	ref|XP_862418.1|	PREDICTED: similar to tubulin, alpha 1 isoform 8	Canis familiaris	1e-96
Contig3417	2876	ref|XP_002215275.1|	hypothetical protein BRAFLDRAFT_217516	Branchiostoma floridae	0
Contig3419	191	ref|ZP_01614316.1|	50S ribosomal subunit protein L15	Alteromonadales bacterium TW-7	3e-27
Contig3424	381	gb|EDL79748.1|	similar to RIKEN cDNA 0610027B03, isoform CRA_a	Rattus norvegicus	9e-25
Contig3425	2228	ref|XP_002235053.1|	hypothetical protein BRAFLDRAFT_283565	Branchiostoma floridae	e-154
Contig3427	448	ref|YP_269920.1|	prolyl-tRNA synthetase	Colwellia psychrerythraea 34H	1e-52
Contig3430	559	ref|XP_002155114.1|	PREDICTED: similar to mucin 2, partial	Hydra magnipapillata	8e-09
Contig3432	736	ref|XP_002211723.1|	hypothetical protein BRAFLDRAFT_120630	Branchiostoma floridae	4e-43
Contig3436	258	ref|YP_341445.1|	hypothetical protein PSHAa2968	Pseudoalteromonas haloplanktis TAC125	1e-32
Contig3437	1815	gb|AAC47807.1|	myb-related transcription factor	Strongylocentrotus purpuratus	1e-90
Contig3438	544	emb|CAQ52949.1|	CD4-specific ankyrin repeat protein D3.1	synthetic construct	4e-13
Contig3439	747	ref|XP_001999134.1|	GI23236	Drosophila mojavensis	3e-65
Contig3441	498	ref|XP_002224125.1|	hypothetical protein BRAFLDRAFT_86444	Branchiostoma floridae	3e-09
Contig3443	794	ref|XP_002228239.1|	hypothetical protein BRAFLDRAFT_115280	Branchiostoma floridae	7e-41
Contig3446	1141	ref|XP_002227972.1|	hypothetical protein BRAFLDRAFT_60179	Branchiostoma floridae	6e-18
Contig3447	100	ref|NP_001003522.1|	TATA element modulatory factor 1	Danio rerio	2e-05
Contig3449	534	ref|XP_002231589.1|	hypothetical protein BRAFLDRAFT_227784	Branchiostoma floridae	6e-13
Contig3450	575	gb|AAI57507.1|	Unknown (protein for MGC:180491)	Xenopus tropicalis	3e-45
Contig3451	434	ref|XP_001579764.1|	viral A-type inclusion protein	Trichomonas vaginalis G3	3e-05
Contig3452	417	ref|XP_002128052.1|	PREDICTED: similar to LOC414586 protein	Ciona intestinalis	2e-16
Contig3454	706	gb|AAY53765.1|	peptidoglycan recognition protein S1 precursor	Chlamys farreri	7e-95
Contig3456	351	ref|ZP_03461068.1|	hypothetical protein BACPEC_00121	Bacteroides pectinophilus ATCC 43243	1e-40
Contig3457	479	gb|AAC67560.1|	fibrinogen A-alpha chain	Felis catus	1e-08
Contig3458	1167	ref|XP_002128499.1|	PREDICTED: similar to DBH-like monooxygenase protein 1 homolog	Ciona intestinalis	2e-67
Contig3459	951	gb|ABI13264.1|	elongation factor-1 alpha	Piromis erecta	3e-39
Contig3460	363	ref|ZP_00989673.1|	hypothetical protein V12B01_00917	Vibrio splendidus 12B01	2e-25
Contig3461	856	ref|XP_310978.4|	AGAP000161-PA	Anopheles gambiae str. PEST	3e-05
Contig3463	374	ref|YP_340834.1|	thioredoxin-like protein	Pseudoalteromonas haloplanktis TAC125	8e-50
Contig3464	213	ref|XP_001917584.1|	PREDICTED: similar to titin	Equus caballus	3e-10
Contig3467	378	ref|XP_799050.2|	PREDICTED: similar to ecotropic viral integration site 5	Strongylocentrotus purpuratus	3e-22
Contig3469	1661	ref|NP_001040321.1|	microtubule-associated protein RP/EB family member 3	Bombyx mori	9e-80
Contig3473	861	ref|XP_002416006.1|	conserved hypothetical protein	Ixodes scapularis	5e-18
Contig3474	452	ref|XP_001179573.1|	PREDICTED: similar to reverse transcriptase-like protein	Strongylocentrotus purpuratus	1e-26
Contig3476	3531	ref|XP_418602.2|	PREDICTED: similar to KIAA1424 protein	Gallus gallus	6e-76
Contig3477	937	ref|XP_002410533.1|	zinc finger protein, putative	Ixodes scapularis	4e-59
Contig3478	719	ref|XP_001369326.1|	PREDICTED: similar to sec7 domain family member isoform 1	Monodelphis domestica	5e-89
Contig3479	506	ref|XP_002119633.1|	PREDICTED: similar to LOC494675 protein	Ciona intestinalis	7e-10
Contig3480	1709	gb|ABA43316.1|	X-box binding protein 1	Mytilus edulis	2e-37
Contig3481	387	ref|ZP_00993035.1|	erythronate-4-phosphate dehydrogenase	Vibrio splendidus 12B01	6e-69
Contig3483	502	gb|ACT79641.1|	transposase	Acropora millepora	4e-26
Contig3484	686	ref|XP_002248898.1|	hypothetical protein BRAFLDRAFT_110980	Branchiostoma floridae	2e-63
Contig3485	322	ref|YP_341883.1|	putative acyltransferase	Pseudoalteromonas haloplanktis TAC125	3e-35
Contig3488	384	ref|NP_001084268.1|	minesin-like protein	Xenopus laevis	2e-54
Contig3490	469	ref|XP_001514410.1|	PREDICTED: hypothetical protein	Ornithorhynchus anatinus	3e-15
Contig3494	1075	ref|XP_002219625.1|	hypothetical protein BRAFLDRAFT_281462	Branchiostoma floridae	e-105
Contig3495	445	ref|YP_342038.1|	putative Fe-S oxidoreductase	Pseudoalteromonas haloplanktis TAC125	4e-67
Contig3496	569	ref|YP_268056.1|	chaperone protein DnaK	Colwellia psychrerythraea 34H	3e-66
Contig3497	469	dbj|BAF64529.1|	peptidylglycine alpha-hydroxylating monooxygenase	Procambarus clarkii	5e-46
Contig3503	328	ref|XP_311490.2|	AGAP010458-PA	Anopheles gambiae str. PEST	9e-09
Contig3504	235	ref|ZP_01306793.1|	Flagellin and related hook-associated protein	Oceanobacter sp. RED65	1e-19
Contig3506	365	ref|XP_001605429.1|	PREDICTED: similar to ENSANGP00000022234, partial	Nasonia vitripennis	1e-32
Contig3507	506	ref|XP_001365738.1|	PREDICTED: similar to glutathione-requiring prostaglandin D synthase	Monodelphis domestica	2e-25
Contig3508	895	ref|XP_002236208.1|	hypothetical protein BRAFLDRAFT_128720	Branchiostoma floridae	6e-30
Contig3510	395	ref|XP_001634886.1|	predicted protein	Nematostella vectensis	7e-36
Contig3511	586	ref|ZP_01611933.1|	putative hypoxanthine-guanine phosphoribosyltransferase	Alteromonadales bacterium TW-7	2e-96
Contig3512	301	ref|XP_001895056.1|	Histidine-rich glycoprotein precursor	Brugia malayi	4e-18
Contig3513	658	ref|XP_001634122.1|	predicted protein	Nematostella vectensis	2e-31
Contig3515	462	ref|ZP_01613154.1|	putative Type IV pilus biogenesis protein PilM	Alteromonadales bacterium TW-7	9e-38
Contig3516	1670	ref|XP_002235490.1|	hypothetical protein BRAFLDRAFT_234332	Branchiostoma floridae	e-161
Contig3519	801	ref|XP_002223516.1|	hypothetical protein BRAFLDRAFT_124303	Branchiostoma floridae	1e-62
Contig3521	318	ref|XP_002223520.1|	hypothetical protein BRAFLDRAFT_124308	Branchiostoma floridae	4e-31
Contig3524	467	ref|XP_002199637.1|	PREDICTED: aquarius homolog (mouse)	Taeniopygia guttata	4e-66
Contig3525	573	ref|XP_002229953.1|	hypothetical protein BRAFLDRAFT_126690	Branchiostoma floridae	4e-37
Contig3529	296	gb|AAL99981.1|	AF486842_1 60S ribosomal protein L37	Aplysia californica	1e-13
Contig3532	490	ref|YP_003093785.1|	Cobyrinic acid ac-diamide synthase	Pedobacter heparinus DSM 2366	3e-52
Contig3534	427	ref|XP_001628449.1|	predicted protein	Nematostella vectensis	5e-09
Contig3535	450	ref|ZP_01614829.1|	acyl-CoA synthase	Alteromonadales bacterium TW-7	9e-55
Contig3537	497	ref|YP_001999894.1|	DNA topoisomerase I	Mycoplasma arthritidis 158L3-1	2e-14
Contig3538	937	dbj|BAB60813.1|	calponin-like protein	Mytilus galloprovincialis	1e-58
Contig3540	405	ref|YP_001490396.1|	pyruvate dehydrogenase subunit E1	Arcobacter butzleri RM4018	2e-59
Contig3541	112	ref|ZP_01721144.1|	threonine synthase	Algoriphagus sp. PR1	3e-06
Contig3543	589	ref|XP_001848143.1|	phorbol ester/diacylglycerol-binding protein unc-13	Culex quinquefasciatus	5e-66
Contig3545	283	ref|XP_001176624.1|	PREDICTED: similar to EF-hand calcium binding domain 5, partial	Strongylocentrotus purpuratus	2e-12
Contig3548	1046	ref|XP_002114508.1|	expressed hypothetical protein	Trichoplax adhaerens	3e-23
Contig3550	347	gb|ABO20851.1|	putative senescence-associated protein	Lilium longiflorum	6e-21
Contig3552	456	ref|XP_002221671.1|	hypothetical protein BRAFLDRAFT_123661	Branchiostoma floridae	1e-15
Contig3553	202	ref|XP_002236224.1|	hypothetical protein BRAFLDRAFT_284100	Branchiostoma floridae	4e-06
Contig3554	1482	gb|AAD49342.1|	AF167710_1 excretory/secretory mucin MUC-5	Toxocara canis	1e-12
Contig3555	763	ref|XP_001714319.2|	PREDICTED: similar to serine/threonine-protein kinase, putative	Homo sapiens	2e-07
Contig3556	765	dbj|BAE72141.1|	5-HT receptor	Mizuhopecten yessoensis	1e-28
Contig3557	1424	ref|XP_002207396.1|	hypothetical protein BRAFLDRAFT_119260	Branchiostoma floridae	2e-27
Contig3561	2469	ref|NP_001106504.1|	hypothetical protein LOC100127694	Xenopus (Silurana) tropicalis	e-169
Contig3562	642	dbj|BAC82626.1|	pol-like protein	Ciona intestinalis	4e-22
Contig3564	427	ref|XP_002193649.1|	PREDICTED: similar to ADP-ribosylation factor 4	Taeniopygia guttata	4e-37
Contig3566	1738	ref|XP_001202662.1|	PREDICTED: similar to uncharacterized hypothalamus protein HARP11, partial	Strongylocentrotus purpuratus	5e-89
Contig3568	380	ref|YP_270453.1|	trigger factor	Colwellia psychrerythraea 34H	3e-43
Contig3573	1081	ref|XP_002400595.1|	glycoprotein gC1qBP, putative	Ixodes scapularis	2e-10
Contig3574	328	ref|XP_001702976.1|	predicted protein	Chlamydomonas reinhardtii	2e-15
Contig3575	643	ref|YP_579678.1|	hypothetical protein Pcryo_0411	Psychrobacter cryohalolentis K5	e-105
Contig3576	996	ref|XP_002232189.1|	hypothetical protein BRAFLDRAFT_127433	Branchiostoma floridae	4e-31
Contig3579	275	sp|P00377.1|	DYR_PIG RecName: Full=Dihydrofolate reductase	Sus scrofa	1e-09
Contig3582	257	ref|NP_001122380.1|	zinc finger protein ZF(C2H2)-138	Ciona intestinalis	9e-07
Contig3583	528	ref|XP_002120374.1|	PREDICTED: similar to calpain, putative	Ciona intestinalis	8e-33
Contig3585	777	ref|XP_001944333.1|	PREDICTED: similar to Laminin B2 CG3322-PA	Acyrthosiphon pisum	2e-98
Contig3587	1362	gb|AAD20805.1|	5-aminolevulinate synthase	Limulus polyphemus	e-129
Contig3589	611	ref|ZP_01611652.1|	putative orphan protein ; putative tetratricopeptide repeat domain	Alteromonadales bacterium TW-7	6e-97
Contig3591	409	ref|XP_966247.1|	hypothetical protein	Plasmodium falciparum 3D7	2e-07
Contig3596	543	ref|XP_797030.1|	PREDICTED: hypothetical protein	Strongylocentrotus purpuratus	2e-40
Contig3597	704	ref|XP_002237800.1|	hypothetical protein BRAFLDRAFT_238492	Branchiostoma floridae	1e-70
Contig3599	1257	ref|XP_002206091.1|	hypothetical protein BRAFLDRAFT_68633	Branchiostoma floridae	6e-29
Contig3605	430	ref|ZP_01614707.1|	heat shock protein 15, DNA/RNA-binding	Alteromonadales bacterium TW-7	5e-55
Contig3606	554	ref|XP_001153700.1|	PREDICTED: hypothetical protein isoform 2	Pan troglodytes	4e-23
Contig3607	1693	ref|XP_002220562.1|	hypothetical protein BRAFLDRAFT_114709	Branchiostoma floridae	e-115
Contig3608	776	ref|XP_002237539.1|	hypothetical protein BRAFLDRAFT_237967	Branchiostoma floridae	5e-44
Contig3610	391	ref|YP_340704.1|	TonB-dependent receptor	Pseudoalteromonas haloplanktis TAC125	4e-48
Contig3612	1538	ref|NP_001005655.1|	MCM4 minichromosome maintenance deficient 4	Xenopus (Silurana) tropicalis	e-162
Contig3614	337	ref|XP_001743405.1|	alpha tubulin	Monosiga brevicollis MX1	2e-45
Contig3615	736	dbj|BAH13149.1|	unnamed protein product	Homo sapiens	2e-58
Contig3616	579	ref|XP_002071598.1|	GK25055	Drosophila willistoni	1e-43
Contig3619	1174	ref|XP_002432427.1|	Calpain B, putative	Pediculus humanus corporis	6e-80
Contig3620	432	ref|XP_002242497.1|	hypothetical protein BRAFLDRAFT_104789	Branchiostoma floridae	7e-10
Contig3622	604	ref|XP_001375876.1|	PREDICTED: similar to germinal center kinase-like kinase	Monodelphis domestica	1e-28
Contig3625	705	ref|XP_002228415.1|	hypothetical protein BRAFLDRAFT_126099	Branchiostoma floridae	1e-55
Contig3628	511	ref|YP_002930353.1|	hypothetical protein EUBELI_00904	Eubacterium eligens ATCC 27750	6e-28
Contig3632	444	ref|NP_001006072.1|	acyl-CoA thioesterase 8	Danio rerio	1e-36
Contig3633	1386	ref|XP_002227838.1|	hypothetical protein BRAFLDRAFT_90405	Branchiostoma floridae	4e-68
Contig3635	490	ref|XP_002400661.1|	ceramidase, putative	Ixodes scapularis	5e-06
Contig3637	630	ref|XP_623473.2|	PREDICTED: similar to toutatis CG10897-PA, isoform A	Apis mellifera	3e-49
Contig3638	1103	ref|ZP_02041768.1|	hypothetical protein RUMGNA_02540	Ruminococcus gnavus ATCC 29149	e-164
Contig3639	529	ref|XP_002321201.1|	predicted protein	Populus trichocarpa	3e-20
Contig3641	838	ref|XP_794299.1|	PREDICTED: hypothetical protein	Strongylocentrotus purpuratus	2e-59
Contig3646	474	ref|ZP_03964153.1|	transposase	Lactobacillus paracasei subsp. paracasei ATCC 25302	1e-25
Contig3648	1084	ref|XP_002201067.1|	hypothetical protein BRAFLDRAFT_63596	Branchiostoma floridae	5e-12
Contig3651	647	ref|XP_779978.2|	PREDICTED: similar to exocyst complex component 7	Strongylocentrotus purpuratus	2e-23
Contig3654	537	ref|XP_001917873.1|	PREDICTED: cyclin G associated kinase	Equus caballus	2e-43
Contig3657	1379	ref|XP_002249276.1|	hypothetical protein BRAFLDRAFT_133016	Branchiostoma floridae	1e-91
Contig3658	766	ref|XP_002238358.1|	hypothetical protein BRAFLDRAFT_129467	Branchiostoma floridae	1e-34
Contig3659	198	ref|YP_341933.2|	RNA polymerase sigma factor	Pseudoalteromonas haloplanktis TAC125	4e-28
Contig3660	828	ref|XP_001727069.2|	PREDICTED: hypothetical protein	Homo sapiens	8e-07
Contig3663	593	ref|ZP_01611923.1|	putative phosphate ABC transporter	Alteromonadales bacterium TW-7	7e-91
Contig3664	542	ref|XP_793425.1|	PREDICTED: similar to chromosome 20 open reading frame 20	Strongylocentrotus purpuratus	2e-29
Contig3665	453	emb|CAF90148.1|	unnamed protein product	Tetraodon nigroviridis	7e-19
Contig3666	1024	gb|ABO16370.1|	metallothionein	Argopecten irradians	2e-54
Contig3672	477	ref|XP_002406985.1|	histone-lysine N-methyltransferase, setb1, putative	Ixodes scapularis	2e-18
Contig3673	650	emb|CAJ38815.1|	hypothetical protein	Platynereis dumerilii	2e-35
Contig3678	548	ref|XP_002217923.1|	hypothetical protein BRAFLDRAFT_80167	Branchiostoma floridae	3e-55
Contig3679	1233	ref|XP_002206670.1|	hypothetical protein BRAFLDRAFT_118997	Branchiostoma floridae	2e-11
Contig3680	690	ref|XP_780692.1|	PREDICTED: hypothetical protein	Strongylocentrotus purpuratus	8e-45
Contig3682	601	ref|XP_787033.2|	PREDICTED: similar to myosin light chain kinase	Strongylocentrotus purpuratus	9e-15
Contig3685	502	ref|XP_002234823.1|	hypothetical protein BRAFLDRAFT_97346	Branchiostoma floridae	2e-41
Contig3686	2138	ref|XP_001490809.2|	PREDICTED: SWI/SNF related, matrix associated, actin dependent regulator of chromatin, subfamily a, member 2	Equus caballus	1e-83
Contig3688	871	ref|NP_001102066.1|	5'-3' exoribonuclease 2	Rattus norvegicus	2e-25
Contig3691	690	ref|XP_001756321.1|	predicted protein	Physcomitrella patens subsp. patens	1e-05
Contig3692	934	dbj|BAC98829.1|	F-box WD40 protein	Labidochromis caeruleus	3e-36
Contig3693	1175	ref|NP_598600.1|	methylmalonic aciduria (cobalamin deficiency) cblD type, with homocystinuria precursor	Mus musculus	4e-52
Contig3695	809	ref|XP_002226089.1|	hypothetical protein BRAFLDRAFT_88500	Branchiostoma floridae	6e-38
Contig3697	452	gb|AAS17724.1|	heat shock protein 70	Mizuhopecten yessoensis	9e-68
Contig3698	388	ref|XP_002081401.1|	argonaute 1	Drosophila simulans	3e-46
Contig3700	379	gb|AAL49497.1|	AF408420_1 beta-catenin	Chaetopterus variopedatus	6e-53
Contig3702	281	ref|ZP_01612213.1|	predicted inner membrane peptidase	Alteromonadales bacterium TW-7	3e-42
Contig3703	1440	ref|NP_001016708.1|	hypothetical protein LOC549462	Xenopus (Silurana) tropicalis	2e-49
Contig3707	477	ref|XP_002435312.1|	alpha tubulin, putative	Ixodes scapularis	9e-64
Contig3711	334	gb|AAK66258.1|	reverse transcriptase	Chironomus circumdatus	5e-10
Contig3712	1154	ref|XP_001641919.1|	predicted protein	Nematostella vectensis	6e-70
Contig3714	945	dbj|BAG59545.1|	unnamed protein product	Homo sapiens	4e-10
Contig3716	484	ref|XP_002075246.1|	GK16068	Drosophila willistoni	4e-14
Contig3718	809	ref|YP_001343106.1|	ribosomal protein L3	Marinomonas sp. MWYL1	e-113
Contig3723	831	ref|XP_002224816.1|	hypothetical protein BRAFLDRAFT_124856	Branchiostoma floridae	8e-26
Contig3724	1300	ref|XP_784071.2|	PREDICTED: similar to LOC414565 protein	Strongylocentrotus purpuratus	2e-53
Contig3727	1025	gb|AAY21830.1|	GP80-like protein	Bovine herpesvirus 4	8e-05
Contig3730	846	dbj|BAA20455.1|	tropomyosin	Mizuhopecten yessoensis	5e-15
Contig3731	277	gb|AAL82613.1|	AF476959_1 HMW glutenin subunit	Aegilops markgrafii	8e-05
Contig3734	782	ref|NP_001080551.1|	ubiquitin specific protease 8	Xenopus laevis	1e-74
Contig3735	325	ref|XP_001947075.1|	PREDICTED: similar to GA19855-PA	Acyrthosiphon pisum	2e-26
Contig3739	1796	ref|XP_970401.1|	PREDICTED: similar to CG11044 CG11044-PA	Tribolium castaneum	1e-83
Contig3747	2846	dbj|BAB60813.1|	calponin-like protein	Mytilus galloprovincialis	4e-99
Contig3756	459	ref|XP_001901829.1|	Peptidase family M28 containing protein	Brugia malayi	1e-16
Contig3757	403	ref|ZP_01813903.1|	hypothetical protein VSWAT3_11872	Vibrionales bacterium SWAT-3	1e-51
Contig3758	599	ref|XP_002571123.1|	tubulin subunit beta	Schistosoma mansoni	5e-87
Contig3760	1305	ref|YP_339732.1|	hypothetical protein PSHAa1214	Pseudoalteromonas haloplanktis TAC125	0
Contig3763	651	ref|XP_392703.3|	PREDICTED: similar to CG3499-PB isoform 1	Apis mellifera	2e-42
Contig3764	454	ref|NP_001086210.1|	MGC84161 protein	Xenopus laevis	5e-07
Contig3765	767	gb|ACQ58498.1|	Dynein light chain 2, cytoplasmic	Anoplopoma fimbria	3e-29
Contig3766	253	ref|XP_002222448.1|	hypothetical protein BRAFLDRAFT_84643	Branchiostoma floridae	2e-12
Contig3767	896	ref|ZP_04532936.1|	LOW QUALITY PROTEIN: cell wall-associated hydrolase	Escherichia sp. 3_2_53FAA	1e-61
Contig3769	525	ref|ZP_01105613.1|	succinate dehydrogenase	Flavobacteriales bacterium HTCC2170	8e-78
Contig3770	430	ref|YP_339305.1|	flagellin	Pseudoalteromonas haloplanktis TAC125	2e-44
Contig3773	403	ref|XP_001635237.1|	predicted protein	Nematostella vectensis	2e-07
Contig3774	1008	ref|ZP_05545288.1|	magnesium chelatase subunit I	Parabacteroides sp. D13	8e-90
Contig3776	387	ref|ZP_01062170.1|	50S ribosomal protein L21	Leeuwenhoekiella blandensis MED217	8e-42
Contig3777	481	ref|XP_393684.3|	PREDICTED: similar to CG8709-PA	Apis mellifera	1e-32
Contig3778	1376	ref|NP_001136159.1|	mitochondrial ribosomal protein L37	Nasonia vitripennis	5e-27
Contig3782	827	ref|XP_001183541.1|	PREDICTED: similar to CGRP-receptor component protein	Strongylocentrotus purpuratus	3e-30
Contig3785	529	dbj|BAE91091.1|	unnamed protein product	Macaca fascicularis	2e-28
Contig3787	1260	ref|XP_002237105.1|	hypothetical protein BRAFLDRAFT_237296	Branchiostoma floridae	3e-71
Contig3789	1373	dbj|BAE02656.1|	CREB binding protein	Lymnaea stagnalis	5e-12
Contig3791	307	ref|NP_001076813.1|	DECR1 protein	Xenopus (Silurana) tropicalis	2e-07
Contig3792	290	ref|XP_001632504.1|	predicted protein	Nematostella vectensis	7e-33
Contig3794	545	ref|XP_001475509.1|	PREDICTED: similar to COUP-TFI	Mus musculus	1e-70
Contig3795	343	gb|AAL35359.2|	AF442732_2 lambda-recombinase-like protein	Tetraodon nigroviridis	6e-05
Contig3797	1343	ref|XP_001196541.1|	PREDICTED: similar to T54 protein-like, partial	Strongylocentrotus purpuratus	1e-50
Contig3799	282	ref|ZP_01118307.1|	two-component regulatory system, sensor kinase protein	Polaribacter irgensii 23-P	1e-31
Contig3801	455	ref|XP_002222286.1|	hypothetical protein BRAFLDRAFT_84479	Branchiostoma floridae	2e-20
Contig3802	1095	ref|XP_001202963.1|	PREDICTED: hypothetical protein, partial	Strongylocentrotus purpuratus	2e-21
Contig3804	154	ref|XP_002212582.1|	hypothetical protein BRAFLDRAFT_120859	Branchiostoma floridae	1e-13
Contig3805	1123	ref|XP_002412526.1|	arsenite-resistance protein, putative	Ixodes scapularis	6e-33
Contig3807	674	ref|NP_524479.1|	organic cation transporter	Drosophila melanogaster	3e-39
Contig3808	2978	gb|AAP12670.1|	nervous system adducin	Aplysia californica	0
Contig3809	1477	ref|XP_421512.1|	PREDICTED: similar to Chain A, Methionine Adenosyltransferase Complexed With A L-Methionine Analogous	Gallus gallus	2e-30
Contig3810	384	ref|XP_792833.1|	PREDICTED: hypothetical protein	Strongylocentrotus purpuratus	9e-09
Contig3811	236	ref|YP_338923.1|	membrane protein, fimbrial assembly protein	Pseudoalteromonas haloplanktis TAC125	2e-20
Contig3812	498	ref|XP_002215215.1|	hypothetical protein BRAFLDRAFT_121709	Branchiostoma floridae	2e-24
Contig3814	280	ref|XP_002203688.1|	hypothetical protein BRAFLDRAFT_202977	Branchiostoma floridae	4e-30
Contig3815	952	emb|CAJ30045.1|	conserved hypothetical protein	Magnetospirillum gryphiswaldense	1e-39
Contig3817	859	ref|XP_002111368.1|	hypothetical protein TRIADDRAFT_37496	Trichoplax adhaerens	2e-73
Contig3818	434	gb|AAO85336.1|	Cdc20	Branchiostoma floridae	6e-18
Contig3819	567	gb|ABO26616.1|	regucalcin	Haliotis discus discus	7e-50
Contig3823	457	ref|XP_002209469.1|	hypothetical protein BRAFLDRAFT_114024	Branchiostoma floridae	1e-19
Contig3825	1339	ref|XP_394078.3|	PREDICTED: similar to Neu3 CG7649-PB, isoform B	Apis mellifera	e-119
Contig3826	895	ref|XP_001622401.1|	hypothetical protein NEMVEDRAFT_v1g220777	Nematostella vectensis	7e-23
Contig3827	652	ref|XP_002411476.1|	ribosome biogenesis protein tsr1, putative	Ixodes scapularis	3e-48
Contig3830	638	ref|NP_001072923.1|	SWI/SNF related, matrix associated, actin dependent regulator of chromatin, subfamily a-like 1	Xenopus (Silurana) tropicalis	7e-71
Contig3831	2282	gb|AAX56337.1|	astacin-like protein	Pinctada fucata	3e-84
Contig3832	879	ref|XP_426352.1|	PREDICTED: hypothetical protein	Gallus gallus	1e-59
Contig3833	417	ref|ZP_02424431.1|	hypothetical protein ALIPUT_00548	Alistipes putredinis DSM 17216	2e-22
Contig3839	819	ref|XP_002404304.1|	regulator of nonsense transcripts 3B, putative	Ixodes scapularis	8e-25
Contig3840	484	ref|ZP_02436131.1|	hypothetical protein BACSTE_02387	Bacteroides stercoris ATCC 43183	2e-56
Contig3841	348	ref|XP_002405154.1|	cytoglobin-1, putative	Ixodes scapularis	7e-06
Contig3842	1246	ref|XP_002431333.1|	conserved hypothetical protein	Pediculus humanus corporis	4e-09
Contig3843	534	ref|YP_339970.1|	isovaleryl-CoA dehydrogenase	Pseudoalteromonas haloplanktis TAC125	7e-49
Contig3845	575	ref|NP_001129022.1|	microsomal glutathione S-transferase 1	Gallus gallus	6e-34
Contig3848	1559	ref|XP_002193092.1|	PREDICTED: lipin 2 isoform 2	Taeniopygia guttata	5e-42
Contig3851	197	gb|AAC47170.1|	mitogen-activated protein kinase-related protein		5e-05
Contig3853	732	ref|XP_001949887.1|	PREDICTED: similar to integrin beta subunit (AGAP000815-PA)	Acyrthosiphon pisum	1e-51
Contig3855	708	ref|XP_001987445.1|	GH19962	Drosophila grimshawi	2e-07
Contig3857	868	emb|CAF96557.1|	unnamed protein product	Tetraodon nigroviridis	4e-39
Contig3858	745	ref|XP_002205400.1|	hypothetical protein BRAFLDRAFT_118591	Branchiostoma floridae	1e-57
Contig3859	470	ref|YP_001298111.1|	preprotein translocase subunit SecY	Bacteroides vulgatus ATCC 8482	2e-62
Contig3860	473	ref|YP_338729.1|	hypothetical protein PSHAa0183	Pseudoalteromonas haloplanktis TAC125	1e-70
Contig3863	634	ref|XP_002199614.1|	PREDICTED: carnitine palmitoyltransferase 1A (liver)	Taeniopygia guttata	6e-52
Contig3864	238	ref|XP_002243544.1|	hypothetical protein BRAFLDRAFT_131216	Branchiostoma floridae	4e-14
Contig3866	746	sp|P15305.1|	DYHC_ONCMY RecName: Full=Dynein heavy chain; Short=DYHC	Oncorhynchus mykiss	5e-19
Contig3869	564	ref|ZP_02425730.1|	hypothetical protein ALIPUT_01881	Alistipes putredinis DSM 17216	4e-61
Contig3870	476	gb|ABL98211.1|	L-type voltage-dependent calcium channel beta subunit	Pinctada fucata	3e-17
Contig3871	1611	ref|XP_002206208.1|	hypothetical protein BRAFLDRAFT_68857	Branchiostoma floridae	5e-71
Contig3874	374	ref|XP_002408064.1|	exocyst complex component sec6, putative	Ixodes scapularis	1e-18
Contig3876	953	ref|XP_002125411.1|	PREDICTED: similar to Dynein heavy chain 7, axonemal (Axonemal beta dynein heavy chain 7) (Ciliary dynein heavy chain 7) (Dynein heavy chain-like protein 2) (HDHC2)	Ciona intestinalis	e-103
Contig3877	979	ref|XP_583499.4|	PREDICTED: similar to Golgin subfamily A member 4 (Trans-Golgi p230) (256 kDa golgin) (Golgin-245) (Protein 72.1)	Bos taurus	8e-33
Contig3882	358	ref|ZP_00992737.1|	3-methyl-2-oxobutanoate hydroxymethyltransferase	Vibrio splendidus 12B01	2e-61
Contig3888	787	ref|XP_002433513.1|	bat2, putative	Ixodes scapularis	2e-24
Contig3889	360	ref|YP_339493.1|	peptidase	Pseudoalteromonas haloplanktis TAC125	8e-56
Contig3890	350	ref|XP_002216437.1|	hypothetical protein BRAFLDRAFT_185705	Branchiostoma floridae	3e-13
Contig3891	926	ref|YP_003192576.1|	translation elongation factor Ts	Desulfotomaculum acetoxidans DSM 771	2e-46
Contig3893	525	ref|XP_793131.1|	PREDICTED: similar to Si:ch211-240l14.3	Strongylocentrotus purpuratus	4e-32
Contig3894	457	ref|XP_002197795.1|	PREDICTED: WD repeat-containing protein 3	Taeniopygia guttata	4e-22
Contig3895	1215	ref|XP_002430886.1|	guanine nucleotide exchange factor, putative	Pediculus humanus corporis	4e-11
Contig3901	403	ref|XP_002572544.1|	hypothetical protein	Schistosoma mansoni	8e-24
Contig3902	464	ref|XP_002229421.1|	hypothetical protein BRAFLDRAFT_92054	Branchiostoma floridae	3e-19
Contig3907	391	ref|XP_002210549.1|	hypothetical protein BRAFLDRAFT_277961	Branchiostoma floridae	3e-64
Contig3909	1545	ref|XP_001910070.1|	unnamed protein product	Podospora anserina	3e-18
Contig3910	262	ref|XP_001626341.1|	predicted protein	Nematostella vectensis	6e-08
Contig3911	391	ref|XP_002242873.1|	hypothetical protein BRAFLDRAFT_62156	Branchiostoma floridae	8e-28
Contig3912	115	ref|ZP_02159448.1|	hypothetical protein KT99_11413	Shewanella benthica KT99	7e-06
Contig3913	483	ref|XP_002430214.1|	conserved hypothetical protein	Pediculus humanus corporis	2e-07
Contig3915	388	ref|ZP_00989402.1|	DNA-directed RNA polymerase omega subunit	Vibrio splendidus 12B01	6e-26
Contig3916	707	ref|NP_001086177.1|	MGC84083 protein	Xenopus laevis	2e-48
Contig3918	407	gb|AAC47233.1|	cyclophilin Ovcyp-2		3e-53
Contig3919	423	ref|XP_001986354.1|	GH21314	Drosophila grimshawi	5e-05
Contig3924	928	ref|XP_002188007.1|	PREDICTED: similar to coatomer protein complex, subunit beta 2 (beta prime)	Taeniopygia guttata	e-118
Contig3925	525	ref|XP_001510595.1|	PREDICTED: similar to tumor suppressor TSBF1	Ornithorhynchus anatinus	1e-14
Contig3926	441	ref|XP_001196844.1|	PREDICTED: similar to endonuclease/reverse transcriptase	Strongylocentrotus purpuratus	3e-08
Contig3929	496	ref|XP_786791.1|	PREDICTED: hypothetical protein	Strongylocentrotus purpuratus	1e-06
Contig3931	1299	ref|NP_001107286.1|	hypothetical protein LOC100135075	Xenopus (Silurana) tropicalis	e-106
Contig3932	163	ref|ZP_01614574.1|	integration host factor (IHF), alpha subunit, DNA-bending protein, DNA replication	Alteromonadales bacterium TW-7	6e-23
Contig3935	386	ref|XP_001618991.1|	hypothetical protein NEMVEDRAFT_v1g46688	Nematostella vectensis	4e-07
Contig3939	417	ref|YP_271264.1|	ribonuclease R	Colwellia psychrerythraea 34H	5e-37
Contig3940	392	ref|ZP_01813274.1|	hypothetical protein VSWAT3_11451	Vibrionales bacterium SWAT-3	9e-43
Contig3942	942	emb|CAG13149.1|	unnamed protein product	Tetraodon nigroviridis	5e-30
Contig3946	351	ref|XP_002402967.1|	partner of ralbp-1, putative	Ixodes scapularis	4e-25
Contig3949	840	ref|XP_002207879.1|	hypothetical protein BRAFLDRAFT_70494	Branchiostoma floridae	1e-58
Contig3950	771	emb|CAG01113.1|	unnamed protein product	Tetraodon nigroviridis	e-111
Contig3951	475	ref|ZP_01061906.1|	hypothetical protein MED217_13019	Leeuwenhoekiella blandensis MED217	2e-17
Contig3952	1454	ref|XP_002428040.1|	Cysteine sulfinic acid decarboxylase, putative	Pediculus humanus corporis	1e-57
Contig3954	895	ref|ZP_01691786.1|	MdsD protein	Microscilla marina ATCC 23134	1e-72
Contig3955	793	ref|XP_002119754.1|	PREDICTED: similar to CG9514 CG9514-PA	Ciona intestinalis	5e-23
Contig3957	693	ref|XP_001899339.1|	protein unc-22	Brugia malayi	4e-08
Contig3959	598	ref|YP_001560971.1|	flavocytochrome c	Clostridium phytofermentans ISDg	1e-44
Contig3960	691	ref|XP_002230221.1|	hypothetical protein BRAFLDRAFT_126775	Branchiostoma floridae	7e-25
Contig3963	406	ref|YP_001545130.1|	ADP-ribosylation/crystallin J1	Herpetosiphon aurantiacus ATCC 23779	6e-10
Contig3967	564	ref|XP_002220360.1|	hypothetical protein BRAFLDRAFT_123160	Branchiostoma floridae	2e-16
Contig3973	551	ref|XP_623653.2|	PREDICTED: similar to zormin CG33484-PA	Apis mellifera	8e-08
Contig3974	583	gb|AAN05592.1|	ribosomal protein L23a	Argopecten irradians	2e-75
Contig3975	1356	ref|XP_001304086.1|	hypothetical protein	Trichomonas vaginalis G3	5e-19
Contig3980	634	ref|NP_001027597.1|	glycogen synthase kinase alpha/beta	Ciona intestinalis	e-110
Contig3981	404	ref|ZP_01613301.1|	putative replication protein (repA-like)	Alteromonadales bacterium TW-7	6e-66
Contig3982	741	gb|AAT77811.1|	calpain B	Gecarcinus lateralis	3e-94
Contig3987	631	ref|XP_001190838.1|	PREDICTED: hypothetical protein, partial	Strongylocentrotus purpuratus	2e-15
Contig3990	457	ref|XP_783801.2|	PREDICTED: hypothetical protein	Strongylocentrotus purpuratus	2e-54
Contig3991	901	dbj|BAD91313.1|	taurine transporter	Mytilus galloprovincialis	1e-57
Contig3992	532	ref|XP_002220354.1|	hypothetical protein BRAFLDRAFT_123155	Branchiostoma floridae	2e-51
Contig3995	764	ref|XP_001309767.1|	ankyrin repeat protein	Trichomonas vaginalis G3	1e-29
Contig3996	474	ref|YP_270877.1|	putative heme biosynthesis protein	Colwellia psychrerythraea 34H	4e-72
Contig3998	408	ref|XP_002431116.1|	Aminopeptidase N precursor, putative	Pediculus humanus corporis	1e-30
Contig3999	293	ref|XP_002201028.1|	hypothetical protein BRAFLDRAFT_63511	Branchiostoma floridae	9e-06
Contig4002	506	ref|XP_002207064.1|	hypothetical protein BRAFLDRAFT_69548	Branchiostoma floridae	4e-07
Contig4003	686	ref|NP_001072485.1|	beta-site APP-cleaving enzyme 1	Xenopus (Silurana) tropicalis	2e-29
Contig4004	1166	ref|XP_002207142.1|	hypothetical protein BRAFLDRAFT_57552	Branchiostoma floridae	1e-96
Contig4006	759	gb|ABP04060.1|	thioester-containing protein	Chlamys farreri	7e-94
Contig4009	1090	ref|XP_002240149.1|	hypothetical protein BRAFLDRAFT_242526	Branchiostoma floridae	3e-30
Contig4010	444	ref|YP_002263167.1|	translation initiation factor IF-3	Aliivibrio salmonicida LFI1238	8e-37
Contig4013	769	ref|XP_001498913.2|	PREDICTED: similar to Mouse ortholog of human ACTL6-like	Equus caballus	6e-93
Contig4015	516	ref|YP_277184.1|	hypothetical protein PSPPH_5107	Pseudomonas syringae pv. phaseolicola 1448A	8e-38
Contig4016	886	gb|AAK57644.1|	AF348135_2 LafA1	Aeromonas punctata	4e-54
Contig4017	1310	emb|CAM14216.1|	novel protein	Danio rerio	1e-05
Contig4019	342	ref|YP_001343187.1|	bifunctional UDP-sugar hydrolase/5'-nucleotidase periplasmic precursor	Marinomonas sp. MWYL1	6e-60
Contig4022	839	ref|XP_002228731.1|	hypothetical protein BRAFLDRAFT_126243	Branchiostoma floridae	e-115
Contig4024	451	gb|ACM09185.1|	Histone H3.3	Salmo salar	2e-37
Contig4026	1019	ref|XP_002110031.1|	hypothetical protein TRIADDRAFT_53561	Trichoplax adhaerens	8e-07
Contig4027	326	ref|YP_002310583.1|	Dihydrodipicolinate reductase	Shewanella piezotolerans WP3	8e-55
Contig4029	238	emb|CAQ12195.1|	jumonji domain containing 2B	Mus musculus	4e-07
Contig4032	1065	ref|XP_002127147.1|	PREDICTED: similar to ADAMTS-18 precursor (A disintegrin and metalloproteinase with thrombospondin motifs 18) (ADAM-TS 18) (ADAM-TS18)	Ciona intestinalis	2e-14
Contig4033	528	ref|NP_001075436.1|	sperm adenylate kinase	Strongylocentrotus purpuratus	5e-60
Contig4036	1325	ref|XP_002207477.1|	cAMP-dependent protein kinase	Branchiostoma floridae	1e-84
Contig4038	1448	ref|XP_001626001.1|	predicted protein	Nematostella vectensis	6e-10
Contig4040	486	ref|YP_205957.1|	glucose-inhibited division protein B	Vibrio fischeri ES114	9e-41
Contig4042	722	ref|XP_002246037.1|	hypothetical protein BRAFLDRAFT_131969	Branchiostoma floridae	2e-56
Contig4043	513	dbj|BAH03305.1|	structure-specific recognition protein 1	Gallus gallus	3e-15
Contig4044	360	ref|XP_001629047.1|	predicted protein	Nematostella vectensis	5e-05
Contig4045	277	ref|XP_001633995.1|	predicted protein	Nematostella vectensis	4e-06
Contig4046	1445	ref|XP_002235595.1|	hypothetical protein BRAFLDRAFT_283789	Branchiostoma floridae	e-152
Contig4048	351	ref|XP_001195506.1|	PREDICTED: similar to DNA-dependent protein kinase catalytic subunit	Strongylocentrotus purpuratus	1e-06
Contig4050	1680	emb|CAJ82850.1|	nucleolar protein family A, member 2 (H/ACA small nucleolar RNPs)	Xenopus (Silurana) tropicalis	5e-40
Contig4051	645	ref|XP_002128893.1|	PREDICTED: similar to predicted protein	Ciona intestinalis	1e-43
Contig4055	234	gb|AAH72838.1|	LOC443584 protein	Xenopus laevis	8e-13
Contig4057	815	ref|XP_001202659.1|	PREDICTED: similar to MGC138978 protein, partial	Strongylocentrotus purpuratus	2e-63
Contig4058	415	ref|ZP_03015312.1|	hypothetical protein BACINT_02902	Bacteroides intestinalis DSM 17393	3e-34
Contig4064	373	ref|ZP_01612897.1|	leucine aminopeptidase-related protein	Alteromonadales bacterium TW-7	2e-34
Contig4065	493	ref|YP_341980.1|	ATP-dependent helicase YoaA	Pseudoalteromonas haloplanktis TAC125	4e-84
Contig4067	341	ref|ZP_01813335.1|	Na+-driven multidrug efflux pump	Vibrionales bacterium SWAT-3	2e-10
Contig4068	889	ref|XP_002237140.1|	hypothetical protein BRAFLDRAFT_99625	Branchiostoma floridae	2e-17
Contig4069	854	ref|XP_002427237.1|	conserved hypothetical protein	Pediculus humanus corporis	2e-27
Contig4070	335	ref|YP_002506198.1|	thioesterase superfamily protein	Clostridium cellulolyticum H10	5e-33
Contig4072	532	ref|XP_001196739.1|	PREDICTED: similar to MGC80272 protein, partial	Strongylocentrotus purpuratus	8e-58
Contig4073	286	ref|XP_002205577.1|	hypothetical protein BRAFLDRAFT_68040	Branchiostoma floridae	7e-28
Contig4075	514	ref|XP_002170143.1|	PREDICTED: similar to C-type LECtin family member (clec-174), partial	Hydra magnipapillata	8e-11
Contig4076	804	gb|ABQ22378.1|	ribosome biogenesis protein BOP1-like protein	Callithrix jacchus	6e-24
Contig4079	1179	ref|XP_001193181.1|	PREDICTED: similar to Viral A-type inclusion protein repeat	Strongylocentrotus purpuratus	6e-35
Contig4081	1057	ref|YP_340242.1|	isocitrate dehydrogenase	Pseudoalteromonas haloplanktis TAC125	0
Contig4082	2668	ref|ZP_03274672.1|	methyltransferase FkbM family	Arthrospira maxima CS-328	5e-20
Contig4083	731	ref|XP_002210925.1|	hypothetical protein BRAFLDRAFT_120384	Branchiostoma floridae	5e-44
Contig4085	714	ref|XP_002228945.1|	hypothetical protein BRAFLDRAFT_91528	Branchiostoma floridae	6e-29
Contig4086	447	ref|XP_002413030.1|	pygopus, putative	Ixodes scapularis	1e-09
Contig4087	598	ref|XP_002217425.1|	hypothetical protein BRAFLDRAFT_79689	Branchiostoma floridae	9e-75
Contig4088	1103	ref|XP_342495.3|	PREDICTED: similar to budding uninhibited by benzimidazoles 1 homolog, beta	Rattus norvegicus	1e-21
Contig4094	891	ref|XP_002244817.1|	hypothetical protein BRAFLDRAFT_250194	Branchiostoma floridae	2e-44
Contig4096	1808	ref|XP_002109221.1|	hypothetical protein TRIADDRAFT_53031	Trichoplax adhaerens	4e-10
Contig4098	882	ref|NP_001079269.1|	alpha-aspartyl dipeptidase (gene D)	Xenopus laevis	4e-47
Contig4100	441	ref|XP_799022.2|	PREDICTED: similar to PR domain-containing 9	Strongylocentrotus purpuratus	4e-06
Contig4103	751	ref|XP_682683.1|	PREDICTED: similar to GUF1 GTPase homolog isoform 1	Danio rerio	7e-73
Contig4108	625	ref|XP_002235369.1|	hypothetical protein BRAFLDRAFT_97922	Branchiostoma floridae	1e-13
Contig4111	968	ref|XP_002424051.1|	ATP-binding cassette subfamily E, member 1	Pediculus humanus corporis	e-131
Contig4115	391	ref|XP_002236996.1|	hypothetical protein BRAFLDRAFT_129039	Branchiostoma floridae	4e-33
Contig4116	352	ref|NP_001027768.1|	glycine rich RNA binding protein	Ciona intestinalis	4e-10
Contig4117	386	ref|YP_265245.1|	TRAP-T family transporter small inner membrane subunit	Psychrobacter arcticus 273-4	1e-50
Contig4119	314	ref|XP_792633.2|	PREDICTED: similar to P21-activated kinase, pak	Strongylocentrotus purpuratus	4e-18
Contig4121	768	ref|ZP_03126991.1|	protein of unknown function DUF116	Chthoniobacter flavus Ellin428	1e-53
Contig4122	323	emb|CAM16596.1|	arginine glutamic acid dipeptide (RE) repeats	Mus musculus	5e-21
Contig4123	1041	ref|XP_002188833.1|	PREDICTED: early endosome antigen 1	Taeniopygia guttata	2e-48
Contig4125	519	ref|XP_796978.1|	PREDICTED: similar to OSJNBa0008M17.5	Strongylocentrotus purpuratus	1e-29
Contig4126	191	ref|NP_001158815.1|	Leucyl-tRNA synthetase, cytoplasmic	Salmo salar	1e-25
Contig4127	514	ref|ZP_01613333.1|	putative spermine/spermidine synthase protein	Alteromonadales bacterium TW-7	2e-42
Contig4128	670	ref|XP_976135.1|	PREDICTED: similar to arrest CG31762-PC isoform 4	Tribolium castaneum	3e-42
Contig4130	947	ref|XP_001603381.1|	PREDICTED: similar to calcium-activated potassium channel	Nasonia vitripennis	e-116
Contig4131	517	ref|YP_339329.1|	flagellar biosynthesis protein FlhB	Pseudoalteromonas haloplanktis TAC125	1e-75
Contig4132	832	ref|XP_001626390.1|	predicted protein	Nematostella vectensis	3e-23
Contig4134	412	gb|ABM66069.1|	putative contactin-associated protein	Mytilus galloprovincialis	1e-25
Contig4135	1695	ref|XP_001628179.1|	predicted protein	Nematostella vectensis	7e-26
Contig4139	161	ref|YP_751752.1|	organic solvent tolerance protein	Shewanella frigidimarina NCIMB 400	4e-22
Contig4141	718	ref|XP_001622805.1|	hypothetical protein NEMVEDRAFT_v1g2351	Nematostella vectensis	2e-09
Contig4143	331	ref|YP_265056.1|	glycyl-tRNA synthetase subunit alpha	Psychrobacter arcticus 273-4	1e-54
Contig4145	670	ref|XP_001192619.1|	PREDICTED: similar to SRCR domain, membrane form 2	Strongylocentrotus purpuratus	1e-09
Contig4146	580	ref|XP_973428.1|	PREDICTED: similar to SJCHGC06573 protein	Tribolium castaneum	3e-15
Contig4147	467	ref|YP_926104.1|	50S ribosomal protein L14	Shewanella amazonensis SB2B	5e-54
Contig4148	380	ref|YP_748710.1|	amidohydrolase	Shewanella frigidimarina NCIMB 400	1e-52
Contig4149	696	ref|XP_002208282.1|	hypothetical protein BRAFLDRAFT_119609	Branchiostoma floridae	2e-72
Contig4151	1044	ref|ZP_01614628.1|	pyruvate dehydrogenase subunit E1	Alteromonadales bacterium TW-7	6e-95
Contig4152	340	ref|XP_974115.1|	PREDICTED: similar to 3-hydroxybutyrate dehydrogenase type 2	Tribolium castaneum	2e-10
Contig4153	872	ref|XP_002408338.1|	ubiquitin protein ligase, putative	Ixodes scapularis	3e-67
Contig4156	1090	ref|XP_786064.2|	PREDICTED: hypothetical protein	Strongylocentrotus purpuratus	e-117
Contig4160	451	ref|XP_002212225.1|	hypothetical protein BRAFLDRAFT_74594	Branchiostoma floridae	3e-26
Contig4161	1126	gb|AAX27002.2|	SJCHGC05031 protein	Schistosoma japonicum	7e-08
Contig4162	461	ref|NP_001017134.1|	zinc finger protein 259	Xenopus (Silurana) tropicalis	1e-50
Contig4163	433	gb|ABO26677.1|	es1 protein	Haliotis discus discus	3e-42
Contig4165	372	ref|NP_989224.1|	mitochondrial trifunctional protein, alpha subunit	Xenopus (Silurana) tropicalis	6e-27
Contig4167	741	gb|ACT37244.1|	GluClAc2	Aplysia californica	1e-59
Contig4169	963	ref|XP_002401391.1|	conserved hypothetical protein	Ixodes scapularis	3e-12
Contig4170	631	ref|XP_971658.2|	PREDICTED: similar to disconnected protein	Tribolium castaneum	7e-26
Contig4172	372	ref|XP_881792.3|	PREDICTED: cullin 1 isoform 3	Bos taurus	3e-56
Contig4177	914	ref|XP_002229616.1|	hypothetical protein BRAFLDRAFT_115396	Branchiostoma floridae	5e-44
Contig4178	391	ref|ZP_02041768.1|	hypothetical protein RUMGNA_02540	Ruminococcus gnavus ATCC 29149	2e-58
Contig4184	798	ref|XP_792610.2|	PREDICTED: similar to endonuclease/reverse transcriptase	Strongylocentrotus purpuratus	6e-06
Contig4185	304	ref|XP_792057.2|	PREDICTED: hypothetical protein	Strongylocentrotus purpuratus	1e-19
Contig4189	430	ref|ZP_01447279.1|	WxcM-like protein	alpha proteobacterium HTCC2255	3e-08
Contig4191	1128	gb|AAV66906.1|	ferritin CFC	Chlamys farreri	4e-82
Contig4196	657	gb|AAI34202.1|	C3orf33 protein	Danio rerio	4e-06
Contig4200	593	ref|XP_002210933.1|	hypothetical protein BRAFLDRAFT_73468	Branchiostoma floridae	4e-11
Contig4201	472	ref|XP_002206908.1|	hypothetical protein BRAFLDRAFT_143676	Branchiostoma floridae	2e-28
Contig4206	606	ref|ZP_01692467.1|	putative outer membrane protein, probably involved in nutrient binding	Microscilla marina ATCC 23134	3e-07
Contig4212	387	ref|XP_698846.3|	PREDICTED: filamin C, gamma b (actin binding protein 280)	Danio rerio	1e-44
Contig4214	319	ref|YP_002263294.1|	translocation protein TolB	Aliivibrio salmonicida LFI1238	2e-40
Contig4215	361	ref|XP_001349630.1|	conserved Plasmodium membrane protein	Plasmodium falciparum 3D7	2e-07
Contig4220	116	ref|ZP_01613438.1|	polynucleotide phosphorylase, has polyadenylase activity; part of the degradosome	Alteromonadales bacterium TW-7	3e-05
Contig4221	654	ref|XP_002229137.1|	hypothetical protein BRAFLDRAFT_91747	Branchiostoma floridae	3e-56
Contig4222	816	ref|XP_002248686.1|	hypothetical protein BRAFLDRAFT_289571	Branchiostoma floridae	7e-55
Contig4229	644	ref|XP_002188335.1|	PREDICTED: alpha-1,6-mannosyltransferase ALG12	Taeniopygia guttata	3e-62
Contig4230	1711	dbj|BAA22853.1|	troponin I	Mizuhopecten yessoensis	5e-57
Contig4233	973	ref|XP_001308810.1|	hypothetical protein	Trichomonas vaginalis G3	2e-07
Contig4237	1132	ref|XP_002088786.1|	GE18759	Drosophila yakuba	9e-05
Contig4240	465	ref|XP_002246495.1|	hypothetical protein BRAFLDRAFT_108654	Branchiostoma floridae	6e-19
Contig4243	769	ref|XP_001508455.1|	PREDICTED: similar to LDL receptor-related protein 6	Ornithorhynchus anatinus	3e-21
Contig4244	418	ref|YP_339930.1|	hypothetical protein PSHAa1412	Pseudoalteromonas haloplanktis TAC125	1e-22
Contig4246	983	ref|XP_002220788.1|	hypothetical protein BRAFLDRAFT_123305	Branchiostoma floridae	1e-16
Contig4247	1111	gb|AAM94277.1|	small nuclear ribonucleoprotein D2-like protein	Chlamys farreri	3e-45
Contig4249	753	gb|EDM02052.1|	Rab6 interacting protein 2, isoform CRA_c	Rattus norvegicus	7e-48
Contig4250	596	ref|XP_001631732.1|	predicted protein	Nematostella vectensis	1e-12
Contig4251	749	ref|XP_001942007.1|	conserved hypothetical protein	Pyrenophora tritici-repentis Pt-1C-BFP	6e-21
Contig4252	1451	ref|YP_101455.1|	50S ribosomal protein L2	Bacteroides fragilis YCH46	e-141
Contig4257	999	ref|XP_001310853.1|	ankyrin repeat protein	Trichomonas vaginalis G3	2e-15
Contig4258	298	ref|XP_309820.4|	AGAP010881-PA	Anopheles gambiae str. PEST	1e-10
Contig4259	439	ref|XP_002250573.1|	hypothetical protein BRAFLDRAFT_133393	Branchiostoma floridae	6e-37
Contig4261	853	ref|XP_002121679.1|	PREDICTED: similar to Carnitine O-palmitoyltransferase I, liver isoform (CPTI-L) (CPT I) (Carnitine palmitoyltransferase 1A)	Ciona intestinalis	1e-50
Contig4263	914	ref|NP_001003473.1|	hypothetical protein LOC445079	Danio rerio	1e-36
Contig4264	452	emb|CAI20680.2|	novel protein similar to human and mouse cyclin D binding myb-like transcription factor 1 (zgc:92448, DMTF1)	Danio rerio	1e-17
Contig4266	440	ref|YP_339702.1|	cold shock protein, transcription antiterminator, affects expression of rpoS and uspA	Pseudoalteromonas haloplanktis TAC125	2e-30
Contig4267	1474	ref|XP_002217971.1|	hypothetical protein BRAFLDRAFT_222169	Branchiostoma floridae	1e-91
Contig4269	429	ref|XP_001359542.2|	GA18623	Drosophila pseudoobscura pseudoobscura	5e-23
Contig4275	714	dbj|BAA22850.1|	troponin T	Mizuhopecten yessoensis	1e-49
Contig4276	797	ref|XP_002207709.1|	hypothetical protein BRAFLDRAFT_261357	Branchiostoma floridae	8e-43
Contig4280	358	ref|ZP_00988510.1|	NAD-dependent deacetylase	Vibrio splendidus 12B01	1e-64
Contig4281	573	ref|XP_002248612.1|	hypothetical protein BRAFLDRAFT_289518	Branchiostoma floridae	3e-19
Contig4283	535	ref|XP_001639926.1|	predicted protein	Nematostella vectensis	4e-11
Contig4286	702	ref|XP_002215908.1|	hypothetical protein BRAFLDRAFT_218889	Branchiostoma floridae	8e-49
Contig4289	1045	sp|Q6NRK9.2|	FA58A_XENLA RecName: Full=Cyclin-related protein FAM58A	Xenopus laevis	9e-44
Contig4291	1262	ref|XP_001919550.1|	PREDICTED: hypothetical protein	Danio rerio	5e-16
Contig4292	483	ref|XP_001949334.1|	PREDICTED: similar to mical	Acyrthosiphon pisum	2e-12
Contig4293	364	ref|ZP_02328621.1|	Kelch repeat protein	Paenibacillus larvae subsp. larvae BRL-230010	2e-09
Contig4294	487	ref|ZP_01612624.1|	hypothetical protein ATW7_01817	Alteromonadales bacterium TW-7	1e-67
Contig4296	299	ref|YP_338850.1|	hypothetical protein PSHAa0308	Pseudoalteromonas haloplanktis TAC125	3e-13
Contig4298	600	ref|XP_001500819.1|	PREDICTED: similar to LOC505523 protein	Equus caballus	2e-05
Contig4299	293	gb|AAO83852.1|	AF484095_1 munc18-1-interacting protein 1	Lymnaea stagnalis	7e-11
[truncated: 36,537 more rows]

## Sheet: Swiss-Prot database
Query	Sequence length (bp)	Accession No.	Gene name (top BLAST hit)	Species	E-value
Contig1	227	sp|O05156.1|	Glycyl-glycine endopeptidase ALE-1	STACP	2e-05
Contig8	1228	sp|P42325.2|	Neurocalcin homolog	DROME	3e-95
Contig9	1172	sp|Q8CJ19.1|	Protein MICAL-3	MOUSE	e-116
Contig11	834	sp|Q60HE3.1|	NADH dehydrogenase [ubiquinone] iron-sulfur protein 8, mitochondrial	MACFA	8e-66
Contig12	1789	sp|Q8TGM7.1|	Uncharacterized protein ART2	YEAST	1e-14
Contig13	90	sp|Q3IL10.1|	Methionyl-tRNA synthetase	PSEHT	6e-07
Contig14	1031	sp|Q4R4K5.1|	Rab-like protein 5	MACFA	2e-34
Contig15	1011	sp|Q1LZA4.1|	Phosphatidylinositol-glycan biosynthesis class W protein	BOVIN	5e-37
Contig16	355	sp|A3QMC8.1|	Mannose-1-phosphate guanyltransferase beta	CAEEL	1e-09
Contig17	801	sp|Q6GL41.1|	DNA replication licensing factor mcm4	XENTR	2e-32
Contig18	748	sp|Q9BYK8.5|	Peroxisomal proliferator-activated receptor A-interacting complex 285 kDa protein	HUMAN	3e-14
Contig32	1232	sp|Q99932.2|	Sperm-associated antigen 8	HUMAN	1e-12
Contig33	1730	sp|Q9NBX4.1|	Probable RNA-directed DNA polymerase from transposon X-element	DROME	5e-09
Contig36	140	sp|Q4QML4.1|	Tryptophanase	HAEI8	3e-11
Contig37	339	sp|Q96CN9.1|	GRIP and coiled-coil domain-containing protein 1	HUMAN	4e-11
Contig40	744	sp|Q9I3S1.1|	Biofilm dispersion protein bdlA	PSEAE	2e-21
Contig42	234	sp|Q3IF21.1|	30S ribosomal protein S19	PSEHT	3e-39
Contig44	2393	sp|Q14974.2|	Importin subunit beta-1	HUMAN	e-119
Contig47	108	sp|P54350.2|	Wee1-like protein kinase	DROME	1e-06
Contig48	265	sp|Q9SRS9.1|	E3 ubiquitin-protein ligase CHIP	ARATH	7e-05
Contig49	936	sp|Q9NW13.3|	RNA-binding protein 28	HUMAN	1e-31
Contig58	305	sp|Q8BIE6.2|	FERM domain-containing protein 4A	MOUSE	4e-29
Contig62	366	sp|P0AFW3.1|	Ribosome modulation factor	ECO57	2e-08
Contig71	362	sp|P41937.1|	Tubulin beta-4 chain	CAEEL	3e-05
Contig74	755	sp|Q9VDS6.1|	Surfeit locus protein 6 homolog	DROME	3e-07
Contig75	318	sp|Q3IJI1.1|	Orotate phosphoribosyltransferase	PSEHT	1e-53
Contig77	249	sp|P27641.4|	ATP-dependent DNA helicase 2 subunit 2	MOUSE	2e-06
Contig84	839	sp|O75460.2|	Serine/threonine-protein kinase/endoribonuclease IRE1	HUMAN	2e-16
Contig85	994	sp|Q8N4C6.3|	Ninein	HUMAN	8e-08
Contig86	393	sp|P57740.1|	Nuclear pore complex protein Nup107	HUMAN	9e-27
Contig88	352	sp|O96064.1|	Paramyosin	MYTGA	6e-31
Contig93	316	sp|Q6U7I1.1|	Ubiquitin carboxyl-terminal hydrolase 7	CHICK	7e-27
Contig94	611	sp|Q54LV0.1|	Structural maintenance of chromosomes protein 4	DICDI	2e-08
Contig98	933	sp|Q96S82.2|	Ubiquitin-like protein 7	HUMAN	2e-21
Contig103	257	sp|O13066.1|	Ran GTPase-activating protein 1	XENLA	9e-05
Contig106	863	sp|Q6ZRS2.2|	Helicase SRCAP	HUMAN	8e-86
Contig111	551	sp|Q9JMA9.1|	Sodium- and chloride-dependent neutral and basic amino acid transporter B(0+)	MOUSE	6e-11
Contig113	121	sp|Q3IGU4.1|	Asparaginyl-tRNA synthetase	PSEHT	6e-17
Contig118	581	sp|Q58CQ9.1|	Pantetheinase	BOVIN	1e-36
Contig121	223	sp|Q18DN4.1|	Halomucin	HALWD	6e-06
Contig126	349	sp|Q88DU6.2|	Carbamoyl-phosphate synthase large chain	PSEPK	4e-39
Contig135	261	sp|Q04791.1|	Fatty acyl-CoA hydrolase precursor, medium chain	ANAPL	3e-08
Contig142	706	sp|Q3UHF3.2|	Mesoderm induction early response protein 3	MOUSE	2e-32
Contig148	342	sp|Q8Z937.1|	Acyl-coenzyme A dehydrogenase	SALTI	1e-05
Contig151	2075	sp|P35622.1|	Troponin C	PATYE	2e-71
Contig152	552	sp|O97594.1|	Structural maintenance of chromosomes protein 3	BOVIN	1e-57
Contig155	367	sp|P00527.2|	Tyrosine-protein kinase transforming protein YES	AVISY	2e-46
Contig158	543	sp|Q86UD0.2|	Protein C9orf140	HUMAN	4e-18
Contig159	1442	sp|Q6WBX8.2|	Cell cycle checkpoint control protein RAD9B homolog	HUMAN	2e-17
Contig160	1153	sp|Q5ZM98.1|	Stress-70 protein, mitochondrial	CHICK	e-155
Contig161	345	sp|Q9Y297.1|	F-box/WD repeat-containing protein 1A	HUMAN	2e-48
Contig164	360	sp|Q6PCX7.1|	Repulsive guidance molecule A	MOUSE	1e-24
Contig165	653	sp|Q91784.1|	Chromosome-associated kinesin KIF4	XENLA	4e-13
Contig166	1121	sp|Q94360.1|	Probable NADH dehydrogenase [ubiquinone] iron-sulfur protein 7, mitochondrial	CAEEL	1e-67
Contig175	999	sp|O75832.1|	26S proteasome non-ATPase regulatory subunit 10	HUMAN	4e-61
Contig179	746	sp|Q02040.2|	Splicing factor, arginine/serine-rich 17A	HUMAN	2e-73
Contig180	339	sp|O95602.2|	DNA-directed RNA polymerase I subunit RPA1	HUMAN	2e-13
Contig182	437	sp|Q9YBQ2.1|	Acylamino-acid-releasing enzyme	AERPE	9e-15
Contig190	222	sp|A7MSM1.1|	ADP-L-glycero-D-manno-heptose-6-epimerase	VIBHB	6e-38
Contig193	253	sp|Q5R919.1|	Ribonucleoside-diphosphate reductase large subunit	PONAB	1e-37
Contig195	753	sp|Q9SZ69.1|	Zinc finger A20 and AN1 domain-containing stress-associated protein 7	ARATH	5e-21
Contig197	337	sp|B7VHF2.1|	Phosphoenolpyruvate carboxykinase [ATP]	VIBSL	2e-47
Contig198	469	sp|A7RT29.1|	Protein HBXIP homolog	NEMVE	2e-08
Contig209	1238	sp|Q6PFL6.1|	Coiled-coil domain-containing protein 43	DANRE	4e-13
Contig221	99	sp|Q3IFG5.1|	Chaperone protein hscA homolog	PSEHT	5e-09
Contig223	1343	sp|Q8WX93.2|	Palladin	HUMAN	1e-13
Contig224	350	sp|P25516.3|	Aconitate hydratase 1	ECOLI	8e-38
Contig227	1204	sp|Q8BMJ2.2|	Leucyl-tRNA synthetase, cytoplasmic	MOUSE	1e-45
Contig232	479	sp|P33450.3|	Cadherin-related tumor suppressor	DROME	1e-09
Contig234	2546	sp|Q7L2J0.1|	7SK snRNA methylphosphate capping enzyme	HUMAN	8e-68
Contig236	1290	sp|B7JPM3.1|	3D-(3,5/4)-trihydroxycyclohexane-1,2-dione hydrolase	BACC0	1e-92
Contig237	190	sp|Q9UPY6.2|	Wiskott-Aldrich syndrome protein family member 3	HUMAN	2e-08
Contig240	643	sp|P15870.1|	Histone H1-delta	STRPU	4e-18
Contig242	463	sp|Q32KN8.1|	Tubulin alpha-3 chain	BOVIN	1e-65
Contig244	705	sp|Q7SYK1.1|	Queuine tRNA-ribosyltransferase	DANRE	1e-22
Contig246	403	sp|Q66S03.1|	Nattectin	THANI	2e-09
Contig247	205	sp|Q8BHI7.1|	Elongation of very long chain fatty acids protein 5	MOUSE	2e-09
Contig250	700	sp|Q9JM53.1|	Apoptosis-inducing factor 1, mitochondrial	RAT	5e-45
Contig257	949	sp|P52183.1|	Annulin	SCHAM	4e-77
Contig259	803	sp|A6H7I3.1|	Protein angel homolog 2	BOVIN	1e-08
Contig260	1105	sp|P91791.1|	Peptidyl-prolyl cis-trans isomerase	HEMPU	1e-77
Contig261	304	sp|Q23915.2|	Probable serine/threonine-protein kinase kinX	DICDI	4e-14
Contig262	429	sp|Q9CZ62.1|	Centrosomal protein of 97 kDa	MOUSE	3e-06
Contig263	2023	sp|Q9BEA9.3|	Glutathione S-transferase Mu 3	MACFU	2e-54
Contig265	258	sp|Q55434.1|	Phytochrome-like protein cph2	SYNY3	9e-18
Contig268	633	sp|Q5ZIH0.1|	Integrator complex subunit 11	CHICK	2e-21
Contig271	763	sp|Q7T0Q5.1|	Nucleolar protein 10	XENLA	8e-97
Contig272	957	sp|P52735.2|	Guanine nucleotide exchange factor VAV2	HUMAN	1e-61
Contig273	442	sp|Q9I926.1|	Fucolectin-6	ANGJA	3e-06
Contig274	438	sp|Q7DDS7.1|	Septum site-determining protein minD	NEIMB	4e-39
Contig277	600	sp|Q6AZW2.2|	Alcohol dehydrogenase [NADP+] A	DANRE	3e-29
Contig282	491	sp|P28613.2|	Probable sigma(54) modulation protein	RALEH	3e-18
Contig284	264	sp|Q8VEJ9.1|	Vacuolar protein sorting-associated protein 4A	MOUSE	4e-24
Contig286	846	sp|Q99MU5.2|	Spermatogenesis-associated protein 6	RAT	4e-27
Contig287	1342	sp|P22757.1|	Hatching enzyme	PARLI	8e-39
Contig289	1312	sp|Q9NVX2.3|	Notchless protein homolog 1	HUMAN	0
Contig293	527	sp|P52847.2|	Sulfotransferase family cytosolic 1B member 1	RAT	1e-25
Contig295	300	sp|Q66KA5.1|	Protein YIPF5	XENTR	3e-35
Contig296	744	sp|Q29CT2.1|	Homeobox protein extradenticle	DROPS	1e-62
Contig298	843	sp|A6H8Y1.2|	Transcription factor TFIIIB component B'' homolog	HUMAN	3e-23
Contig299	1067	sp|Q9YIB9.2|	Hypoxia-inducible factor 1 alpha	CHICK	2e-80
Contig300	323	sp|Q63HN8.2|	RING finger protein 213	HUMAN	6e-17
Contig302	913	sp|Q3IJ53.1|	Translation initiation factor IF-2	PSEHT	2e-46
Contig303	866	sp|A6NN14.3|	Zinc finger protein ENSP00000350085	HUMAN	8e-40
Contig307	202	sp|P03701.1|	Outer membrane protein lom	LAMBD	8e-14
Contig309	1149	sp|Q9Z280.1|	Phospholipase D1	MOUSE	5e-56
Contig312	1183	sp|P0AGD9.1|	Signal recognition particle protein	ECO57	e-153
Contig314	770	sp|Q6GQ39.1|	Transmembrane protein 135	XENLA	7e-52
Contig315	453	sp|Q8BUR3.1|	Forkhead box protein J3	MOUSE	9e-05
Contig316	542	sp|P21575.2|	Dynamin-1	RAT	3e-38
Contig317	321	sp|Q1GE19.1|	Protein tolB	SILST	3e-08
Contig318	307	sp|Q8EBE6.1|	Chaperone protein clpB	SHEON	8e-30
Contig319	645	sp|A2ASS6.1|	Titin	MOUSE	8e-25
Contig324	545	sp|Q3IJ75.1|	tRNA pseudouridine synthase B	PSEHT	2e-86
Contig325	1380	sp|Q5VZ66.2|	Janus kinase and microtubule-interacting protein 3	HUMAN	1e-35
Contig326	637	sp|P07511.2|	Serine hydroxymethyltransferase, cytosolic	RABIT	6e-73
Contig332	996	sp|Q9C0D6.2|	FH2 domain-containing protein 1	HUMAN	6e-21
Contig335	773	sp|Q5Y5T5.1|	Probable palmitoyltransferase ZDHHC8	MOUSE	5e-67
Contig337	842	sp|Q99471.2|	Prefoldin subunit 5	HUMAN	3e-42
Contig338	367	sp|Q8WWI1.2|	LIM domain only protein 7	HUMAN	2e-12
Contig341	573	sp|O94986.3|	Centrosomal protein of 152 kDa	HUMAN	1e-06
Contig342	993	sp|Q5DU00.2|	Doublecortin domain-containing protein 2	MOUSE	3e-16
Contig344	391	sp|A2CG49.1|	Kalirin	MOUSE	1e-11
Contig347	865	sp|C0ZIH5.1|	Elongation factor G	BREBN	2e-38
Contig352	677	sp|P64854.1|	Uncharacterized protein Mb1516	MYCBO	7e-14
Contig353	313	sp|P31228.2|	D-aspartate oxidase	BOVIN	6e-10
Contig354	721	sp|Q9NQP4.1|	Prefoldin subunit 4	HUMAN	2e-24
Contig357	1986	sp|P48721.3|	Stress-70 protein, mitochondrial	RAT	2e-09
Contig360	458	sp|Q01583.5|	Diacylglycerol kinase 1	DROME	4e-10
Contig363	469	sp|P35251.4|	Replication factor C subunit 1	HUMAN	2e-31
Contig364	814	sp|P13903.1|	Twist-related protein	XENLA	7e-38
Contig366	361	sp|Q3ILP9.1|	DNA-directed RNA polymerase subunit beta	PSEHT	2e-60
Contig367	835	sp|P01113.1|	GTPase HRas	MSVMO	3e-67
Contig371	760	sp|Q00341.2|	Vigilin	HUMAN	3e-78
Contig374	2281	sp|Q91WK5.1|	Glycine cleavage system H protein, mitochondrial	MOUSE	2e-40
Contig378	460	sp|P06576.3|	ATP synthase subunit beta, mitochondrial	HUMAN	8e-27
Contig381	362	sp|P0ADQ4.1|	Uncharacterized protein yiiD	ECO57	4e-17
Contig386	478	sp|Q4QQZ4.1|	Methionine adenosyltransferase 2 subunit beta	XENLA	1e-43
Contig387	236	sp|Q944L7.1|	Uncharacterized protein At1g18480	ARATH	3e-06
Contig391	3166	sp|Q9N2M8.2|	Headcase protein	DROME	2e-54
Contig396	1027	sp|Q73N16.1|	50S ribosomal protein L25	TREDE	5e-35
Contig397	1303	sp|Q3SZY9.1|	Mediator of RNA polymerase II transcription subunit 6	BOVIN	9e-67
Contig399	1021	sp|Q0KL02.3|	Triple functional domain protein	MOUSE	7e-10
Contig401	287	sp|P33655.1|	DNA primase	CLOAB	1e-19
Contig405	1020	sp|Q9Y2Z9.2|	Ubiquinone biosynthesis monooxygenase COQ6	HUMAN	3e-74
Contig407	309	sp|Q00174.2|	Laminin subunit alpha	DROME	4e-10
Contig411	754	sp|Q3IJ53.1|	Translation initiation factor IF-2	PSEHT	2e-44
Contig412	690	sp|P21513.6|	Ribonuclease E	ECOLI	5e-53
Contig415	422	sp|Q9Y5E7.1|	Protocadherin beta-2	HUMAN	2e-21
Contig417	700	sp|Q7Z4L5.1|	Tetratricopeptide repeat protein 21B	HUMAN	1e-60
Contig419	452	sp|A8G1F4.1|	DNA-directed RNA polymerase subunit beta'	SHESH	1e-75
Contig424	969	sp|O76924.1|	Protein ariadne-2	DROME	e-121
Contig425	335	sp|Q0VFV7.2|	BTB/POZ domain-containing protein KCTD7	DANRE	1e-09
Contig426	730	sp|Q8CAK1.1|	Putative transferase C1orf69 homolog, mitochondrial	MOUSE	5e-38
Contig429	815	sp|Q9ZD61.1|	NifU-like protein	RICPR	5e-13
Contig433	847	sp|A6H782.1|	Tektin-3	BOVIN	5e-83
Contig434	1384	sp|Q761V0.1|	Sodium- and chloride-dependent glycine transporter 2	MOUSE	4e-63
Contig436	1662	sp|Q6DFT3.1|	Serine/threonine-protein phosphatase 4 regulatory subunit 3	XENTR	2e-39
Contig439	671	sp|Q3UXZ9.2|	Lysine-specific demethylase 5A	MOUSE	5e-99
Contig440	143	sp|Q3SYG4.1|	Protein PTHB1	HUMAN	1e-06
Contig444	727	sp|P46508.1|	Protein YME1 homolog	SCHMA	2e-73
Contig445	1335	sp|Q4R8Y5|		MACFA	2e-06
Contig446	1246	sp|Q5U2W4.1|	Centromere protein N	RAT	3e-17
Contig447	310	sp|Q24498.3|	Ryanodine receptor 44F	DROME	2e-11
Contig448	626	sp|P98088.3|	Mucin-5AC	HUMAN	2e-06
Contig449	635	sp|P42892.2|	Endothelin-converting enzyme 1	HUMAN	1e-28
Contig454	2310	sp|P19351.3|	Troponin T, skeletal muscle	DROME	1e-25
Contig456	243	sp|Q6DCL5.1|	E3 ubiquitin-protein ligase HACE1	XENLA	5e-08
Contig459	532	sp|O96790.2|	Serine protease inhibitor dipetalogastin	DIPMA	2e-15
Contig464	882	sp|P54358.2|	DNA polymerase delta catalytic subunit	DROME	6e-92
Contig465	1297	sp|P62593.1|	Beta-lactamase TEM	ECOLX	3e-73
Contig469	495	sp|Q9R0Q3.1|	Transmembrane emp24 domain-containing protein 2	MOUSE	8e-30
Contig478	654	sp|Q5EAE6.3|	Death-associated protein 1	BOVIN	7e-16
Contig481	2244	sp|Q5RAZ4.2|	Putative pre-mRNA-splicing factor ATP-dependent RNA helicase DHX15	PONAB	0
Contig482	971	sp|Q9VWH4.1|	Probable isocitrate dehydrogenase [NAD] subunit alpha, mitochondrial	DROME	e-126
Contig484	1283	sp|Q4AEH7.2|	Glutathione peroxidase 2	CEBAP	4e-56
Contig485	894	sp|Q7T0Y4.1|	UPF0407 protein C2orf39 homolog	XENLA	6e-39
Contig489	1055	sp|Q9W625.1|	Protein IMPACT	XENLA	1e-25
Contig491	625	sp|Q6P5L3.1|	60S ribosomal protein L19	DANRE	4e-46
Contig492	344	sp|Q7RTP6.1|	Protein MICAL-3	HUMAN	2e-10
Contig495	431	sp|P28810.2|	Methylmalonate-semialdehyde dehydrogenase [acylating]	PSEAE	8e-45
Contig496	387	sp|Q0P5L8.1|	2-amino-3-ketobutyrate coenzyme A ligase, mitochondrial	BOVIN	2e-37
Contig501	294	sp|Q96F25.1|	UDP-N-acetylglucosamine transferase subunit ALG14 homolog	HUMAN	6e-11
Contig503	692	sp|Q12901.3|	Zinc finger protein 155	HUMAN	1e-19
Contig506	753	sp|P38892.1|	Uncharacterized protein YHR209W	YEAST	3e-18
Contig509	719	sp|Q9CZT4.2|	DNA-directed RNA polymerase III subunit RPC5	MOUSE	3e-22
Contig510	339	sp|P07190.2|	Probable maltase H	DROME	8e-07
Contig511	802	sp|Q9NR33.2|	DNA polymerase epsilon subunit 4	HUMAN	2e-14
Contig513	1146	sp|P21448.2|	Multidrug resistance protein 1	CRIGR	e-121
Contig515	815	sp|Q16932.1|	Syntaxin	APLCA	2e-87
Contig516	239	sp|Q47WR3.1|	Transaldolase	COLP3	6e-07
Contig519	343	sp|P51174.2|	Long-chain specific acyl-CoA dehydrogenase, mitochondrial	MOUSE	2e-21
Contig524	301	sp|Q9EPL8.2|	Importin-7	MOUSE	3e-38
Contig526	273	sp|P29126.1|	Bifunctional endo-1,4-beta-xylanase xylA	RUMFL	9e-05
Contig528	515	sp|P61460.1|	DEP domain-containing protein 5	MOUSE	7e-14
Contig529	747	sp|Q8NEE6.2|	F-box/LRR-repeat protein 13	HUMAN	6e-36
Contig535	419	sp|P15650.1|	Long-chain specific acyl-CoA dehydrogenase, mitochondrial	RAT	6e-52
Contig536	252	sp|Q86WJ1.1|	Chromodomain-helicase-DNA-binding protein 1-like	HUMAN	2e-19
Contig537	813	sp|Q8BMJ2.2|	Leucyl-tRNA synthetase, cytoplasmic	MOUSE	3e-81
Contig540	369	sp|P56960.1|	Exosome component 10	MOUSE	4e-35
Contig541	449	sp|Q6AY22.1|	Spermatogenesis-associated protein 1	RAT	1e-19
Contig542	429	sp|Q8R7V5.1|	50S ribosomal protein L4	THETN	3e-34
Contig543	738	sp|P44742.1|	Uncharacterized transporter HI0519	HAEIN	1e-71
Contig545	1471	sp|O60287.3|	Nucleolar pre-ribosomal-associated protein 1	HUMAN	2e-16
Contig547	216	sp|Q51465.2|	Flagellar motor switch protein fliM	PSEAE	3e-05
Contig549	459	sp|Q69566.1|	Uncharacterized protein U88	HHV6U	8e-17
Contig550	484	sp|Q8CIR4.1|	Transient receptor potential cation channel subfamily M member 6	MOUSE	6e-06
Contig553	427	sp|Q5R9J2.1|	Exportin-2	PONAB	2e-48
Contig560	540	sp|P0A1R8.1|	DNA-binding protein HU-beta	SALTY	2e-31
Contig563	750	sp|Q9Y2V7.2|	Conserved oligomeric Golgi complex subunit 6	HUMAN	3e-69
Contig564	913	sp|Q12756.2|	Kinesin-like protein KIF1A	HUMAN	8e-84
Contig566	254	sp|P07033.2|	Acylphosphatase-2	BOVIN	8e-08
Contig569	735	sp|P12111.4|	Collagen alpha-3(VI) chain	HUMAN	4e-15
Contig570	986	sp|Q5RES6.1|	Trafficking protein particle complex subunit 2	PONAB	1e-42
Contig571	511	sp|Q489N3.1|	3-dehydroquinate synthase	COLP3	1e-27
Contig577	383	sp|Q8NFW1.1|	Collagen alpha-1(XXII) chain	HUMAN	1e-10
Contig580	1497	sp|Q5RCG9.1|	Prefoldin subunit 3	PONAB	1e-60
Contig581	499	sp|Q92954.2|	Proteoglycan 4	HUMAN	2e-05
Contig582	264	sp|P38570.3|	Integrin alpha-E	HUMAN	2e-05
Contig584	892	sp|Q4AEH5.2|	Glutathione peroxidase 3	HYLLA	9e-08
Contig586	835	sp|Q9VJE5.1|	Restin homolog	DROME	8e-14
Contig587	126	sp|Q5U3A7.1|	Dynamin-like 120 kDa protein, mitochondrial	DANRE	1e-06
Contig588	687	sp|P43334.2|	Phenylalanine-4-hydroxylase	PSEAE	2e-85
Contig591	616	sp|Q674X7.2|	Kazrin	HUMAN	8e-16
Contig593	1313	sp|Q5ZL54.1|	UPF0469 protein KIAA0907 homolog	CHICK	6e-65
Contig598	2798	sp|Q8K4K3.2|	Tribbles homolog 2	MOUSE	1e-97
Contig601	563	sp|P27641.4|	ATP-dependent DNA helicase 2 subunit 2	MOUSE	6e-31
Contig603	408	sp|Q99P72.2|	Reticulon-4	MOUSE	3e-15
Contig604	273	sp|P11671.1|	Nitrogen regulatory protein P-II	KLEOX	3e-28
Contig609	1178	sp|Q3IJ55.2|	Ribosome maturation factor rimP	PSEHT	3e-75
Contig614	666	sp|P43138.2|	DNA-(apurinic or apyrimidinic site) lyase	RAT	6e-31
Contig618	323	sp|P27625.1|	DNA-directed RNA polymerase III subunit RPC1	PLAFA	5e-06
Contig621	1033	sp|Q14527.2|	Helicase-like transcription factor	HUMAN	3e-11
Contig624	1419	sp|Q5T5N4.1|	Uncharacterized protein C6orf118	HUMAN	1e-14
Contig626	407	sp|Q8ZBY6.1|	Acyl-coenzyme A dehydrogenase	YERPE	4e-49
Contig630	545	sp|Q54JQ2.1|	Insulin-degrading enzyme homolog	DICDI	5e-29
Contig632	384	sp|P46939.2|	Utrophin	HUMAN	6e-17
Contig633	263	sp|Q5ZIJ9.1|	E3 ubiquitin-protein ligase MIB2	CHICK	3e-13
Contig634	544	sp|Q8NF91.3|	Nesprin-1	HUMAN	9e-07
Contig638	633	sp|Q924I2.2|	Mitogen-activated protein kinase kinase kinase kinase 3	RAT	1e-77
Contig640	464	sp|O61463.1|	60S acidic ribosomal protein P2	CRYST	2e-18
Contig645	395	sp|Q9KA74.1|	Transcription elongation protein nusA	BACHD	1e-27
Contig647	413	sp|Q9VQZ6.1|	Probable elongator complex protein 3	DROME	2e-25
Contig648	467	sp|Q4V328.1|	GRIP1-associated protein 1	HUMAN	8e-07
Contig651	2010	sp|P13944.3|	Collagen alpha-1(XII) chain	CHICK	1e-09
Contig654	777	sp|Q61879.2|	Myosin-10	MOUSE	1e-09
Contig655	1166	sp|Q9GZT9.1|	Egl nine homolog 1	HUMAN	3e-49
Contig660	899	sp|Q6PHZ8.1|	Kv channel-interacting protein 4	MOUSE	4e-64
Contig664	1207	sp|B5KFL3.1|	Peptidyl-prolyl cis-trans isomerase NIMA-interacting 4	TAEGU	4e-06
Contig666	265	sp|Q6PCR6.2|	Zinc finger RNA-binding protein	DANRE	7e-16
Contig668	2108	sp|Q8BKZ9.1|	Pyruvate dehydrogenase protein X component, mitochondrial	MOUSE	4e-93
Contig682	631	sp|Q6UN27.1|	Translocator protein	PIG	2e-36
Contig683	322	sp|Q9H3E2.2|	Sorting nexin-25	HUMAN	1e-09
Contig686	447	sp|O57382.1|	Tolloid-like protein 2	XENLA	3e-40
Contig687	430	sp|Q9JJK3.1|	Peroxisomal biogenesis factor 3	CRILO	1e-35
Contig693	765	sp|Q9ULQ1.3|	Two pore calcium channel protein 1	HUMAN	2e-08
Contig698	359	sp|Q15751.1|	Probable E3 ubiquitin-protein ligase HERC1	HUMAN	3e-23
Contig699	2088	sp|Q8NI36.1|	WD repeat-containing protein 36	HUMAN	0
Contig700	387	sp|Q5RA75.1|	Protein FAM135A	PONAB	1e-05
Contig705	454	sp|P13944.3|	Collagen alpha-1(XII) chain	CHICK	5e-10
Contig710	219	sp|Q6NX12.1|	Nuclear pore complex protein Nup93	XENTR	4e-08
Contig712	640	sp|P38060.1|	Hydroxymethylglutaryl-CoA lyase, mitochondrial	MOUSE	7e-07
Contig714	339	sp|Q3U4G0.2|	Uncharacterized protein C15orf41 homolog	MOUSE	2e-11
Contig716	598	sp|Q98943.2|	Caspase-2	CHICK	3e-09
Contig718	330	sp|Q6ING2.1|	Putative tRNA pseudouridine synthase Pus10	XENLA	6e-28
Contig722	3612	sp|Q9MIY7.1|	Cytochrome c oxidase subunit 2	DANRE	2e-32
Contig723	2313	sp|A7MB16.1|	Eukaryotic translation initiation factor 3 subunit B	BOVIN	0
Contig726	1331	sp|Q5I085.1|	Serine/threonine-protein phosphatase PP1-beta catalytic subunit	XENTR	0
Contig728	372	sp|O75382.2|	Tripartite motif-containing protein 3	HUMAN	4e-09
Contig729	638	sp|Q04778.1|	HTH-type transcriptional regulator alsR	BACSU	2e-16
Contig732	483	sp|Q8WYH8.1|	Inhibitor of growth protein 5	HUMAN	2e-41
Contig734	424	sp|Q9V6X7.1|	GDP-fucose protein O-fucosyltransferase 1	DROME	7e-46
Contig736	384	sp|Q9P2J5.2|	Leucyl-tRNA synthetase, cytoplasmic	HUMAN	4e-24
Contig737	1321	sp|Q9BZ95.1|	Histone-lysine N-methyltransferase NSD3	HUMAN	2e-28
Contig738	1387	sp|O60832.3|	H/ACA ribonucleoprotein complex subunit 4	HUMAN	e-180
Contig741	685	sp|Q9CQ40.1|	39S ribosomal protein L49, mitochondrial	MOUSE	9e-22
Contig748	367	sp|Q484P6.1|	Protein tolB	COLP3	2e-53
Contig749	130	sp|Q8IVS2.2|	Malonyl CoA-acyl carrier protein transacylase, mitochondrial	HUMAN	2e-05
Contig751	1726	sp|Q13489.2|	Baculoviral IAP repeat-containing protein 3	HUMAN	8e-15
Contig752	1983	sp|Q9CQ46.1|	EF-hand calcium-binding domain-containing protein 2	MOUSE	1e-49
Contig753	545	sp|Q4R3D4.2|	Elongation factor 1-delta	MACFA	2e-06
Contig754	413	sp|Q15637.4|	Splicing factor 1	HUMAN	6e-59
Contig756	663	sp|O52401.1|	Small-conductance mechanosensitive channel	EDWI9	8e-28
Contig760	1571	sp|Q2NKU9.1|	Epithelial membrane protein 2	BOVIN	2e-05
Contig761	347	sp|Q8AY68.2|	SHC-transforming protein 1	XENLA	3e-18
Contig766	337	sp|Q7Z4L5.1|	Tetratricopeptide repeat protein 21B	HUMAN	3e-30
Contig767	543	sp|Q15751.1|	Probable E3 ubiquitin-protein ligase HERC1	HUMAN	2e-15
Contig773	1691	sp|Q16943.1|	Vesicle-associated membrane protein/synaptobrevin-binding protein	APLCA	2e-47
Contig775	246	sp|Q8TMW6.1|	Nicotinate phosphoribosyltransferase	METAC	8e-12
Contig776	425	sp|Q9NVE5.3|	Ubiquitin carboxyl-terminal hydrolase 40	HUMAN	1e-15
Contig778	428	sp|Q3IJQ5.1|	Fe/S biogenesis protein nfuA	PSEHT	4e-73
Contig781	1675	sp|P55142.2|	Glutaredoxin-C6	ORYSJ	6e-16
Contig782	764	sp|A8H3Y1.1|	Ribosomal RNA large subunit methyltransferase L	SHEPA	6e-33
Contig785	1038	sp|A5A6I3.1|	Eukaryotic translation initiation factor 3 subunit F	PANTR	2e-66
Contig792	1046	sp|Q05195.1|	MAD protein	HUMAN	2e-26
Contig795	976	sp|P08675.1|	Circumsporozoite protein	PLACL	6e-08
Contig797	297	sp|Q5ZLM0.1|	Parafibromin	CHICK	1e-29
Contig802	579	sp|Q6ZRP5.2|	Putative uncharacterized protein FLJ46204	HUMAN	4e-05
Contig804	1060	sp|Q6AXS3.1|	Protein DEK	RAT	1e-19
Contig805	351	sp|Q8VHE6.1|	Dynein heavy chain 5, axonemal	MOUSE	8e-38
Contig815	601	sp|P77234.2|	Uncharacterized protein ybeQ	ECOLI	3e-21
Contig821	688	sp|Q7TPH6.2|	Probable E3 ubiquitin-protein ligase MYCBP2	MOUSE	6e-56
Contig822	938	sp|P35662.1|	Cylicin-1	BOVIN	7e-08
Contig824	776	sp|Q03442.1|	Crystallin J1A	TRICY	8e-17
Contig825	567	sp|O14578.2|	Citron Rho-interacting kinase	HUMAN	2e-37
Contig832	679	sp|Q6NYY4.1|	Histone chaperone asf1-B	DANRE	6e-68
Contig833	198	sp|Q3UFM5.1|	Nucleolar MIF4G domain-containing protein 1	MOUSE	8e-09
Contig834	1400	sp|Q9H3K2.2|	Growth hormone-inducible transmembrane protein	HUMAN	1e-97
Contig841	658	sp|Q9NUV9.1|	GTPase IMAP family member 4	HUMAN	4e-20
Contig845	1371	sp|Q16204.1|	Coiled-coil domain-containing protein 6	HUMAN	4e-86
Contig846	1758	sp|Q5ZIA5.1|	Coatomer subunit beta	CHICK	e-167
Contig852	423	sp|P77395.2|	Uncharacterized protein ybbN	ECOLI	4e-22
Contig853	283	sp|Q7MTJ4.1|	50S ribosomal protein L28	PORGI	2e-26
Contig854	673	sp|P58295.1|	Sodium- and chloride-dependent glycine transporter 2	RAT	2e-30
Contig856	533	sp|O96133.1|	Uncharacterized protein PFB0145c	PLAF7	5e-05
Contig858	275	sp|Q9VMW9.2|	GDP-mannose 4,6 dehydratase	DROME	4e-25
Contig863	720	sp|Q6S000.1|	Kinesin-related protein 12	DICDI	3e-05
Contig869	1460	sp|Q6NW29.3|	RWD domain-containing protein 4A	HUMAN	6e-42
Contig871	982	sp|Q99JI4.1|	26S proteasome non-ATPase regulatory subunit 6	MOUSE	1e-72
Contig872	2083	sp|O97592.1|	Dystrophin	CANFA	3e-79
Contig874	532	sp|Q8CGC7.3|	Bifunctional aminoacyl-tRNA synthetase	MOUSE	6e-63
Contig875	438	sp|P12270.3|	Nucleoprotein TPR	HUMAN	1e-13
Contig877	1399	sp|P13395.2|	Spectrin alpha chain	DROME	e-111
Contig879	1631	sp|Q5TZ24.2|	DBH-like monooxygenase protein 1 homolog	DANRE	2e-87
Contig883	412	sp|P81695.1|	Cadmium-metallothionein	EISFO	2e-07
Contig886	492	sp|Q9NVM9.2|	Cell cycle regulator Mat89Bb homolog	HUMAN	2e-40
Contig887	268	sp|P59991.1|	Keratin-associated protein 12-2	HUMAN	1e-09
Contig890	220	sp|Q03751.1|	Cysteine string protein	DROME	0
Contig891	969	sp|O67573.1|	Glycine cleavage system H protein 2	AQUAE	0
Contig892	263	sp|Q5ZMJ9.1|	Serine/arginine repetitive matrix protein 1	CHICK	0
Contig893	585	sp|Q9CZJ2.1|	Heat shock 70 kDa protein 12B	MOUSE	9e-06
Contig895	363	sp|Q9AP33.1|	L-ectoine synthase	BACPA	0
Contig900	337	sp|P0A1E1.1|	Oxygen-independent coproporphyrinogen-III oxidase	SALTY	7e-40
Contig903	1407	sp|Q12955.3|	Ankyrin-3	HUMAN	6e-15
Contig906	249	sp|P31061.2|	Putative prophage Qin DNA-packaging protein NU1 homolog	ECOLI	4e-06
Contig909	339	sp|P50970.3|	Dihydrolipoyl dehydrogenase	ZYMMO	6e-23
Contig915	303	sp|B4PSS5.1|	cGMP-specific 3',5'-cyclic phosphodiesterase	DROYA	3e-27
Contig918	1246	sp|Q9R0T3.3|	DnaJ homolog subfamily C member 3	RAT	2e-92
Contig919	551	sp|Q9KV08.1|	Protein hflC	VIBCH	1e-19
Contig921	1361	sp|Q53HC0.2|	Coiled-coil domain-containing protein 92	HUMAN	2e-18
Contig922	806	sp|Q99MJ9.1|	ATP-dependent RNA helicase DDX50	MOUSE	4e-76
Contig925	507	sp|Q8K4M5.2|	COMM domain-containing protein 1	MOUSE	6e-34
Contig926	289	sp|Q5XPI4.1|	E3 ubiquitin-protein ligase RNF123	HUMAN	1e-17
Contig927	447	sp|A7RDN6.2|	Renalase	MOUSE	3e-14
Contig930	367	sp|Q8IZV2.2|	CKLF-like MARVEL transmembrane domain-containing protein 8	HUMAN	1e-06
Contig931	474	sp|Q3IJW9.1|	Elongation factor G 2	PSEHT	5e-81
Contig933	1042	sp|Q9H9Q4.1|	Non-homologous end-joining factor 1	HUMAN	1e-14
Contig937	683	sp|Q9Y3C6.1|	Peptidyl-prolyl cis-trans isomerase-like 1	HUMAN	4e-63
Contig939	199	sp|Q9H6R0.1|	Putative ATP-dependent RNA helicase DHX33	HUMAN	4e-14
Contig941	843	sp|Q9TSZ6.1|	Dystroglycan	CANFA	1e-20
Contig945	1046	sp|Q9VTJ8.2|	Mitochondrial import inner membrane translocase subunit TIM14	DROME	8e-27
Contig951	1647	sp|Q9UHB9.2|	Signal recognition particle 68 kDa protein	HUMAN	e-101
Contig955	533	sp|Q6DFC8.1|	Zinc finger protein 395	XENLA	6e-07
Contig960	1229	sp|O46037.1|	Vinculin	DROME	e-112
Contig966	816	sp|Q8IX12.2|	Cell division cycle and apoptosis regulator protein 1	HUMAN	1e-44
Contig969	1230	sp|Q9U943.2|	Apolipophorins	LOCMI	3e-12
Contig971	379	sp|Q96EV8.1|	Dysbindin	HUMAN	2e-14
Contig979	945	sp|Q0P5L5.1|	Sulfatase-modifying factor 1	BOVIN	8e-99
Contig981	321	sp|B5Y1K9.1|	Deoxyguanosinetriphosphate triphosphohydrolase	KLEP3	2e-21
Contig982	5890	sp|Q9WUB3.3|	Glycogen phosphorylase, muscle form	MOUSE	0
Contig984	805	sp|Q6DF62.1|	Regucalcin	XENTR	6e-56
Contig985	965	sp|O14040.1|	Dis3-like exonuclease C2C4.07c	SCHPO	2e-22
Contig990	1314	sp|Q5R5I4.1|	Ubiquitin-conjugating enzyme E2 L3	PONAB	9e-29
Contig991	858	sp|P52550.1|	Myb-related protein A	CHICK	4e-10
Contig994	405	sp|Q8K135.1|	Uncharacterized protein KIAA0319-like	MOUSE	2e-32
Contig996	834	sp|Q5TYV0.1|	UPF0480 protein C15orf24 homolog	DANRE	2e-16
Contig1003	656	sp|Q0P5E7.1|	GTP-binding protein 8	BOVIN	5e-44
Contig1005	637	sp|P62321.1|	Small nuclear ribonucleoprotein F	XENLA	8e-33
Contig1006	386	sp|P76387.2|	Tyrosine-protein kinase wzc	ECOLI	3e-14
Contig1010	785	sp|Q99N84.1|	28S ribosomal protein S18b, mitochondrial	MOUSE	2e-21
Contig1012	628	sp|Q9QYL7.1|	Activator of basal transcription 1	MOUSE	1e-32
Contig1013	886	sp|Q6NV12.1|	Sodium-dependent phosphate transporter 1-A	DANRE	2e-74
Contig1019	486	sp|Q6DFC2.1|	Coiled-coil domain-containing protein 77	XENLA	2e-40
Contig1021	690	sp|O75897.2|	Sulfotransferase 1C4	HUMAN	2e-24
Contig1025	371	sp|Q6NU53.1|	CCR4-NOT transcription complex subunit 10-B	XENLA	6e-09
Contig1028	2493	sp|Q2KJA2.1|	ATP-binding cassette sub-family F member 2	BOVIN	0
Contig1029	1039	sp|Q8I0F4.1|	Lissencephaly-1 homolog	DICDI	4e-05
Contig1030	1116	sp|C0QGP3.1|	UPF0082 protein HRM2_04000	DESAH	2e-16
Contig1034	356	sp|Q8IUR6.2|	UPF0474 protein C5orf41	HUMAN	2e-06
Contig1036	443	sp|P23538.5|	Phosphoenolpyruvate synthase	ECOLI	9e-36
Contig1037	420	sp|P0ACQ6.1|	Hydrogen peroxide-inducible genes activator	ECO57	3e-10
Contig1039	517	sp|A5D7N3.1|	Transmembrane protein 11	BOVIN	2e-34
Contig1043	2602	sp|P08640.2|	Flocculation protein FLO11	YEAST	6e-06
Contig1058	445	sp|Q1ZXD6.1|	Probable serine/threonine-protein kinase roco5	DICDI	1e-05
Contig1059	409	sp|Q93009.2|	Ubiquitin carboxyl-terminal hydrolase 7	HUMAN	3e-36
Contig1064	744	sp|Q64521.2|	Glycerol-3-phosphate dehydrogenase, mitochondrial	MOUSE	6e-69
Contig1071	1351	sp|Q6AYX5.2|	Outer dense fiber protein 2	RAT	1e-27
Contig1078	1169	sp|P76270.2|	UPF0067 protein yebR	ECOLI	2e-42
Contig1091	640	sp|Q2NL31.1|	Methylthioribose-1-phosphate isomerase	BOVIN	2e-13
Contig1093	444	sp|Q6AYR2.1|	Protein NDRG3	RAT	2e-22
Contig1099	555	sp|P08640.2|	Flocculation protein FLO11	YEAST	2e-05
Contig1100	1543	sp|Q96QF7.1|	Acidic repeat-containing protein	HUMAN	2e-05
Contig1102	1087	sp|Q9CY21.1|	Uncharacterized methyltransferase WBSCR22	MOUSE	6e-86
Contig1103	367	sp|Q9TU32.1|	Protein ERGIC-53	CERAE	5e-29
Contig1105	644	sp|Q9I8C7.1|	Neuronal acetylcholine receptor subunit alpha-10	CHICK	5e-22
Contig1108	920	sp|P32780.1|	General transcription factor IIH subunit 1	HUMAN	6e-60
Contig1113	1880	sp|Q4G0U5.1|	Uncharacterized protein MGC33657	HUMAN	1e-40
Contig1115	381	sp|Q8BX51.1|	Zeta-sarcoglycan	MOUSE	1e-13
Contig1119	1114	sp|A0JMV4.1|	RNA-binding protein 5-A	XENLA	1e-19
Contig1122	540	sp|Q9GKT2.1|	Uncharacterized protein C5orf4 homolog	MACFA	5e-56
Contig1129	853	sp|Q12962.1|	Transcription initiation factor TFIID subunit 10	HUMAN	3e-23
Contig1131	311	sp|Q8NEM8.2|	Cytosolic carboxypeptidase 3	HUMAN	9e-08
Contig1134	421	sp|Q3TYD4.1|	Arylsulfatase G	MOUSE	6e-12
Contig1137	1144	sp|Q9GNN8.1|	Toxin CaTX-A	CARAL	1e-06
Contig1139	1902	sp|Q9JI70.1|	McKusick-Kaufman/Bardet-Biedl syndromes putative chaperonin	MOUSE	7e-44
Contig1140	2312	sp|A6H584.2|	Collagen alpha-5(VI) chain	MOUSE	7e-52
Contig1141	1216	sp|P51990.1|	Heterogeneous nuclear ribonucleoprotein A2 homolog 2	XENLA	2e-07
Contig1142	355	sp|P44872.1|	Cell division protein ftsX homolog	HAEIN	1e-15
Contig1143	629	sp|Q5R9R9.1|	5-aminolevulinate synthase, nonspecific, mitochondrial	PONAB	3e-54
Contig1147	319	sp|Q8DEM2.1|	Carbamoyl-phosphate synthase large chain	VIBVU	9e-42
Contig1148	954	sp|Q9BRS2.2|	Serine/threonine-protein kinase RIO1	HUMAN	e-101
Contig1149	1446	sp|A6LEG5.1|	DNA-directed RNA polymerase subunit alpha	PARD8	e-146
Contig1150	1029	sp|Q1Q8A7.1|	50S ribosomal protein L19	PSYCK	1e-61
Contig1152	378	sp|Q640S2.1|	Protein cereblon	XENTR	2e-05
Contig1154	422	sp|P17972.1|	Potassium voltage-gated channel protein Shaw	DROME	4e-26
Contig1155	276	sp|P70224.3|	GTPase IMAP family member 1	MOUSE	2e-06
Contig1159	332	sp|Q9X1G3.1|	DNA primase	THEMA	2e-07
Contig1161	290	sp|Q4R7R1.1|	Short chain dehydrogenase/reductase family 42E member 1	MACFA	2e-36
Contig1162	318	sp|Q61846.1|	Maternal embryonic leucine zipper kinase	MOUSE	2e-41
Contig1165	574	sp|Q15075.2|	Early endosome antigen 1	HUMAN	2e-05
Contig1166	455	sp|P0ABI1.1|	ATP-dependent Clp protease ATP-binding subunit clpA	ECO57	7e-38
Contig1167	1196	sp|P20351.1|	Tryptophan 2,3-dioxygenase	DROME	e-118
Contig1169	1821	sp|Q80VI1.1|	Tripartite motif-containing protein 56	MOUSE	9e-28
Contig1171	340	sp|Q5R5W0.1|	LIM and SH3 domain protein 1	PONAB	2e-06
Contig1172	1266	sp|Q39US3.2|	Dihydroorotase	GEOMG	6e-09
Contig1175	885	sp|Q9UMS0.2|	NFU1 iron-sulfur cluster scaffold homolog, mitochondrial	HUMAN	5e-27
Contig1179	231	sp|Q3IGG9.1|	3-hydroxydecanoyl-[acyl-carrier-protein] dehydratase	PSEHT	7e-27
Contig1180	484	sp|Q9KP38.1|	Probable aromatic acid decarboxylase	VIBCH	3e-35
Contig1181	626	sp|O75533.2|	Splicing factor 3B subunit 1	HUMAN	6e-09
Contig1183	800	sp|Q5J3Q5.1|	Forkhead box protein E1	XENLA	3e-32
Contig1185	483	sp|Q6DH23.1|	Vacuolar protein sorting-associated protein 26B-like	DANRE	5e-51
Contig1186	569	sp|Q2HJH1.1|	Aspartyl aminopeptidase	BOVIN	7e-62
Contig1187	1470	sp|A1A4H6.1|	Probable ATP-dependent RNA helicase DDX27	BOVIN	e-169
Contig1189	469	sp|B2RY56.1|	RNA-binding protein 25	MOUSE	4e-06
Contig1192	1390	sp|P41386.1|	Tubulin beta chain	HALDI	e-107
Contig1193	2715	sp|Q5T2S8.1|	Armadillo repeat-containing protein 4	HUMAN	0
Contig1194	162	sp|P29013.2|	Uncharacterized protein ycgB	ECOLI	2e-17
Contig1195	366	sp|P55302.1|	Alpha-2-macroglobulin receptor-associated protein	MOUSE	2e-08
Contig1196	2083	sp|Q54G05.1|	Putative leucine-rich repeat-containing protein DDB_G0290503	DICDI	9e-06
Contig1197	430	sp|P0AFT7.1|	Uncharacterized response regulatory protein yehT	ECO57	3e-05
Contig1204	1190	sp|Q80TN5.2|	Palmitoyltransferase ZDHHC17	MOUSE	2e-84
Contig1205	1316	sp|Q9P0L9.1|	Polycystic kidney disease 2-like 1 protein	HUMAN	e-122
Contig1206	734	sp|B8CKF3.1|	Chaperone protein dnaK	SHEPW	e-122
Contig1207	909	sp|P78316.3|	Nucleolar protein 14	HUMAN	2e-10
Contig1209	376	sp|P45123.1|	Bicyclomycin resistance protein homolog	HAEIN	2e-09
Contig1214	447	sp|Q5T447.1|	Probable E3 ubiquitin-protein ligase HECTD3	HUMAN	3e-22
Contig1217	2066	sp|Q8BFR5.1|	Elongation factor Tu, mitochondrial	MOUSE	e-135
Contig1218	436	sp|P55213.2|	Caspase-3	RAT	3e-17
Contig1219	231	sp|O09116.1|	Small proline-rich protein 3	MOUSE	2e-08
Contig1221	504	sp|Q9XSK2.4|	CD63 antigen	BOVIN	7e-07
Contig1223	442	sp|Q7REH6.1|	Glutathione S-transferase	PLAYO	2e-08
Contig1228	472	sp|P28810.2|	Methylmalonate-semialdehyde dehydrogenase [acylating]	PSEAE	5e-49
Contig1230	304	sp|O70196.1|	Prolyl endopeptidase	RAT	2e-36
Contig1233	378	sp|P12270.3|	Nucleoprotein TPR	HUMAN	2e-11
Contig1237	2027	sp|O01393.1|	Innexin unc-9	CAEEL	3e-69
Contig1238	296	sp|P23001.3|	Flavodoxin-B	AZOCH	2e-09
Contig1240	509	sp|P0A2J5.1|	Peptide transport system permease protein sapC	SALTY	1e-26
Contig1245	1909	sp|Q6KCD5.1|	Nipped-B-like protein	MOUSE	7e-98
Contig1251	675	sp|Q9W021.1|	39S ribosomal protein L23, mitochondrial	DROME	4e-16
Contig1253	610	sp|Q96SJ8.1|	Tetraspanin-18	HUMAN	1e-13
Contig1255	592	sp|Q9H1E5.1|	Thioredoxin-related transmembrane protein 4	HUMAN	9e-19
Contig1256	317	sp|Q3IDM2.1|	Enolase	PSEHT	1e-36
Contig1257	1056	sp|Q92793.3|	CREB-binding protein	HUMAN	e-129
Contig1258	1335	sp|Q5ZKN2.3|	Membrane-associated progesterone receptor component 1	CHICK	6e-47
Contig1261	914	sp|O43426.2|	Synaptojanin-1	HUMAN	1e-93
Contig1262	2493	sp|P11024.3|	NAD(P) transhydrogenase, mitochondrial	BOVIN	e-164
Contig1267	1388	sp|O95104.3|	Splicing factor, arginine/serine-rich 15	HUMAN	2e-29
Contig1268	550	sp|Q60847.3|	Collagen alpha-1(XII) chain	MOUSE	9e-15
Contig1273	554	sp|A5D7H3.1|	Choline transporter-like protein 2	BOVIN	4e-20
Contig1275	413	sp|Q60875.3|	Rho guanine nucleotide exchange factor 2	MOUSE	6e-07
Contig1280	340	sp|Q90941.1|	Protein polybromo-1	CHICK	1e-06
Contig1281	1042	sp|P46088.1|	Glutathione S-transferase	OMMSL	2e-36
Contig1286	536	sp|Q9JJL8.1|	Seryl-tRNA synthetase, mitochondrial	MOUSE	4e-34
Contig1292	358	sp|B1LIP1.1|	S-(hydroxymethyl)glutathione dehydrogenase	ECOSM	3e-35
Contig1296	864	sp|O77622.3|	T-complex protein 1 subunit zeta	RABIT	e-117
Contig1299	470	sp|Q9Y5N6.1|	Origin recognition complex subunit 6	HUMAN	9e-05
Contig1301	638	sp|P0AFM7.2|	Phage shock protein A	ECO57	4e-23
Contig1302	1465	sp|O43602.3|	Neuronal migration protein doublecortin	HUMAN	6e-24
Contig1303	836	sp|Q9HCN4.1|	GPN-loop GTPase 1	HUMAN	3e-82
Contig1307	326	sp|O60220.1|	Mitochondrial import inner membrane translocase subunit Tim8 A	HUMAN	3e-18
Contig1308	2549	sp|A7Y2W8.1|	Sodium- and chloride-dependent glycine transporter 1	XENLA	e-119
Contig1309	670	sp|Q8CH62.1|	Oral cancer overexpressed protein 1 homolog	MOUSE	2e-15
Contig1311	776	sp|Q00PJ9.1|	Caveolin-1	ATEAB	7e-22
Contig1312	3234	sp|Q99323.2|	Myosin heavy chain, non-muscle	DROME	0
Contig1313	1250	sp|Q9UGI0.2|	Ubiquitin thioesterase ZRANB1	HUMAN	e-131
Contig1316	510	sp|Q5F414.1|	RNA-binding protein PNO1	CHICK	5e-64
Contig1322	423	sp|A7Z035.1|	Clathrin interactor 1	BOVIN	3e-12
Contig1329	172	sp|Q03468.1|	DNA excision repair protein ERCC-6	HUMAN	2e-12
Contig1330	418	sp|O57683.1|	Splicing factor 3B subunit 1	XENLA	2e-56
Contig1331	493	sp|Q8A499.1|	30S ribosomal protein S13	BACTN	1e-36
Contig1333	3527	sp|Q5F3X4.1|	116 kDa U5 small nuclear ribonucleoprotein component	CHICK	0
Contig1334	296	sp|P48733.1|	Uromodulin	BOVIN	3e-07
Contig1337	334	sp|Q48AW0.1|	ATP synthase subunit beta	COLP3	2e-48
Contig1339	268	sp|P50245.2|	Putative adenosylhomocysteinase 2	DROME	2e-30
Contig1351	1019	sp|Q5F362.1|	Cell cycle control protein 50A	CHICK	2e-60
Contig1352	1505	sp|Q61184.1|	Melatonin receptor type 1A	MOUSE	1e-32
Contig1358	503	sp|Q91820.1|	Serine/threonine-protein kinase 6	XENLA	3e-47
Contig1361	433	sp|Q5EA65.1|	UDP-N-acetylglucosamine--dolichyl-phosphate N-acetylglucosaminephosphotransferase	BOVIN	3e-14
Contig1362	588	sp|P24733.1|	Myosin heavy chain, striated muscle	AEQIR	0.0001
Contig1363	1064	sp|Q8BHE1.1|	Gem-associated protein 8	MOUSE	2e-10
Contig1366	1352	sp|Q96VN3.1|	Nuclear transport factor 2	EMENI	6e-13
Contig1368	567	sp|Q16667.1|	Cyclin-dependent kinase inhibitor 3	HUMAN	7e-21
Contig1370	506	sp|Q02440.1|	Myosin-Va	CHICK	3e-09
Contig1371	286	sp|Q9Y2C3.1|	Beta-1,3-galactosyltransferase 5	HUMAN	1e-09
Contig1375	1563	sp|P12716.1|	Actin, cytoplasmic	PISOC	0
Contig1376	300	sp|A0M593.1|	50S ribosomal protein L22	GRAFK	5e-27
Contig1378	615	sp|Q99LJ1.1|	Tissue alpha-L-fucosidase	MOUSE	4e-84
Contig1381	641	sp|Q5F3D7.1|	U3 small nucleolar RNA-associated protein 15 homolog	CHICK	1e-64
Contig1382	1094	sp|Q641Y2.1|	NADH dehydrogenase [ubiquinone] iron-sulfur protein 2, mitochondrial	RAT	8e-79
Contig1385	1247	sp|Q01604.2|	Phosphoglycerate kinase	DROME	2e-46
Contig1391	487	sp|P04927.1|	S-antigen protein	PLAFF	6e-05
Contig1393	1117	sp|P29375.3|	Lysine-specific demethylase 5A	HUMAN	e-110
Contig1395	279	sp|Q9Y4A5.3|	Transformation/transcription domain-associated protein	HUMAN	1e-31
Contig1396	3917	sp|P54227.2|	Stathmin	MOUSE	3e-12
Contig1397	398	sp|Q8IYF3.3|	Testis-expressed sequence 11 protein	HUMAN	2e-19
Contig1401	1064	sp|O75352.2|	Mannose-P-dolichol utilization defect 1 protein	HUMAN	4e-63
Contig1408	262	sp|Q9Y4B4.3|	Helicase ARIP4	HUMAN	5e-19
Contig1410	353	sp|Q8K274.1|	Ketosamine-3-kinase	MOUSE	8e-30
Contig1411	519	sp|Q9DC58.2|	DNA damage-regulated autophagy modulator protein 1	MOUSE	5e-06
Contig1412	792	sp|Q15018.2|	BRISC complex subunit Abro1	HUMAN	2e-20
Contig1416	907	sp|Q9UL03.1|	Integrator complex subunit 6	HUMAN	1e-93
Contig1420	825	sp|O14817.1|	Tetraspanin-4	HUMAN	2e-16
Contig1424	834	sp|P61962.1|	WD repeat-containing protein 68	HUMAN	e-100
Contig1426	529	sp|Q3II43.1|	Recombination-associated protein rdgC	PSEHT	2e-30
Contig1428	535	sp|Q10570.2|	Cleavage and polyadenylation specificity factor subunit 1	HUMAN	1e-28
Contig1432	1059	sp|Q5XGG2.1|	Probable tRNA pseudouridine synthase 2	XENTR	2e-24
Contig1435	926	sp|Q4V8X4.1|	Acyl-CoA-binding domain-containing protein 6	DANRE	1e-19
Contig1439	343	sp|A5A6K9.1|	Heat shock protein HSP 90-alpha	PANTR	2e-30
Contig1441	818	sp|B1KG60.1|	Translation initiation factor IF-3	SHEWM	4e-77
Contig1442	424	sp|P07229.3|	Ferritin, higher subunit	RANCA	9e-14
Contig1443	1676	sp|Q03168.2|	Lysosomal aspartic protease	AEDAE	4e-50
Contig1444	157	sp|Q8QZV7.1|	Cell cycle regulator Mat89Bb homolog	MOUSE	6e-18
Contig1445	1471	sp|Q9HFY6.3|	Calmodulin	BLAEM	1e-52
Contig1447	1064	sp|Q0VB26.1|	Uncharacterized protein C13orf26 homolog	MOUSE	1e-13
Contig1449	449	sp|Q58DS7.1|	Serum paraoxonase/arylesterase 2	BOVIN	2e-18
Contig1450	705	sp|P12270.3|	Nucleoprotein TPR	HUMAN	1e-44
Contig1451	233	sp|Q14703.1|	Membrane-bound transcription factor site-1 protease	HUMAN	7e-16
Contig1452	1408	sp|P11833.1|	Tubulin beta chain	PARLI	e-127
Contig1455	335	sp|Q54WW4.1|	Putative isoaspartyl peptidase/L-asparaginase	DICDI	1e-24
Contig1457	545	sp|P08059.3|	Glucose-6-phosphate isomerase	PIG	7e-49
Contig1458	716	sp|P42648.1|	14-3-3 protein 1	ENTHI	5e-51
Contig1461	775	sp|Q0VCN3.1|	Putative GTP-binding protein RAY-like	BOVIN	1e-56
Contig1463	675	sp|Q8WZ42.2|	Titin	HUMAN	5e-39
Contig1470	921	sp|P91891.2|	Protein Mo25	DROME	2e-92
Contig1472	457	sp|P59470.2|	DNA-directed RNA polymerase III subunit RPC2	MOUSE	4e-55
Contig1473	441	sp|P42474.1|	Elongation factor Tu	CYTLY	8e-61
Contig1475	508	sp|Q89ZG0.1|	2',3'-cyclic-nucleotide 2'-phosphodiesterase	BACTN	3e-16
Contig1476	443	sp|Q8A756.1|	Phenylalanyl-tRNA synthetase alpha chain	BACTN	5e-36
Contig1477	333	sp|Q90YP3.1|	40S ribosomal protein S28	ICTPU	1e-21
Contig1479	320	sp|Q8WZ42.2|	Titin	HUMAN	4e-13
Contig1480	566	sp|O76039.1|	Cyclin-dependent kinase-like 5	HUMAN	1e-07
Contig1482	2305	sp|O75096.3|	Low-density lipoprotein receptor-related protein 4	HUMAN	e-144
Contig1485	3663	sp|P21333.4|	Filamin-A	HUMAN	0
Contig1488	781	sp|B7VI54.1|	tRNA Delta(2)-isopentenylpyrophosphate transferase	VIBSL	e-120
Contig1489	620	sp|P19139.2|	Casein kinase II subunit alpha	RAT	1e-27
Contig1491	824	sp|Q6VAF7.1|	Tubulin beta-5 chain	GOSHI	e-117
Contig1495	613	sp|Q8C8R3.2|	Ankyrin-2	MOUSE	1e-45
Contig1496	496	sp|Q24214.2|	Calcineurin subunit B type 2	DROME	1e-64
Contig1497	905	sp|Q15428.2|	Splicing factor 3A subunit 2	HUMAN	7e-05
Contig1499	1331	sp|Q9NQM4.1|	Uncharacterized protein CXorf41	HUMAN	2e-29
Contig1503	318	sp|Q91X96.1|	Guanine nucleotide exchange factor MSS4	MOUSE	3e-10
Contig1505	260	sp|Q3ICZ6.1|	Histidyl-tRNA synthetase	PSEHT	2e-28
Contig1506	1139	sp|Q58DU5.3|	Proteasome subunit alpha type-3	BOVIN	6e-88
Contig1508	338	sp|P43713.1|	3-oxoacyl-[acyl-carrier-protein] reductase	HAEIN	3e-20
Contig1517	219	sp|Q5R9L8.2|	2-oxoglutarate dehydrogenase E1 component-like, mitochondrial	PONAB	7e-31
Contig1518	620	sp|Q05AM5.1|	Elongator complex protein 2	DANRE	9e-42
Contig1519	2268	sp|Q99MN1.1|	Lysyl-tRNA synthetase	MOUSE	e-160
Contig1520	940	sp|Q3TTY0.2|	Phospholipase B1, membrane-associated	MOUSE	2e-49
Contig1524	1044	sp|Q2KIK0.1|	Suppressor of G2 allele of SKP1 homolog	BOVIN	4e-68
Contig1530	2315	sp|P49696.1|	Valyl-tRNA synthetase	FUGRU	1e-84
Contig1531	507	sp|Q23978.1|	Myosin-IA	DROME	3e-48
Contig1532	605	sp|Q92572.1|	AP-3 complex subunit sigma-1	HUMAN	3e-41
Contig1536	391	sp|B4RVU1.1|	Protein recA	ALTMD	4e-54
Contig1540	913	sp|Q9CR41.2|	Huntingtin-interacting protein K	MOUSE	4e-05
Contig1541	803	sp|Q03445.2|	Glutamate receptor 1	DROME	1e-16
Contig1542	916	sp|Q48252.2|	CAG pathogenicity island protein 23	HELPY	0
Contig1544	694	sp|Q9H0C8.1|	Integrin-linked kinase-associated serine/threonine phosphatase 2C	HUMAN	5e-10
Contig1545	427	sp|Q1NZ26.1|	Uncharacterized protein F13E9.13, mitochondrial	CAEEL	4e-23
Contig1546	749	sp|Q9W3Y0.1|	Zinc finger protein 593 homolog	DROME	3e-36
Contig1547	514	sp|P0AD18.1|	Inner membrane protein yohC	ECOL6	1e-21
Contig1549	431	sp|P79942.1|	Nocturnin	XENLA	4e-16
Contig1551	1510	sp|Q16537.1|	Serine/threonine-protein phosphatase 2A 56 kDa regulatory subunit epsilon isoform	HUMAN	e-175
Contig1555	484	sp|P23220.1|	Plasma membrane calcium-transporting ATPase 1	PIG	1e-23
Contig1556	802	sp|Q9N658.1|	Zinc finger protein sens	DROME	2e-06
Contig1564	838	sp|Q69ZP3.2|	Probable hydrolase PNKD	MOUSE	2e-45
Contig1567	379	sp|Q8HY46.1|	Carnitine O-palmitoyltransferase 1, muscle isoform	PIG	5e-22
Contig1568	428	sp|Q8JZV9.1|	3-hydroxybutyrate dehydrogenase type 2	MOUSE	3e-37
Contig1573	861	sp|Q66HB5.1|	Radial spoke head 10 homolog B	RAT	1e-20
Contig1575	791	sp|Q17FR9.1|	Serrate RNA effector molecule homolog	AEDAE	2e-64
Contig1576	1110	sp|Q7Z401.2|	C-myc promoter-binding protein	HUMAN	e-117
Contig1578	453	sp|P57060.1|	RWD domain-containing protein 2B	HUMAN	3e-33
Contig1585	1088	sp|Q9CPY6.1|	Uncharacterized protein C17orf39 homolog	MOUSE	2e-37
Contig1586	447	sp|Q5ZK84.1|	Alcohol dehydrogenase [NADP+]	CHICK	8e-22
Contig1589	530	sp|Q28298.1|	Ribosome-binding protein 1	CANFA	2e-08
Contig1595	253	sp|Q9JJ59.1|	ATP-binding cassette sub-family B member 9	MOUSE	5e-26
Contig1597	1076	sp|Q80Y14.2|	Glutaredoxin-related protein 5	MOUSE	3e-37
Contig1599	357	sp|A0JM64.1|	UPF0469 protein KIAA0907 homolog	XENTR	1e-26
Contig1602	900	sp|Q3ZCD8.1|	Mitochondrial fission factor	BOVIN	3e-06
Contig1603	419	sp|P55214.1|	Caspase-7	MESAU	5e-06
Contig1609	264	sp|O97972.1|	Indolethylamine N-methyltransferase	RABIT	6e-07
Contig1615	360	sp|Q9VCA2.1|	Organic cation transporter protein	DROME	5e-09
Contig1619	1328	sp|Q91820.1|	Serine/threonine-protein kinase 6	XENLA	3e-54
Contig1620	713	sp|Q9VFC8.2|	Putative glycogen [starch] synthase	DROME	1e-67
Contig1621	607	sp|Q2KIL5.1|	Protein disulfide-isomerase A5	BOVIN	3e-38
Contig1622	360	sp|Q91641.2|	Thyroid hormone-induced protein B	XENLA	2e-13
Contig1623	708	sp|P18288.1|	Tubulin alpha chain, testis-specific	ONCMY	9e-60
Contig1628	491	sp|Q9Y6D6.2|	Brefeldin A-inhibited guanine nucleotide-exchange protein 1	HUMAN	3e-50
Contig1630	185	sp|P0A2P2.1|	Tryptophanyl-tRNA synthetase	SALTY	8e-11
Contig1632	415	sp|Q21926.1|	Isoleucyl-tRNA synthetase, cytoplasmic	CAEEL	1e-05
Contig1633	611	sp|Q3TDQ1.2|	Dolichyl-diphosphooligosaccharide--protein glycosyltransferase subunit STT3B	MOUSE	5e-98
Contig1637	427	sp|P57740.1|	Nuclear pore complex protein Nup107	HUMAN	2e-12
Contig1640	678	sp|Q4KUS2.2|	Protein unc-13 homolog A	MOUSE	2e-94
Contig1641	817	sp|Q6DG60.2|	Ubiquitin-conjugating enzyme E2 Z	DANRE	2e-43
Contig1644	1552	sp|O94788.3|	Retinal dehydrogenase 2	HUMAN	0
Contig1646	1403	sp|P11799.2|	Myosin light chain kinase, smooth muscle	CHICK	9e-14
Contig1649	1044	sp|P00993.1|	Chelonianin	CARCR	3e-07
Contig1650	1739	sp|Q16658.3|	Fascin	HUMAN	1e-92
Contig1651	1310	sp|Q9KQH7.2|	3-oxoacyl-[acyl-carrier-protein] reductase	VIBCH	6e-92
Contig1652	461	sp|Q6TH22.1|	Protein DDI1 homolog 2	DANRE	8e-12
Contig1653	745	sp|Q13617.2|	Cullin-2	HUMAN	9e-72
Contig1656	794	sp|Q3YK19.1|	Fanconi anemia group J protein homolog	CHICK	2e-44
Contig1659	211	sp|Q5ZJI9.1|	Ubiquitin-associated domain-containing protein 1	CHICK	6e-18
Contig1660	466	sp|Q6PGF3.1|	Mediator of RNA polymerase II transcription subunit 16	MOUSE	2e-11
Contig1669	350	sp|B8CME8.1|	Threonyl-tRNA synthetase	SHEPW	2e-54
Contig1672	418	sp|Q5U2R1.1|	Decaprenyl-diphosphate synthase subunit 2	RAT	5e-37
Contig1673	564	sp|Q6PCJ1.1|	Dynactin subunit 1	XENLA	2e-47
Contig1674	895	sp|A6PW82.2|	Putative uncharacterized protein CXorf30	HUMAN	1e-44
Contig1676	1782	sp|Q13330.2|	Metastasis-associated protein MTA1	HUMAN	0
Contig1680	700	sp|Q963B7.1|	60S ribosomal protein L9	SPOFR	1e-65
Contig1681	85	sp|Q8NEM8.2|	Cytosolic carboxypeptidase 3	HUMAN	7e-05
Contig1682	778	sp|P41437.1|	Apoptosis inhibitor 3	NPVOP	7e-38
Contig1686	340	sp|Q51465.2|	Flagellar motor switch protein fliM	PSEAE	1e-10
Contig1687	468	sp|Q9DGE0.2|	Dual specificity mitogen-activated protein kinase kinase 6	DANRE	4e-61
Contig1691	592	sp|Q5XG71.2|	Small subunit processome component 20 homolog	MOUSE	1e-27
Contig1694	358	sp|Q06732.2|	Zinc finger protein 33B	HUMAN	3e-08
Contig1695	415	sp|Q9U943.2|	Apolipophorins	LOCMI	1e-10
Contig1696	2205	sp|Q6A070.2|	Protein FAM179B	MOUSE	7e-88
Contig1697	571	sp|P51122.2|	Acidic leucine-rich nuclear phosphoprotein 32 family member A	BOVIN	4e-15
Contig1701	1002	sp|P23098.1|	Dynein beta chain, ciliary	TRIGR	7e-20
Contig1702	369	sp|Q13263.5|	Transcription intermediary factor 1-beta	HUMAN	5e-08
Contig1703	634	sp|P43754.1|	Ribonucleoside-diphosphate reductase subunit alpha	HAEIN	4e-76
Contig1704	258	sp|P46458.1|	Putative cytochrome c-type biogenesis protein ccmH	HAEIN	8e-20
Contig1705	366	sp|Q86QH9.2|	Sperm-specific H1/protamine-like protein type 1	OSTED	4e-07
Contig1706	452	sp|Q3SZ84.1|	BolA-like protein 3	BOVIN	1e-21
Contig1709	339	sp|P97789.1|	5'-3' exoribonuclease 1	MOUSE	1e-39
Contig1712	836	sp|Q99MV1.2|	Tudor domain-containing protein 1	MOUSE	2e-17
Contig1713	628	sp|O88451.1|	Retinol dehydrogenase 7	MOUSE	8e-38
Contig1715	1124	sp|Q5R7Q4.1|	Replication protein A 70 kDa DNA-binding subunit	PONAB	7e-53
Contig1722	492	sp|Q3T0L7.3|	60S ribosomal protein L28	BOVIN	7e-31
Contig1726	331	sp|P34455.2|	Probable aconitate hydratase, mitochondrial	CAEEL	1e-14
Contig1735	965	sp|Q8N4A0.1|	Polypeptide N-acetylgalactosaminyltransferase 4	HUMAN	3e-50
Contig1736	566	sp|Q5R615.1|	Ras-related protein Rab-33B	PONAB	7e-69
Contig1738	1306	sp|Q5FW17.1|	Replication protein A 70 kDa DNA-binding subunit	XENTR	e-117
Contig1741	471	sp|O94833.3|	Bullous pemphigoid antigen 1, isoforms 6/9/10	HUMAN	1e-09
Contig1743	778	sp|Q9DAJ5.1|	Dynein light chain roadblock-type 2	MOUSE	3e-29
Contig1745	1053	sp|Q8CIN4.1|	Serine/threonine-protein kinase PAK 2	MOUSE	8e-30
Contig1749	407	sp|P54213.1|	Caltractin	DUNSA	4e-24
Contig1750	474	sp|A1L1W9.1|	Monocarboxylate transporter 10	DANRE	2e-33
Contig1755	1187	sp|B5RI54.1|	Eukaryotic translation initiation factor 3 subunit H	SALSA	e-102
Contig1757	413	sp|Q9Y6I4.2|	Ubiquitin carboxyl-terminal hydrolase 3	HUMAN	5e-27
Contig1759	807	sp|Q9GKX2.1|	Dehydrogenase/reductase SDR family member 4	RABIT	4e-67
Contig1761	425	sp|Q5SPX1.1|	Coiled-coil domain-containing protein 157	MOUSE	2e-15
Contig1762	1057	sp|Q28GL6.1|	Protein SLC7A6OS	XENTR	4e-05
Contig1764	559	sp|P27042.1|	Lysozyme g	CHICK	4e-28
Contig1766	406	sp|Q5F4B8.1|	Solute carrier family 46 member 3	CHICK	2e-12
Contig1767	751	sp|O02485.1|	Uncharacterized protein ZK1073.1	CAEEL	1e-46
Contig1768	327	sp|Q08E38.1|	Pre-mRNA-processing factor 19	BOVIN	3e-38
Contig1771	487	sp|Q924N5.1|	Long-chain-fatty-acid--CoA ligase ACSBG1	RAT	3e-09
Contig1772	176	sp|P72366.1|	Cold shock-like protein cspA	STIAU	1e-06
Contig1776	477	sp|Q9KMA5.1|	Antitoxin higA-2	VIBCH	1e-13
Contig1777	1467	sp|P0C089.1|	Protein-tyrosine phosphatase mitochondrial 1	RAT	2e-14
Contig1779	458	sp|Q90631.1|	Kinectin	CHICK	1e-07
Contig1781	732	sp|Q9DBE0.1|	Cysteine sulfinic acid decarboxylase	MOUSE	2e-72
Contig1783	1511	sp|Q920Q8.2|	Influenza virus NS1A-binding protein homolog	MOUSE	3e-68
Contig1790	612	sp|P37193.3|	Adrenodoxin-like protein, mitochondrial	DROME	2e-12
Contig1794	328	sp|Q1LV22.1|	Uncharacterized protein KIAA1370 homolog	DANRE	1e-06
Contig1798	908	sp|Q9QYI3.2|	DnaJ homolog subfamily C member 7	MOUSE	1e-86
Contig1799	260	sp|O60494.4|	Cubilin	HUMAN	1e-07
Contig1803	537	sp|B5X5N3.1|	Spindle and kinetochore-associated protein 2	SALSA	2e-06
Contig1808	589	sp|A1L162.1|	Uncharacterized protein LOC285141	HUMAN	9e-06
Contig1809	73	sp|Q3IHS1.1|	Glutamate-1-semialdehyde 2,1-aminomutase	PSEHT	2e-06
Contig1810	356	sp|O14776.2|	Transcription elongation regulator 1	HUMAN	7e-31
Contig1811	819	sp|P17014.2|	Zinc finger protein 12	HUMAN	3e-11
Contig1812	761	sp|Q504A5.1|	Probable thiopurine S-methyltransferase	DANRE	2e-21
Contig1814	982	sp|A4IIJ3.1|	Protein WWC1	XENTR	2e-29
Contig1815	274	sp|Q3IDI2.1|	Peptide deformylase	PSEHT	1e-32
Contig1816	382	sp|A6VYC5.1|	UPF0176 protein Mmwyl1_2535	MARMS	1e-22
Contig1820	302	sp|Q6GR35|		XENLA	1e-11
Contig1821	727	sp|Q4VBV9.1|	Nitrilase homolog 2	DANRE	6e-89
Contig1822	457	sp|A4Q9E5.1|	Tubulin monoglycylase TTLL3	MOUSE	1e-32
Contig1823	935	sp|Q9Y5Z4.1|	Heme-binding protein 2	HUMAN	2e-20
Contig1827	498	sp|Q57014.3|	Putative RNA-binding protein rbpA	SYNY3	5e-16
Contig1829	482	sp|Q9H4B4.2|	Serine/threonine-protein kinase PLK3	HUMAN	1e-20
Contig1830	665	sp|Q9UM13.1|	Anaphase-promoting complex subunit 10	HUMAN	3e-64
Contig1837	512	sp|Q6DFJ6.1|	Serine/threonine-protein kinase TBK1	XENLA	2e-50
Contig1838	1148	sp|O70546.2|	Lysine-specific demethylase 6A	MOUSE	e-126
Contig1839	537	sp|P55068.2|	Brevican core protein	RAT	2e-11
Contig1846	613	sp|Q6GNJ8.1|	Vacuolar protein sorting-associated protein 72 homolog	XENLA	2e-14
Contig1848	420	sp|Q5RB40.1|	Minor histocompatibility protein HA-1	PONAB	6e-17
Contig1849	609	sp|Q0P5L5.1|	Sulfatase-modifying factor 1	BOVIN	1e-75
Contig1850	639	sp|Q01082.2|	Spectrin beta chain, brain 1	HUMAN	6e-35
Contig1851	859	sp|Q98QV2.2|	Translation initiation factor IF-3	MYCPU	5e-45
Contig1854	980	sp|Q661S8.1|	50S ribosomal protein L13	BORGA	3e-43
Contig1855	1297	sp|Q76MT4.1|	ESF1 homolog	RAT	5e-70
Contig1860	348	sp|A0JPI9.1|	Uncharacterized protein C14orf166B homolog	RAT	5e-17
Contig1864	1031	sp|Q9WV04.1|	Kinesin-like protein KIF9	MOUSE	e-127
Contig1866	326	sp|Q53HV7.2|	Single-strand selective monofunctional uracil DNA glycosylase	HUMAN	3e-24
Contig1871	850	sp|P42636|		BIOGL	1e-05
Contig1873	989	sp|Q9DAK9.1|	14 kDa phosphohistidine phosphatase	MOUSE	2e-27
Contig1875	1230	sp|Q8AVY1.1|	Outer dense fiber protein 3	XENLA	3e-08
Contig1878	240	sp|Q9NR09.1|	Baculoviral IAP repeat-containing protein 6	HUMAN	2e-14
Contig1883	455	sp|B6NXD5.1|	BRCA1-A complex subunit BRE	BRAFL	2e-17
Contig1885	343	sp|Q9P2N4.4|	A disintegrin and metalloproteinase with thrombospondin motifs 9	HUMAN	3e-38
Contig1887	563	sp|Q15070.3|	Mitochondrial inner membrane protein OXA1L	HUMAN	8e-14
Contig1888	430	sp|Q6SPE9.1|	Atherin	RABIT	1e-16
Contig1893	461	sp|Q3BCR8.1|	Thiopurine S-methyltransferase	PANTR	6e-13
Contig1896	1234	sp|Q4R708.1|		MACFA	e-113
Contig1897	1327	sp|Q568W0.3|	Selenoprotein W	DANRE	3e-14
Contig1900	706	sp|O95248.3|	Myotubularin-related protein 5	HUMAN	6e-05
Contig1901	821	sp|Q97I09.1|	4-hydroxy-3-methylbut-2-enyl diphosphate reductase	CLOAB	1e-47
Contig1904	919	sp|Q6IQE0.2|	Poly(U)-binding-splicing factor PUF60-B	DANRE	1e-30
Contig1906	373	sp|Q86VS8.2|	Protein Hook homolog 3	HUMAN	8e-28
Contig1910	390	sp|P74956.2|	ATP-dependent protease La	VIBPA	2e-52
Contig1916	136	sp|P27484.1|	Glycine-rich protein 2	NICSY	2e-05
Contig1917	331	sp|P98155.1|	Very low-density lipoprotein receptor	HUMAN	1e-23
Contig1921	324	sp|P15684.2|	Aminopeptidase N	RAT	2e-05
Contig1922	580	sp|A7Z035.1|	Clathrin interactor 1	BOVIN	2e-57
Contig1923	500	sp|A5PLH4.1|	TM2 domain-containing protein 1	DANRE	2e-42
Contig1924	337	sp|Q51455.1|	Chemotaxis protein cheY	PSEAE	4e-30
Contig1927	1126	sp|Q964E2.1|	Actin, cytoplasmic	BIOPF	2e-19
Contig1931	450	sp|Q3B8E9.1|	Uncharacterized protein C14orf179 homolog	XENLA	6e-12
Contig1932	763	sp|Q5U4X5.1|	Kinetochore protein NDC80 homolog	XENTR	7e-29
Contig1934	2044	sp|Q9C040.1|	Tripartite motif-containing protein 2	HUMAN	9e-27
Contig1936	456	sp|P07291.2|	Myosin essential light chain, striated adductor muscle	AEQIR	7e-29
Contig1937	390	sp|Q3IHZ1.1|	Membrane-bound lytic murein transglycosylase F	PSEHT	7e-45
Contig1938	1130	sp|Q9Z8M3.1|	30S ribosomal protein S1	CHLPN	4e-85
Contig1940	586	sp|O14512.2|	Suppressor of cytokine signaling 7	HUMAN	1e-42
Contig1942	705	sp|Q12955.3|	Ankyrin-3	HUMAN	8e-58
Contig1943	212	sp|Q8ZNW0.3|	Pyruvate kinase II	SALTY	1e-18
Contig1945	593	sp|P39963.1|	G2/mitotic-specific cyclin-B3	CHICK	1e-17
Contig1946	724	sp|A7YVD7.1|	UPF0551 protein C8orf38 homolog, mitochondrial	BOVIN	3e-58
Contig1949	561	sp|A2AL36.2|	Centriolin	MOUSE	1e-06
Contig1951	484	sp|P34620.1|	Putative uncharacterized transposon-derived protein ZK1236.4	CAEEL	7e-09
Contig1954	636	sp|Q13451.2|	FK506-binding protein 5	HUMAN	3e-49
Contig1957	363	sp|O95394.1|	Phosphoacetylglucosamine mutase	HUMAN	2e-32
Contig1962	529	sp|P49750.3|	YLP motif-containing protein 1	HUMAN	3e-64
Contig1964	868	sp|Q9DGH0.1|	Twisted gastrulation protein homolog 1-A	DANRE	4e-36
Contig1969	602	sp|P51950.1|	CDK-activating kinase assembly factor MAT1	MARGL	2e-35
Contig1971	421	sp|Q9PTG8.1|	CPEB-associated factor Maskin	XENLA	0.0001
Contig1973	273	sp|Q4FZT0.1|	Stomatin-like protein 2	RAT	1e-23
Contig1981	1582	sp|Q07205.1|	Eukaryotic translation initiation factor 5	RAT	1e-44
Contig1984	830	sp|O31743.1|	Ribosome biogenesis GTPase A	BACSU	3e-54
Contig1985	1456	sp|Q5ZJH7.1|	Uncharacterized protein C2orf24 homolog	CHICK	3e-51
Contig1986	1970	sp|Q9J5H5.1|	Putative ankyrin repeat protein FPV026	FOWPV	1e-14
Contig1991	322	sp|A2A5X5.1|	Putative keratin-associated protein 10-like ENSP00000375147 homolog	MOUSE	4e-05
Contig1992	1312	sp|Q6ZQ38.2|	Cullin-associated NEDD8-dissociated protein 1	MOUSE	e-155
Contig1994	1312	sp|O35099.2|	Mitogen-activated protein kinase kinase kinase 5	MOUSE	e-143
Contig2002	376	sp|A9UWF0.1|	SURF1-like protein	MONBE	2e-05
Contig2004	1613	sp|Q5BLK4.3|	Terminal uridylyltransferase 7	MOUSE	6e-58
Contig2005	433	sp|Q9R1S3.2|	GPI ethanolamine phosphate transferase 1	MOUSE	5e-66
Contig2010	382	sp|O24755.1|	Ferric uptake regulation protein	VIBPA	2e-09
Contig2012	343	sp|Q5R4S0.1|	5'-AMP-activated protein kinase subunit gamma-2	PONAB	8e-17
Contig2015	454	sp|O60942.1|	mRNA-capping enzyme	HUMAN	1e-37
Contig2024	467	sp|Q9QXP4.2|	Protein downstream neighbor of Son	MOUSE	3e-31
Contig2030	872	sp|Q9W596.4|	Microtubule-associated protein futsch	DROME	1e-52
Contig2031	475	sp|P55786.2|	Puromycin-sensitive aminopeptidase	HUMAN	5e-18
Contig2032	589	sp|Q08999.3|	Retinoblastoma-like protein 2	HUMAN	6e-39
Contig2033	271	sp|P71478.1|	Cold shock protein 1	LACPL	1e-11
Contig2036	742	sp|Q5VYK3.2|	Proteasome-associated protein ECM29 homolog	HUMAN	8e-72
Contig2041	1475	sp|B0KWH8.1|	THO complex subunit 2	CALJA	e-161
Contig2047	627	sp|Q3IF26.1|	30S ribosomal protein S10	PSEHT	7e-52
Contig2053	350	sp|Q3IFH4.1|	Malate dehydrogenase	PSEHT	7e-05
Contig2056	404	sp|P77774.1|	Lipoprotein yfgL	ECOLI	2e-16
Contig2058	639	sp|O13085.1|	Cytochrome c oxidase subunit 6A, mitochondrial	ONCMY	5e-10
Contig2059	456	sp|P14408.1|	Fumarate hydratase, mitochondrial	RAT	4e-55
Contig2061	1257	sp|P32018.2|	Collagen alpha-1(XIV) chain	CHICK	3e-16
Contig2063	745	sp|Q1HE01.1|	Nuclear cap-binding protein subunit 2	BOMMO	8e-38
Contig2064	337	sp|Q9Y2E8.4|	Sodium/hydrogen exchanger 8	HUMAN	1e-24
Contig2065	694	sp|O08429.1|	RNA polymerase sigma-54 factor	VIBAN	6e-51
Contig2066	892	sp|Q6GM65.2|	Phospholipase A-2-activating protein	XENLA	3e-42
Contig2076	753	sp|Q8R035.1|	Immature colon carcinoma transcript 1 protein	MOUSE	6e-22
Contig2077	1168	sp|Q8CEE6.2|	PAS domain-containing serine/threonine-protein kinase	MOUSE	1e-59
Contig2084	267	sp|P43351.1|	DNA repair protein RAD52 homolog	HUMAN	2e-10
Contig2085	428	sp|Q54JL3.1|	Formimidoyltransferase-cyclodeaminase	DICDI	1e-40
Contig2087	616	sp|P31569.1|	Protein ycf2	OENVI	1e-10
Contig2090	443	sp|Q8BJ64.1|	Choline dehydrogenase, mitochondrial	MOUSE	6e-25
Contig2092	4634	sp|Q00963.2|	Spectrin beta chain	DROME	0
Contig2094	410	sp|O95620.2|	tRNA-dihydrouridine synthase 4-like	HUMAN	4e-44
Contig2096	287	sp|Q1ZXH2.1|	Probable serine/threonine-protein kinase fhkB	DICDI	7e-09
Contig2098	600	sp|Q6PGZ3.1|	TRAF3-interacting protein 1	DANRE	1e-38
Contig2099	731	sp|Q3SZ36.1|	Transmembrane protein 18	BOVIN	1e-15
Contig2105	301	sp|Q80SU7.1|	Interferon-induced very large GTPase 1	MOUSE	4e-21
Contig2109	618	sp|P22488.2|	Non-neuronal cytoplasmic intermediate filament protein	HELAS	3e-11
Contig2110	512	sp|Q2KIZ8.1|	DNA replication licensing factor MCM6	BOVIN	2e-76
Contig2111	413	sp|P41745.1|	Elongation factor 1-alpha	ARXAD	7e-47
Contig2112	985	sp|Q9Y4B5.3|	Uncharacterized protein KIAA0802	HUMAN	2e-07
Contig2114	539	sp|Q6QME8.1|	Protein argonaute-2	BOVIN	8e-24
Contig2115	533	sp|Q9XZC0.1|	Alpha-latrocrustotoxin	LATMA	2e-13
Contig2116	467	sp|P97864.2|	Caspase-7	MOUSE	1e-20
Contig2117	2096	sp|Q7YR26.1|	DNA topoisomerase 1	CERAE	0
Contig2121	1232	sp|Q8BK67.1|	Protein RCC2	MOUSE	e-117
Contig2132	679	sp|Q4R6I5.1|	Uncharacterized protein C2orf63 homolog	MACFA	6e-06
Contig2133	1156	sp|Q96PQ7.3|	Kelch-like protein 5	HUMAN	1e-07
Contig2134	645	sp|Q4QJW5.1|	Chaperone protein dnaJ	HAEI8	3e-08
Contig2139	1562	sp|Q2KJD3.1|	Protein CWC15 homolog	BOVIN	4e-21
Contig2141	455	sp|P61356.2|	60S ribosomal protein L27	BOVIN	6e-55
Contig2144	850	sp|Q91XQ0.1|	Dynein heavy chain 8, axonemal	MOUSE	e-111
Contig2146	246	sp|Q9CP90.3|	GTP-dependent nucleic acid-binding protein engD	PASMU	3e-33
Contig2150	562	sp|Q8BY87.2|	Ubiquitin carboxyl-terminal hydrolase 47	MOUSE	7e-42
Contig2156	266	sp|Q3IFV9.1|	Aminomethyltransferase	PSEHT	2e-26
Contig2159	1003	sp|P13395.2|	Spectrin alpha chain	DROME	6e-56
Contig2167	1854	sp|Q7SXU0.1|	Eukaryotic translation initiation factor 3 subunit J-A	DANRE	7e-17
Contig2169	439	sp|P51123.3|	Transcription initiation factor TFIID subunit 1	DROME	4e-26
Contig2174	975	sp|Q9CR59.1|	Growth arrest and DNA-damage-inducible proteins-interacting protein 1	MOUSE	1e-06
Contig2176	1934	sp|Q39752.3|	Calmodulin	FAGSY	2e-08
Contig2177	432	sp|Q8VCT3.1|	Aminopeptidase B	MOUSE	5e-25
Contig2180	482	sp|Q8UW19.1|	60S ribosomal protein L36	LAPHA	2e-24
Contig2182	394	sp|Q4L9R5.1|	Phosphoglucomutase	STAHJ	2e-15
Contig2183	801	sp|Q26534.1|	Cathepsin L	SCHMA	2e-41
Contig2184	830	sp|Q5NCF2.1|	Trafficking protein particle complex subunit 1	MOUSE	1e-54
Contig2186	446	sp|P50904.1|	Ras GTPase-activating protein 1	RAT	3e-30
Contig2189	669	sp|Q059Y8.1|	DC-STAMP domain-containing protein 1	MOUSE	2e-17
Contig2190	1239	sp|P07190.2|	Probable maltase H	DROME	2e-33
Contig2193	562	sp|Q7KZ85.2|	Transcription elongation factor SPT6	HUMAN	2e-50
Contig2195	372	sp|O95620.2|	tRNA-dihydrouridine synthase 4-like	HUMAN	6e-28
Contig2200	530	sp|P36871.3|	Phosphoglucomutase-1	HUMAN	2e-53
Contig2201	2440	sp|O13035.1|	Proactivator polypeptide	CHICK	2e-06
Contig2202	1033	sp|P51531.2|	Probable global transcription activator SNF2L2	HUMAN	5e-96
Contig2203	611	sp|Q6H236.1|	Paternally-expressed gene 3 protein	BOVIN	3e-11
Contig2210	1324	sp|Q5EAD8.1|	Leucine-rich repeat-containing protein 51	BOVIN	2e-32
Contig2213	208	sp|Q5KU26.2|	Collectin-12	HUMAN	5e-05
Contig2214	312	sp|Q6TGS6.2|	Tyrosyl-tRNA synthetase, cytoplasmic	DANRE	9e-26
Contig2218	1098	sp|Q09621.1|	Uncharacterized protein ZK945.1	CAEEL	8e-44
Contig2219	547	sp|Q8BL74.2|	General transcription factor 3C polypeptide 2	MOUSE	2e-10
Contig2220	352	sp|Q9HZ71.1|	30S ribosomal protein S1	PSEAE	2e-31
Contig2223	537	sp|Q99J62.1|	Replication factor C subunit 4	MOUSE	2e-27
Contig2225	763	sp|Q3IF53.1|	Trigger factor	PSEHT	e-128
Contig2230	494	sp|Q9I7F7.3|	Tyrosine-protein kinase PR2	DROME	8e-06
Contig2232	614	sp|Q5PQY6.1|	Peroxisomal Lon protease homolog 2	DANRE	8e-96
Contig2234	210	sp|P51544.1|	Arginine kinase	NORMA	5e-09
Contig2235	811	sp|P38100.3|	Carbamoyl-phosphate synthase large chain	PSEAE	7e-75
Contig2236	470	sp|P39057.1|	Dynein beta chain, ciliary	ANTCR	2e-64
Contig2240	712	sp|P51452.1|	Dual specificity protein phosphatase 3	HUMAN	4e-34
Contig2242	997	sp|Q09225.3|	Nose resistant to fluoxetine protein 6	CAEEL	1e-15
Contig2247	457	sp|P25265.1|	Modification methylase HgiDII	HERAU	3e-08
Contig2248	527	sp|Q86T82.1|	Ubiquitin carboxyl-terminal hydrolase 37	HUMAN	1e-10
Contig2251	1738	sp|A6QR16.1|	RNA-binding protein with serine-rich domain 1	BOVIN	3e-27
Contig2252	531	sp|O55192.1|	Sodium-dependent noradrenaline transporter	MOUSE	3e-25
Contig2254	1480	sp|O75643.2|	U5 small nuclear ribonucleoprotein 200 kDa helicase	HUMAN	0
Contig2259	265	sp|P44701.1|	ATP-dependent RNA helicase srmB homolog	HAEIN	1e-17
Contig2267	572	sp|Q61466.3|	SWI/SNF-related matrix-associated actin-dependent regulator of chromatin subfamily D member 1	MOUSE	1e-87
Contig2269	1650	sp|P17972.1|	Potassium voltage-gated channel protein Shaw	DROME	2e-26
Contig2271	1060	sp|P09623.1|	Dihydrolipoyl dehydrogenase, mitochondrial	PIG	3e-24
Contig2273	1326	sp|Q15369.1|	Transcription elongation factor B polypeptide 1	HUMAN	2e-55
Contig2281	1433	sp|A7RHB3.2|	UPF0732 protein v1g81173	NEMVE	2e-08
Contig2285	907	sp|P63726.1|	Succinate dehydrogenase cytochrome b556 subunit	SALTI	2e-27
Contig2286	425	sp|Q5R4C7.3|	Eukaryotic peptide chain release factor subunit 1	PONAB	5e-17
Contig2290	473	sp|P09831.2|	Glutamate synthase [NADPH] large chain	ECOLI	3e-56
Contig2291	624	sp|B4PAR6.1|	Adenylate kinase 2, mitochondrial	DROYA	5e-65
Contig2292	274	sp|Q4UU85.1|	Response regulator rpfG	XANC8	6e-10
Contig2295	1960	sp|Q02241.3|	Kinesin-like protein KIF23	HUMAN	e-152
Contig2303	2474	sp|A4IGL7.1|	Peroxidasin	XENTR	1e-86
Contig2306	445	sp|O45379.1|	ADP-ribosylation factor-like protein 3	CAEEL	3e-15
Contig2311	889	sp|Q6WCQ1.3|	Myosin phosphatase Rho-interacting protein	HUMAN	2e-27
Contig2312	1015	sp|Q9H1A4.1|	Anaphase-promoting complex subunit 1	HUMAN	1e-21
Contig2313	387	sp|Q5ZRD8.2|	UDP-3-O-[3-hydroxymyristoyl] glucosamine N-acyltransferase 2	LEGPH	1e-08
Contig2319	569	sp|Q9Y4E8.3|	Ubiquitin carboxyl-terminal hydrolase 15	HUMAN	4e-21
Contig2321	482	sp|Q4FZV3.1|	Axonemal dynein light intermediate polypeptide 1	RAT	3e-35
Contig2323	418	sp|Q5F495.1|	Mps one binder kinase activator-like 3	CHICK	1e-58
Contig2326	450	sp|O29502.1|	Probable manganese-dependent inorganic pyrophosphatase	ARCFU	4e-10
Contig2329	364	sp|P23538.5|	Phosphoenolpyruvate synthase	ECOLI	3e-38
Contig2330	758	sp|O54889.1|	DNA-directed RNA polymerase I subunit RPA1	RAT	7e-26
Contig2334	717	sp|Q61165.1|	Sodium/hydrogen exchanger 1	MOUSE	9e-52
Contig2335	486	sp|Q9H1D0.2|	Transient receptor potential cation channel subfamily V member 6	HUMAN	7e-09
Contig2337	571	sp|Q6Y1H2.1|	Protein-tyrosine phosphatase-like member B	HUMAN	2e-17
Contig2338	1265	sp|O60583.2|	Cyclin-T2	HUMAN	1e-94
Contig2339	488	sp|Q8BX37.2|	Iron/zinc purple acid phosphatase-like protein	MOUSE	1e-21
Contig2345	1038	sp|Q9W4E2.2|	Neurobeachin	DROME	e-103
Contig2346	1037	sp|Q96BA8.1|	Cyclic AMP-responsive element-binding protein 3-like protein 1	HUMAN	1e-12
Contig2347	314	sp|Q5ZHS1.1|	Elongator complex protein 3	CHICK	2e-52
Contig2348	298	sp|P08419.1|	Chymotrypsin-like elastase family member 2A	PIG	3e-15
Contig2352	463	sp|Q5H7C0.1|	Cell division cycle protein 20 homolog	PIG	2e-36
Contig2354	432	sp|Q99638.1|	Cell cycle checkpoint control protein RAD9A	HUMAN	1e-26
Contig2355	280	sp|Q2SDW8.1|	GTP-binding protein engA	HAHCH	1e-26
Contig2358	629	sp|P35442.2|	Thrombospondin-2	HUMAN	4e-06
Contig2360	334	sp|Q4R7D5|		MACFA	1e-13
Contig2361	1168	sp|Q80YG3.1|	Kelch domain-containing protein 1	MOUSE	9e-20
Contig2363	409	sp|Q6GPM1.1|	Zinc finger RNA-binding protein	XENLA	9e-14
Contig2372	699	sp|P07290.1|	Myosin, essential light chain, adductor muscle	PATYE	1e-70
Contig2374	611	sp|Q66KU2.1|	Protein transport protein Sec61 subunit gamma	XENLA	1e-17
Contig2375	418	sp|Q87MS5.1|	Peptide methionine sulfoxide reductase msrB	VIBPA	9e-61
Contig2376	310	sp|B7LVT0.1|	RNA polymerase-associated protein rapA	ESCF3	5e-38
Contig2378	905	sp|O96647.1|	60S ribosomal protein L10	BOMMA	1e-90
Contig2381	735	sp|Q9ZCX8.1|	Uncharacterized protein RP573	RICPR	1e-12
Contig2383	559	sp|Q6ZUG5.1|	Uncharacterized protein FLJ43738	HUMAN	3e-06
Contig2385	1624	sp|P14845.2|	Carbamoyl-phosphate synthase small chain	SALTY	e-166
Contig2387	456	sp|Q8C1C1.2|	Proactivator polypeptide-like 1	MOUSE	3e-05
Contig2393	437	sp|Q69YH5.1|	Cell division cycle-associated protein 2	HUMAN	4e-07
Contig2394	214	sp|Q085W8.1|	SsrA-binding protein	SHEFN	2e-10
Contig2399	362	sp|Q5RF50.1|	Vitamin K-dependent gamma-carboxylase	PONAB	1e-35
Contig2401	409	sp|Q8TDW7.2|	Protocadherin Fat 3	HUMAN	2e-13
Contig2403	1074	sp|Q9P2D0.3|	Inhibitor of Bruton tyrosine kinase	HUMAN	4e-71
Contig2406	436	sp|Q2TL32.2|	E3 ubiquitin-protein ligase UBR4	RAT	7e-22
Contig2407	461	sp|Q5SXM2.1|	snRNA-activating protein complex subunit 4	HUMAN	2e-18
Contig2409	564	sp|Q5SNZ0.2|	Girdin	MOUSE	4e-08
Contig2410	579	sp|Q59676.2|	Methylmalonyl-CoA mutase small subunit	PORGI	4e-48
Contig2411	456	sp|Q9P0M2.1|	A-kinase anchor protein 7 isoform gamma	HUMAN	2e-15
Contig2414	131	sp|Q5R7C9.1|	Aldo-keto reductase family 1 member C3 homolog	PONAB	4e-13
Contig2415	986	sp|Q6NW34.3|	Uncharacterized protein C3orf17	HUMAN	2e-10
Contig2424	479	sp|O29751.1|	Hdr-like menaquinol oxidoreductase iron-sulfur subunit 1	ARCFU	1e-11
Contig2425	465	sp|A9KJF5.1|	50S ribosomal protein L13	CLOPH	2e-43
Contig2426	1022	sp|Q5E9S2.1|	Nuclear transcription factor Y subunit alpha	BOVIN	2e-19
Contig2430	552	sp|P07290.1|	Myosin, essential light chain, adductor muscle	PATYE	9e-58
Contig2431	1860	sp|Q6NYB4.1|	Protein mab-21-like 1	DANRE	e-130
Contig2434	2152	sp|Q6JEL2.1|	Kelch-like protein 10	HUMAN	e-105
Contig2435	419	sp|Q91WQ9.2|	Calmodulin-like protein 4	MOUSE	3e-20
Contig2437	621	sp|Q6GCQ0.1|	Formate acetyltransferase	STAAS	3e-76
Contig2439	1484	sp|Q6GQ37.1|	Protein midA homolog, mitochondrial	XENLA	e-107
Contig2443	460	sp|P97412.1|	Lysosomal-trafficking regulator	MOUSE	5e-43
Contig2446	845	sp|P45920.2|	Uncharacterized protein yqbD	BACSU	1e-10
Contig2449	1323	sp|Q9P2E3.2|	NFX1-type zinc finger-containing protein 1	HUMAN	8e-62
Contig2456	2449	sp|Q8N2E2.3|	von Willebrand factor D and EGF domain-containing protein	HUMAN	2e-19
Contig2457	554	sp|Q6P9I7.1|	Structural maintenance of chromosomes protein 6	XENLA	1e-23
Contig2458	709	sp|Q5F471.1|	Serine/threonine-protein phosphatase 6 regulatory subunit 3	CHICK	1e-44
Contig2461	1055	sp|Q18066.3|	Disorganized muscle protein 1	CAEEL	4e-28
Contig2462	743	sp|P0AF77.1|	Uncharacterized protein yjfI	ECO57	1e-05
Contig2467	751	sp|P53569.2|	CCAAT/enhancer-binding protein zeta	MOUSE	1e-10
Contig2470	1837	sp|Q9H5I5.1|	Protein FAM38B	HUMAN	1e-44
Contig2475	1322	sp|Q1JP79.1|	Actin-related protein 2/3 complex subunit 1A	BOVIN	e-112
Contig2479	704	sp|Q14BP6.1|	Leucine-rich repeat-containing protein LOC400891 homolog	MOUSE	3e-05
Contig2483	530	sp|Q63931.1|	Cholecystokinin receptor type A	CAVPO	3e-08
Contig2491	469	sp|Q6PGZ3.1|	TRAF3-interacting protein 1	DANRE	6e-36
Contig2495	249	sp|A1TMF3.1|	Cobyric acid synthase	ACIAC	3e-24
Contig2496	401	sp|Q5UPS7.1|	Collagen-like protein 4	MIMIV	6e-09
Contig2509	1629	sp|Q6NVA9.1|	Actin, cytoplasmic 1	XENTR	0
Contig2511	742	sp|Q5UQA6.1|	Putative ADP-ribosyl glycohydrolase L543	MIMIV	8e-06
Contig2515	453	sp|Q6ZW49.1|	PAX-interacting protein 1	HUMAN	1e-27
Contig2530	417	sp|Q91765.1|	Forkhead box protein A2-A	XENLA	3e-21
Contig2531	786	sp|P77735.2|	Uncharacterized oxidoreductase yajO	ECOLI	6e-23
Contig2534	691	sp|Q96GW9.2|	Methionyl-tRNA synthetase, mitochondrial	HUMAN	1e-13
Contig2542	592	sp|Q6CQV4.1|	Cytosolic Fe-S cluster assembly factor CFD1	KLULA	2e-22
Contig2546	453	sp|Q6NW76.1|	Serine/threonine-protein kinase 12	DANRE	1e-11
Contig2548	1081	sp|Q64640.3|	Adenosine kinase	RAT	3e-56
Contig2549	1051	sp|P21675.2|	Transcription initiation factor TFIID subunit 1	HUMAN	1e-16
Contig2556	2192	sp|Q8VIG3.2|	Radial spoke head 1 homolog	MOUSE	8e-77
Contig2557	1072	sp|Q6AZN4.1|	39S ribosomal protein L15, mitochondrial	XENLA	1e-83
Contig2558	864	sp|Q9NZJ4.2|	Sacsin	HUMAN	2e-34
Contig2560	739	sp|Q5F450.1|	PAB-dependent poly(A)-specific ribonuclease subunit 2	CHICK	4e-55
Contig2563	1320	sp|P43404.2|	Tyrosine-protein kinase ZAP-70	MOUSE	5e-25
Contig2565	514	sp|Q8N2E2.3|	von Willebrand factor D and EGF domain-containing protein	HUMAN	3e-11
Contig2566	1841	sp|Q03330.1|	Histone acetyltransferase GCN5	YEAST	5e-11
Contig2567	264	sp|Q2U7A3.1|	Actin	ASPOR	4e-17
Contig2569	299	sp|Q9D4H8.2|	Cullin-2	MOUSE	6e-33
Contig2571	456	sp|P41437.1|	Apoptosis inhibitor 3	NPVOP	8e-06
Contig2572	770	sp|P28797.1|	Granulins	CAVPO	6e-31
Contig2575	200	sp|A9C3W3.1|	Kazrin-A	DANRE	1e-06
Contig2576	668	sp|P07857.2|	Non-specific lipid-transfer protein	BOVIN	2e-43
Contig2578	661	sp|O43826.1|	Glucose-6-phosphate translocase	HUMAN	2e-21
Contig2579	495	sp|O88801.1|	Homer protein homolog 2	RAT	1e-16
Contig2584	1125	sp|Q90ZY4.1|	Serine/threonine-protein kinase SBK1	DANRE	6e-12
Contig2585	883	sp|Q61831.2|	Mitogen-activated protein kinase 10	MOUSE	e-110
Contig2586	521	sp|Q0V9J5.1|	Probable RNA-binding protein EIF1AD	XENTR	5e-26
Contig2589	164	sp|Q8DFG4.2|	5'-nucleotidase	VIBVU	2e-11
Contig2598	530	sp|P0AE20.1|	Methionine aminopeptidase	ECO57	4e-47
Contig2601	377	sp|P0A1E3.2|	Cysteine synthase A	SALTY	5e-43
Contig2603	916	sp|Q5M7F8.1|	UPF0573 protein C2orf70 homolog A	XENLA	3e-39
Contig2608	274	sp|Q64400.3|	Histone H3.2	CRILO	8e-33
Contig2611	735	sp|Q6AXP3.2|	Uncharacterized protein C15orf33 homolog	RAT	4e-07
Contig2613	507	sp|P55786.2|	Puromycin-sensitive aminopeptidase	HUMAN	7e-45
Contig2615	261	sp|Q01105.3|	Protein SET	HUMAN	4e-15
Contig2620	634	sp|Q5DTW2.2|	Scm-like with four MBT domains protein 2	MOUSE	4e-05
Contig2624	420	sp|Q5F478.1|	Serine/threonine-protein phosphatase 6 regulatory ankyrin repeat subunit B	CHICK	2e-09
Contig2625	475	sp|P15771.1|	Nucleolin	CHICK	4e-11
Contig2627	260	sp|Q9NUL7.1|	Probable ATP-dependent RNA helicase DDX28	HUMAN	3e-19
Contig2628	988	sp|Q9SXE1.1|	Flavin-containing monooxygenase FMO GS-OX3	ARATH	3e-35
Contig2629	325	sp|Q9Y4C8.2|	Probable RNA-binding protein 19	HUMAN	1e-23
Contig2632	958	sp|Q68FL4.1|	Putative adenosylhomocysteinase 3	MOUSE	1e-22
Contig2633	1603	sp|P12812.1|	Major egg antigen	SCHMA	2e-13
Contig2639	557	sp|O95477.2|	ATP-binding cassette sub-family A member 1	HUMAN	4e-48
Contig2641	904	sp|Q99459.2|	Cell division cycle 5-like protein	HUMAN	e-111
Contig2642	576	sp|Q9D273.1|	Cob(I)yrinic acid a,c-diamide adenosyltransferase, mitochondrial	MOUSE	2e-29
Contig2643	580	sp|Q924T3.1|	DNA repair protein XRCC4	MOUSE	4e-06
Contig2647	439	sp|P60901.1|	Proteasome subunit alpha type-6	RAT	6e-45
Contig2650	251	sp|Q9KSC2.1|	Methylisocitrate lyase	VIBCH	2e-31
Contig2651	399	sp|Q6P2C0.1|	WD repeat-containing protein 93	HUMAN	1e-07
Contig2655	405	sp|Q8WZ42.2|	Titin	HUMAN	5e-27
Contig2658	891	sp|Q96AY4.4|	Tetratricopeptide repeat protein 28	HUMAN	3e-05
Contig2659	1290	sp|P32321.2|	Deoxycytidylate deaminase	HUMAN	4e-51
Contig2660	593	sp|Q01528.1|	Hemagglutinin/amebocyte aggregation factor	LIMPO	2e-25
Contig2662	328	sp|P0A149.1|	Uncharacterized protein PP_0002	PSEPK	6e-38
Contig2663	363	sp|P58283.3|	E3 ubiquitin-protein ligase RNF216	MOUSE	8e-33
Contig2666	1073	sp|B0CM26.1|	Uncharacterized protein C7orf63	PAPAN	2e-20
Contig2669	301	sp|Q7TN31.1|	Angiogenic factor with G patch and FHA domains 1	MOUSE	2e-14
Contig2671	523	sp|A2ASS6.1|	Titin	MOUSE	4e-34
Contig2673	1430	sp|Q96DB5.1|	Regulator of microtubule dynamics protein 1	HUMAN	2e-55
Contig2682	1180	sp|Q1RMT8.1|	Interleukin-1 receptor-associated kinase 4	BOVIN	2e-46
Contig2685	516	sp|A3KMI0.1|	ATP-dependent RNA helicase DHX29	XENLA	1e-36
Contig2688	494	sp|P16036.1|	Phosphate carrier protein, mitochondrial	RAT	9e-53
Contig2689	569	sp|Q6XHA5.1|	Probable serine/threonine-protein kinase roco11	DICDI	3e-05
Contig2690	910	sp|P98088.3|	Mucin-5AC	HUMAN	3e-15
Contig2696	362	sp|Q3IJ16.1|	Protein tolB	PSEHT	1e-58
Contig2697	214	sp|Q3SYU6.3|	Calponin-2	BOVIN	7e-08
Contig2698	394	sp|Q9Z2G9.2|	Oxidoreductase HTATIP2	MOUSE	3e-26
Contig2705	1121	sp|Q4KM49.3|	Tyrosyl-tRNA synthetase, cytoplasmic	RAT	e-105
Contig2706	531	sp|Q52KE7.1|	Cyclin-L1	MOUSE	6e-26
Contig2714	405	sp|Q9Z1N2.1|	Origin recognition complex subunit 1	MOUSE	5e-46
Contig2715	270	sp|Q26065.1|	Actin, adductor muscle	PLAMG	8e-23
Contig2718	834	sp|Q7ZYG5.1|	Protein MAK16 homolog B	XENLA	3e-81
Contig2720	867	sp|P15305.1|	Dynein heavy chain	ONCMY	5e-05
Contig2727	665	sp|Q9R0Y1.1|	Amiloride-sensitive cation channel 5	MOUSE	4e-08
Contig2728	499	sp|Q9UJ71.2|	C-type lectin domain family 4 member K	HUMAN	2e-12
Contig2730	607	sp|P50510.1|	RNA polymerase sigma-32 factor	SERMA	2e-64
Contig2733	1516	sp|Q11011.1|	Puromycin-sensitive aminopeptidase	MOUSE	0
Contig2734	760	sp|Q8VDC0.1|	Probable leucyl-tRNA synthetase, mitochondrial	MOUSE	2e-43
Contig2735	1406	sp|P76536.2|	Uncharacterized protein yfeX	ECOLI	2e-30
Contig2742	775	sp|P58027.1|	Amine oxidase [flavin-containing] A	CANFA	5e-08
Contig2743	2600	sp|Q5F3U9.2|	Androgen-induced proliferation inhibitor	CHICK	e-178
Contig2748	678	sp|Q3ZCK3.1|	3'(2'),5'-bisphosphate nucleotidase 1	BOVIN	1e-25
Contig2754	650	sp|Q3SY69.2|	Probable 10-formyltetrahydrofolate dehydrogenase ALDH1L2	HUMAN	9e-61
Contig2758	1325	sp|P07314.4|	Gamma-glutamyltranspeptidase 1	RAT	2e-86
Contig2759	532	sp|P23747.1|	Alginate biosynthesis transcriptional regulatory protein algB	PSEAE	2e-16
Contig2760	1095	sp|P70054.1|	Flap endonuclease 1-B	XENLA	2e-23
Contig2761	1746	sp|P12261.3|	Elongation factor 1-gamma	ARTSA	e-113
Contig2762	1017	sp|P25455.3|	1-phosphatidylinositol-4,5-bisphosphate phosphodiesterase classes I and II	DROME	2e-96
Contig2765	616	sp|P02554.1|	Tubulin beta chain	PIG	e-104
Contig2767	1343	sp|Q8C854.1|	Myelin expression factor 2	MOUSE	1e-17
Contig2769	727	sp|Q4A5C0.2|	30S ribosomal protein S10	MYCS5	8e-25
Contig2772	984	sp|Q66IL0.1|	Chitinase domain-containing protein 1	XENTR	6e-96
Contig2775	527	sp|Q63415.1|	Proprotein convertase subtilisin/kexin type 6	RAT	3e-30
Contig2778	426	sp|Q91ZU6.1|	Bullous pemphigoid antigen 1, isoforms 1/2/3/4	MOUSE	2e-12
Contig2781	503	sp|Q9LQU4.1|	Uncharacterized protein At1g14870	ARATH	6e-06
Contig2785	558	sp|Q5R807.1|	FCH domain only protein 2	PONAB	3e-45
Contig2787	1324	sp|Q9C0B0.2|	RING finger protein unkempt homolog	HUMAN	5e-64
Contig2790	356	sp|P54277.1|	PMS1 protein homolog 1	HUMAN	1e-26
Contig2793	657	sp|Q9BYD5.2|	Cornifelin	HUMAN	4e-19
Contig2795	1053	sp|Q6PCX7.1|	Repulsive guidance molecule A	MOUSE	2e-29
Contig2796	1441	sp|Q00963.2|	Spectrin beta chain	DROME	e-138
Contig2797	595	sp|Q54KA7.1|	Ankyrin repeat, PH and SEC7 domain containing protein secG	DICDI	3e-12
Contig2798	88	sp|P41035.1|	Eukaryotic translation initiation factor 2 subunit 2	RABIT	2e-05
Contig2802	639	sp|P28799.2|	Granulins	HUMAN	1e-26
Contig2806	677	sp|Q6DYE8.1|	Ectonucleotide pyrophosphatase/phosphodiesterase family member 3	MOUSE	1e-20
Contig2808	726	sp|P44693.1|	Uncharacterized metalloprotease HI0409	HAEIN	2e-14
Contig2809	964	sp|Q5TJE6.1|	Prefoldin subunit 6	CANFA	1e-25
Contig2812	574	sp|P11833.1|	Tubulin beta chain	PARLI	6e-73
Contig2815	535	sp|Q5RDJ2.1|	Zinc finger MYM-type protein 2	PONAB	2e-06
Contig2821	449	sp|C4ZBD5.1|	50S ribosomal protein L4	EUBR3	5e-40
Contig2822	955	sp|Q8NF91.3|	Nesprin-1	HUMAN	1e-17
Contig2824	571	sp|O94833.3|	Bullous pemphigoid antigen 1, isoforms 6/9/10	HUMAN	9e-13
Contig2826	599	sp|Q8BN59.1|	La-related protein 6	MOUSE	6e-07
Contig2827	508	sp|Q12931.3|	Heat shock protein 75 kDa, mitochondrial	HUMAN	3e-07
Contig2828	117	sp|Q9C0T1.1|	60S ribosomal protein L37	EMENI	9e-11
Contig2829	978	sp|Q15054.2|	DNA polymerase delta subunit 3	HUMAN	4e-39
Contig2833	534	sp|Q9HAU5.1|	Regulator of nonsense transcripts 2	HUMAN	1e-70
Contig2834	704	sp|Q33E94.1|	Transcription factor RFX4	HUMAN	3e-17
Contig2835	1176	sp|P57784.2|	U2 small nuclear ribonucleoprotein A'	MOUSE	2e-75
Contig2838	335	sp|P07290.1|	Myosin, essential light chain, adductor muscle	PATYE	5e-37
Contig2840	1536	sp|Q7A362.1|	Serine-rich adhesin for platelets	STAAN	6e-06
Contig2842	789	sp|P29616.1|	Myosin heavy chain, cardiac muscle isoform	CHICK	1e-10
Contig2843	802	sp|Q149F1.2|	RNA pseudouridylate synthase domain-containing protein 2	MOUSE	5e-10
Contig2844	445	sp|Q32P84.1|	UPF0197 transmembrane protein C11orf10 homolog	BOVIN	7e-33
Contig2847	439	sp|Q9NPC3.1|	E3 ubiquitin-protein ligase CCNB1IP1	HUMAN	6e-05
Contig2849	1278	sp|Q921G8.1|	Gamma-tubulin complex component 2	MOUSE	e-139
Contig2850	584	sp|Q8C6I2.1|	Succinate dehydrogenase subunit 5, mitochondrial	MOUSE	1e-16
Contig2851	1030	sp|Q803E1.1|	Uncharacterized protein C17orf85 homolog	DANRE	1e-24
Contig2852	1206	sp|P11833.1|	Tubulin beta chain	PARLI	0
Contig2853	970	sp|P08472.2|	Mesenchyme-specific cell surface glycoprotein	STRPU	1e-17
Contig2854	881	sp|P31640.2|	Uncharacterized symporter H16_A2524	RALEH	1e-12
Contig2855	495	sp|Q5F359.1|	Trafficking protein particle complex subunit 5	CHICK	4e-29
Contig2856	255	sp|P54540.2|	Uncharacterized protein yqjC	BACSU	1e-11
Contig2862	285	sp|A7MVJ3.1|	UPF0145 protein VIBHAR_02090	VIBHB	2e-24
Contig2868	424	sp|Q9HBD1.2|	Ring finger and CCCH-type zinc finger domain-containing protein 2	HUMAN	7e-05
Contig2869	501	sp|O70628.1|	High affinity cGMP-specific 3',5'-cyclic phosphodiesterase 9A	MOUSE	1e-48
Contig2870	833	sp|Q9VAU9.1|	Zinc finger protein 330 homolog	DROME	8e-96
Contig2871	719	sp|Q5ZLD2.1|	DEP domain-containing protein 1B	CHICK	3e-19
Contig2872	173	sp|Q05893.1|	Phosphoenolpyruvate carboxykinase [GTP]	ASCSU	7e-16
Contig2873	2714	sp|Q28658.1|	Small proline-rich protein 3	RABIT	4e-05
Contig2875	547	sp|Q5ZKI4.1|	Coiled-coil domain-containing protein 93	CHICK	5e-56
Contig2876	1114	sp|Q5R4N8.1|	Alpha-2-macroglobulin	PONAB	7e-05
Contig2877	655	sp|Q91437.1|	CAD protein	SQUAC	2e-89
Contig2878	165	sp|Q80W57.1|	ATP-binding cassette sub-family G member 2	RAT	5e-14
Contig2882	1322	sp|P60756.1|	MAM domain-containing glycosylphosphatidylinositol anchor protein 2	RAT	9e-19
Contig2885	1603	sp|Q6NXA9.1|	UBX domain-containing protein 1	DANRE	5e-57
Contig2887	1635	sp|P47835.1|	40S ribosomal protein S3-B	XENLA	e-116
Contig2891	885	sp|Q15397.3|	Pumilio domain-containing protein KIAA0020	HUMAN	2e-49
Contig2892	313	sp|Q9NPA8.1|	Enhancer of yellow 2 transcription factor homolog	HUMAN	7e-18
Contig2893	620	sp|Q9WU83.1|	Dolichol-phosphate mannosyltransferase	CRIGR	9e-74
Contig2906	597	sp|P42694.2|	Probable helicase with zinc finger domain	HUMAN	2e-24
Contig2908	646	sp|Q64YW4.1|	50S ribosomal protein L19	BACFR	5e-21
Contig2910	1535	sp|P06731.2|	Carcinoembryonic antigen-related cell adhesion molecule 5	HUMAN	6e-06
Contig2912	495	sp|P17266.2|	Outer membrane protein W	VIBCH	5e-26
Contig2913	615	sp|Q63HN8.2|	RING finger protein 213	HUMAN	1e-09
Contig2918	359	sp|Q12094.1|	UPF0293 protein YOR006C	YEAST	7e-24
Contig2920	328	sp|P94605.2|	DNA gyrase subunit A	CLOAB	2e-30
Contig2921	433	sp|P81695.1|	Cadmium-metallothionein	EISFO	5e-10
Contig2922	2130	sp|P63208.2|	S-phase kinase-associated protein 1	HUMAN	6e-56
Contig2923	2023	sp|A4Z6H1.1|	Adenylosuccinate synthetase isozyme 2	PIG	7e-79
Contig2927	490	sp|Q7Q9F6.4|	Protein kintoun	ANOGA	1e-31
Contig2937	532	sp|P0C8L6.1|	Probable pterin-4-alpha-carbinolamine dehydratase	HYPDU	1e-19
Contig2940	938	sp|Q9Y5Z4.1|	Heme-binding protein 2	HUMAN	1e-11
Contig2943	1120	sp|Q24251.2|	ATP synthase subunit d, mitochondrial	DROME	1e-20
Contig2948	921	sp|Q460N5.2|	Poly [ADP-ribose] polymerase 14	HUMAN	1e-31
Contig2950	1361	sp|Q09225.3|	Nose resistant to fluoxetine protein 6	CAEEL	2e-38
Contig2952	413	sp|Q9C0G6.3|	Dynein heavy chain 6, axonemal	HUMAN	9e-45
Contig2956	1321	sp|Q4KKZ1.1|	Uncharacterized protein C1orf158 homolog	MOUSE	6e-30
Contig2957	1008	sp|Q9CYX7.2|	RRP15-like protein	MOUSE	2e-31
Contig2958	1114	sp|Q4U4S6.1|	Xin actin-binding repeat-containing protein 2	MOUSE	2e-13
Contig2961	1102	sp|Q7ZYC4.1|	Long-chain-fatty-acid--CoA ligase ACSBG2	XENLA	1e-69
Contig2962	467	sp|A0JPQ1.1|	Uncharacterized protein C7orf57 homolog	RAT	8e-10
Contig2964	853	sp|Q667Y0.1|	HTH-type transcriptional regulator iscR	YERPS	5e-55
Contig2967	1100	sp|Q5ZI87.1|	Tubulin-specific chaperone D	CHICK	e-107
Contig2968	758	sp|Q5E5P2.1|	Asparaginyl-tRNA synthetase	VIBF1	e-138
Contig2969	1455	sp|Q6S8J7.1|	POTE ankyrin domain family member A	HUMAN	3e-16
Contig2971	301	sp|Q5R546.1|	ATP synthase subunit alpha, mitochondrial	PONAB	7e-11
Contig2975	673	sp|Q07E38.1|	Caveolin-1	NEONE	8e-26
Contig2976	410	sp|Q9WU20.1|	Methylenetetrahydrofolate reductase	MOUSE	5e-50
Contig2979	698	sp|P12001.2|	60S ribosomal protein L18	RAT	8e-79
Contig2982	383	sp|Q5TYQ8.1|	Zinc finger CCCH domain-containing protein 14	DANRE	9e-08
Contig2983	522	sp|Q14590.3|	Zinc finger protein 235	HUMAN	3e-53
Contig2989	477	sp|P49643.2|	DNA primase large subunit	HUMAN	2e-37
Contig2994	271	sp|Q99NH0.2|	Ankyrin repeat domain-containing protein 17	MOUSE	2e-36
Contig2998	240	sp|Q9UEE5.1|	Serine/threonine-protein kinase 17A	HUMAN	4e-17
Contig2999	2865	sp|Q8LPJ4.1|	ABC transporter E family member 2	ARATH	0
Contig3000	278	sp|Q87LA0.1|	UvrABC system protein A	VIBPA	1e-42
Contig3002	1504	sp|Q06609.1|	DNA repair protein RAD51 homolog 1	HUMAN	e-156
Contig3004	524	sp|Q5FVK8.1|	Uncharacterized protein C11orf46 homolog	RAT	4e-24
Contig3006	915	sp|Q6TRW4.2|	Sister chromatid cohesion protein PDS5 homolog B	RAT	2e-84
Contig3008	763	sp|Q9BSJ2.2|	Gamma-tubulin complex component 2	HUMAN	4e-15
Contig3009	611	sp|Q15050.2|	Ribosome biogenesis regulatory protein homolog	HUMAN	1e-56
Contig3015	466	sp|Q9N1E6.1|	B-cell receptor CD22	PANTR	3e-07
Contig3023	766	sp|Q80YE7.3|	Death-associated protein kinase 1	MOUSE	2e-09
Contig3026	510	sp|Q9Z2M6.1|	Ubiquitin-like protein 3	MOUSE	6e-39
Contig3027	286	sp|Q8Z937.1|	Acyl-coenzyme A dehydrogenase	SALTI	9e-24
Contig3029	365	sp|Q9S0L2.1|	RNA polymerase sigma-54 factor	SHEVI	2e-19
Contig3034	1227	sp|P06857.2|	Pancreatic lipase-related protein 1	CANFA	2e-64
Contig3035	1437	sp|Q00174.2|	Laminin subunit alpha	DROME	4e-13
Contig3037	448	sp|Q9DBV3.2|	Probable ATP-dependent RNA helicase DHX34	MOUSE	6e-19
Contig3038	805	sp|Q8ZRM7.1|	2,5-diketo-D-gluconic acid reductase B	SALTY	1e-33
Contig3040	1377	sp|Q24799.1|	Myophilin	ECHGR	2e-27
Contig3044	450	sp|Q9NZW5.2|	MAGUK p55 subfamily member 6	HUMAN	2e-32
Contig3046	459	sp|Q6QAT0.3|	60S ribosomal protein L32	PIG	4e-54
Contig3047	685	sp|Q5RE03.1|	Pre-mRNA-splicing factor 18	PONAB	2e-55
Contig3054	492	sp|A6NK53.2|	Zinc finger protein 233	HUMAN	8e-30
Contig3058	420	sp|Q6ZQ08.2|	CCR4-NOT transcription complex subunit 1	MOUSE	4e-18
Contig3063	473	sp|Q6GM71.1|	Leucine-rich repeat and WD repeat-containing protein 1	XENLA	1e-06
Contig3067	661	sp|O95613.3|	Pericentrin	HUMAN	3e-07
Contig3071	916	sp|Q9UPU5.3|	Ubiquitin carboxyl-terminal hydrolase 24	HUMAN	5e-81
Contig3074	767	sp|Q9P2E3.2|	NFX1-type zinc finger-containing protein 1	HUMAN	2e-70
Contig3078	354	sp|P24788.2|	PITSLRE serine/threonine-protein kinase CDC2L1	MOUSE	2e-36
Contig3081	1445	sp|P41561.3|	Isocitrate dehydrogenase [NADP] 2	COLMA	0
Contig3082	1239	sp|A1ZBY1.1|	Protein fem-1 homolog B	DROME	4e-09
Contig3083	440	sp|Q3IFV9.1|	Aminomethyltransferase	PSEHT	3e-27
Contig3089	621	sp|Q8IYE0.2|	Coiled-coil domain-containing protein 146	HUMAN	2e-37
Contig3092	800	sp|Q3IJW9.1|	Elongation factor G 2	PSEHT	e-121
Contig3093	5946	sp|Q6CQE5.2|	Protein TAR1	KLULA	1e-11
Contig3098	489	sp|Q6INU7.1|	Putative ferric-chelate reductase 1	XENLA	7e-15
Contig3101	361	sp|Q1LUA6.1|	Triple functional domain protein	DANRE	1e-20
Contig3102	1043	sp|Q9H0C1.2|	Zinc finger MYND domain-containing protein 12	HUMAN	3e-81
Contig3103	1208	sp|A6QPQ5.1|	39S ribosomal protein L1, mitochondrial	BOVIN	7e-18
Contig3108	785	sp|Q2KIB9.1|	Ribonuclease P protein subunit p29	BOVIN	1e-35
Contig3109	471	sp|P17201.1|	Membrane-bound aldehyde dehydrogenase [pyrroloquinoline-quinone]	ACEPO	6e-44
Contig3112	2671	sp|Q6ZQQ6.2|	WD repeat-containing protein 87	HUMAN	5e-34
Contig3116	534	sp|P0AGB8.1|	RNA polymerase sigma-E factor	ECO57	2e-37
Contig3118	1874	sp|Q24537.1|	High mobility group protein DSP1	DROME	4e-50
Contig3119	339	sp|Q9D7V1.1|	SH2 domain-containing protein 4A	MOUSE	3e-09
Contig3125	553	sp|B2RH34.1|	Thiamine biosynthesis protein thiC	PORG3	5e-67
Contig3128	300	sp|P54689.1|	Branched-chain-amino-acid aminotransferase	HAEIN	3e-13
Contig3129	1494	sp|Q5U317.1|	Pre-mRNA 3'-end-processing factor FIP1	RAT	4e-18
Contig3130	382	sp|P34978.1|	Thromboxane A2 receptor	RAT	4e-11
Contig3131	1940	sp|Q60563.1|	Synaptonemal complex protein 1	MESAU	2e-08
Contig3132	2666	sp|Q9GKX8.3|	Heat shock protein HSP 90-beta	HORSE	0
Contig3133	477	sp|Q9GNE2.1|	60S ribosomal protein L23	AEDAE	5e-50
Contig3134	550	sp|Q8HYR6.1|	Dehydrogenase/reductase SDR family member 9	BOVIN	1e-33
Contig3135	378	sp|Q02356.2|	AMP deaminase 2	RAT	3e-14
Contig3136	450	sp|Q8AB57.1|	UPF0313 protein BT_0254	BACTN	2e-25
Contig3137	617	sp|P76403.1|	Uncharacterized protease yegQ	ECOLI	1e-83
Contig3139	260	sp|Q7PT10.3|	Heat shock protein 83	ANOGA	4e-17
Contig3141	417	sp|Q9I2V5.1|	Aconitate hydratase 2	PSEAE	3e-12
Contig3143	412	sp|B3ERQ7.1|	Glutamyl-tRNA synthetase	AMOA5	4e-07
Contig3147	312	sp|Q5R7B8.3|	Kelch-like protein 20	PONAB	3e-20
Contig3152	382	sp|Q55445.2|	Putative methyl-accepting chemotaxis protein sll0041	SYNY3	5e-11
Contig3161	408	sp|Q9BYR4.2|	Keratin-associated protein 4-3	HUMAN	1e-05
Contig3163	654	sp|B8CQ82.1|	Ribosome-recycling factor	SHEPW	7e-93
Contig3164	1567	sp|Q9W6S3.1|	Target of rapamycin complex 2 subunit MAPKAP1	CHICK	e-125
Contig3166	865	sp|P43240.1|	Type-1 angiotensin II receptor	CANFA	7e-08
Contig3167	450	sp|Q9BH04.1|	NF-kappa-B inhibitor-interacting Ras-like protein 1	MACFA	2e-40
Contig3168	762	sp|O93336.1|	Heparan sulfate 2-O-sulfotransferase 1	XENLA	9e-61
Contig3169	684	sp|Q3SZ71.1|	Mitochondrial-processing peptidase subunit beta	BOVIN	9e-31
Contig3170	792	sp|P49579.1|	Acetylcholine receptor subunit beta	XENLA	5e-06
Contig3174	575	sp|P97874.1|	Cyclin G-associated kinase	RAT	4e-56
Contig3178	751	sp|Q8BL74.2|	General transcription factor 3C polypeptide 2	MOUSE	2e-20
Contig3179	318	sp|Q5ZIR1.1|	Endophilin-B1	CHICK	4e-29
Contig3181	851	sp|Q9Y6X9.2|	MORC family CW-type zinc finger protein 2	HUMAN	1e-83
Contig3182	665	sp|Q01460.1|	Di-N-acetylchitobiase	RAT	4e-11
Contig3184	1735	sp|Q6JEL2.1|	Kelch-like protein 10	HUMAN	e-177
Contig3185	641	sp|Q9UPU5.3|	Ubiquitin carboxyl-terminal hydrolase 24	HUMAN	7e-50
Contig3186	689	sp|Q9Y661.2|	Heparan sulfate glucosamine 3-O-sulfotransferase 4	HUMAN	3e-44
Contig3190	710	sp|Q6DFF9.1|	Mitogen-activated protein kinase-binding protein 1	XENLA	3e-73
Contig3199	418	sp|Q9NGQ2.1|	Kinesin-related protein 1	DICDI	7e-35
Contig3201	662	sp|Q6Q7X9.1|	Kelch-like protein 31	DANRE	1e-30
Contig3204	761	sp|Q9P2E3.2|	NFX1-type zinc finger-containing protein 1	HUMAN	3e-44
Contig3206	990	sp|Q90687.1|	Tyrosine-protein phosphatase non-receptor type 11	CHICK	e-119
Contig3208	270	sp|Q6IN85.1|	Serine/threonine-protein phosphatase 4 regulatory subunit 3A	HUMAN	9e-35
Contig3212	566	sp|Q5U3U0.1|	Phytanoyl-CoA dioxygenase domain-containing protein 1	DANRE	4e-49
Contig3215	858	sp|P21762.3|	Probable peroxiredoxin	HELPY	3e-55
Contig3217	336	sp|P31512.3|	Dimethylaniline monooxygenase [N-oxide-forming] 4	HUMAN	3e-11
Contig3219	383	sp|Q9V5N8.4|	Protocadherin-like wing polarity protein stan	DROME	2e-18
Contig3221	441	sp|O08437.1|	FKBP-type peptidyl-prolyl cis-trans isomerase fkpA	AERHY	8e-42
Contig3231	615	sp|Q9V6Y3.1|	Probable 28S ribosomal protein S16, mitochondrial	DROME	2e-05
Contig3232	2627	sp|Q9CZQ9.1|	Bardet-Biedl syndrome 5 protein homolog	MOUSE	e-157
Contig3236	851	sp|Q96B97.2|	SH3 domain-containing kinase-binding protein 1	HUMAN	2e-15
Contig3240	743	sp|P24733.1|	Myosin heavy chain, striated muscle	AEQIR	3e-12
Contig3241	475	sp|Q3K7J8.1|	Dihydroorotase	PSEPF	7e-64
Contig3247	282	sp|Q02988.1|	Lectin	PLEWA	7e-07
Contig3248	1686	sp|Q9D3R5.1|	Ig-like V-type domain-containing protein ENSP00000329499 homolog	MOUSE	3e-10
Contig3251	1564	sp|Q16960.1|	Dynein intermediate chain 3, ciliary	ANTCR	e-142
Contig3252	1035	sp|Q99PP2.2|	Zinc finger protein 318	MOUSE	6e-20
Contig3253	486	sp|Q8CDA1.1|	Phosphatidylinositide phosphatase SAC2	MOUSE	4e-56
Contig3254	551	sp|Q8VCI7.2|	Uncharacterized protein C19orf39 homolog	MOUSE	9e-07
Contig3262	368	sp|Q5RF02.1|	T-complex protein 1 subunit epsilon	PONAB	2e-14
Contig3263	1534	sp|Q00589.2|	Sodium- and chloride-dependent taurine transporter	CANFA	e-106
Contig3264	1148	sp|Q2NL68.1|	Uncharacterized protein C19orf55	HUMAN	4e-11
Contig3265	2112	sp|Q1QDH1.1|	50S ribosomal protein L6	PSYCK	2e-90
Contig3266	1087	sp|O94988.1|	Protein FAM13A	HUMAN	2e-37
Contig3270	246	sp|Q9PD25.1|	Fumarate hydratase class II	XYLFA	4e-23
Contig3273	552	sp|P43790.1|	Uncharacterized protein HI0159	HAEIN	1e-18
Contig3276	1736	sp|Q02508.1|	Protein HGV2	HALRO	8e-34
Contig3282	335	sp|A9KIA6.1|	Aspartyl-tRNA synthetase	CLOPH	3e-48
Contig3283	527	sp|B4PSS5.1|	cGMP-specific 3',5'-cyclic phosphodiesterase	DROYA	2e-22
Contig3284	407	sp|Q6ZP36.2|	Amyotrophic lateral sclerosis 2 chromosomal region candidate gene 16 protein	HUMAN	7e-10
Contig3289	169	sp|Q8CE72.3|	Transmembrane protein ENSP00000382582 homolog	MOUSE	1e-06
Contig3291	1175	sp|Q3ZC22.1|	Heat shock factor-binding protein 1	BOVIN	2e-20
Contig3292	151	sp|B6EL39.1|	Malate dehydrogenase	ALISL	1e-11
Contig3293	1123	sp|O14562.1|	Ubiquitin domain-containing protein UBFD1	HUMAN	9e-48
Contig3294	276	sp|Q32NR4.1|	Tetratricopeptide repeat protein 29	XENLA	3e-10
Contig3295	647	sp|P41542.1|	General vesicular transport factor p115	RAT	2e-68
Contig3299	803	sp|Q2TL32.2|	E3 ubiquitin-protein ligase UBR4	RAT	1e-29
Contig3300	248	sp|O01479.2|	Tropomodulin	CAEEL	4e-09
Contig3301	1002	sp|Q0IHP2.1|	Inner centromere protein	XENTR	5e-07
Contig3302	271	sp|P06144.1|	Late histone H1	LYTPI	1e-10
Contig3303	322	sp|P50466.1|	Aerotaxis receptor	ECOLI	8e-17
Contig3306	411	sp|Q83BS0.1|	Transcription elongation protein nusA	COXBU	7e-32
Contig3307	322	sp|O02389|		CHLNI	1e-34
Contig3308	687	sp|P43790.1|	Uncharacterized protein HI0159	HAEIN	2e-31
Contig3316	1126	sp|Q9VEX9.1|	Histone deacetylase complex subunit SAP18	DROME	2e-46
Contig3325	292	sp|P10385.1|	Glutenin, low molecular weight subunit	WHEAT	1e-05
Contig3327	1091	sp|P83104.1|	Putative mitogen-activated protein kinase kinase kinase 7-like	DROME	5e-08
Contig3328	708	sp|Q0VC71.1|	Probable tubulin polyglutamylase TTLL1	BOVIN	1e-86
Contig3333	1616	sp|P06603.1|	Tubulin alpha-1 chain	DROME	0
Contig3337	904	sp|O15394.2|	Neural cell adhesion molecule 2	HUMAN	1e-07
Contig3346	454	sp|Q54KX0.1|	GATA zinc finger domain-containing protein 14	DICDI	1e-07
Contig3347	1257	sp|Q6GDH2.1|	Clumping factor B	STAAR	7e-07
Contig3351	973	sp|Q9Z1Z9.1|	PDZ and LIM domain protein 7	RAT	4e-18
Contig3359	1359	sp|Q5F3N1.3|	Protein-L-isoaspartate(D-aspartate) O-methyltransferase	CHICK	2e-55
Contig3360	357	sp|Q5F3V0.1|	SET and MYND domain-containing protein 4	CHICK	6e-09
Contig3362	421	sp|P0A9P2.2|	Dihydrolipoyl dehydrogenase	ECO57	5e-55
Contig3367	332	sp|O13936.1|	Transcription elongation factor spt5	SCHPO	2e-09
Contig3372	473	sp|Q9I747.1|	Protein hcp1	PSEAE	2e-07
Contig3375	725	sp|Q6DH23.1|	Vacuolar protein sorting-associated protein 26B-like	DANRE	2e-55
Contig3378	1235	sp|Q96D70.3|	R3H domain-containing protein C19orf22	HUMAN	5e-32
Contig3379	1171	sp|O70537.1|	Cytochrome P450 3A31	MESAU	1e-52
Contig3383	874	sp|Q8NDA8.2|	HEAT repeat-containing protein 7A	HUMAN	7e-24
Contig3384	535	sp|O83938.1|	Phenylalanyl-tRNA synthetase alpha chain	TREPA	3e-20
Contig3390	899	sp|P24534.3|	Elongation factor 1-beta	HUMAN	2e-50
Contig3391	628	sp|Q96SB8.2|	Structural maintenance of chromosomes protein 6	HUMAN	2e-24
Contig3393	424	sp|P20911.1|	Cell division protein kinase 7	XENLA	9e-48
Contig3399	625	sp|Q9Y6J9.1|	TAF6-like RNA polymerase II p300/CBP-associated factor-associated factor 65 kDa subunit 6L	HUMAN	7e-44
Contig3400	1020	sp|B0WYR6.2|	WD repeat-containing protein on Y chromosome	CULQU	4e-15
Contig3408	509	sp|Q8A2A1.1|	Translation initiation factor IF-2	BACTN	2e-12
Contig3410	851	sp|Q8CGY8.2|	UDP-N-acetylglucosamine--peptide N-acetylglucosaminyltransferase 110 kDa subunit	MOUSE	e-117
Contig3411	278	sp|Q96MT7.1|	WD repeat-containing protein 52	HUMAN	1e-13
Contig3412	1028	sp|Q9JM76.3|	Actin-related protein 2/3 complex subunit 3	MOUSE	4e-76
Contig3415	317	sp|P0ADU9.1|	Uncharacterized protein yqiB	ECO57	1e-06
Contig3416	593	sp|Q32KN8.1|	Tubulin alpha-3 chain	BOVIN	1e-63
Contig3417	2876	sp|P56518.1|	Histone deacetylase 1	STRPU	0
Contig3419	191	sp|Q3IJK4.1|	50S ribosomal protein L15	PSEHT	5e-28
Contig3424	381	sp|A6NJ78.1|	Putative S-adenosyl-L-methionine-dependent methyltransferase METT5D1	HUMAN	5e-26
Contig3425	2228	sp|P19801.4|	Amiloride-sensitive amine oxidase [copper-containing]	HUMAN	e-140
Contig3427	448	sp|Q47Z50.1|	Prolyl-tRNA synthetase	COLP3	6e-54
Contig3432	736	sp|P98157.1|	Low-density lipoprotein receptor-related protein 1	CHICK	6e-38
Contig3437	1815	sp|Q03237.1|	Myb-related protein B	CHICK	4e-73
Contig3438	544	sp|Q5W7F2.1|	ADP-ribosylation factor GTPase-activating protein AGD3	ARATH	4e-10
Contig3439	747	sp|Q295E6.1|	ATP-dependent RNA helicase SUV3 homolog, mitochondrial	DROPS	3e-66
Contig3441	498	sp|P98072.1|	Enteropeptidase	BOVIN	5e-08
Contig3443	794	sp|Q96SY0.2|	UPF0464 protein C15orf44	HUMAN	2e-36
Contig3446	1141	sp|Q8AVK1.1|	Mitochondrial import inner membrane translocase subunit Tim13-B	XENLA	6e-18
Contig3449	534	sp|Q9UHB6.1|	LIM domain and actin-binding protein 1	HUMAN	7e-12
Contig3450	575	sp|Q16706.2|	Alpha-mannosidase 2	HUMAN	2e-43
Contig3451	434	sp|Q54G05.1|	Putative leucine-rich repeat-containing protein DDB_G0290503	DICDI	2e-05
Contig3452	417	sp|Q571I9.2|	Aldehyde dehydrogenase family 16 member A1	MOUSE	1e-05
Contig3454	706	sp|Q9VXN9.1|	Peptidoglycan-recognition protein LE	DROME	1e-34
Contig3456	351	sp|Q07605.1|	Restriction enzyme BgcI subunit alpha	BACCO	8e-11
Contig3457	479	sp|P02672.5|	Fibrinogen alpha chain	BOVIN	1e-08
Contig3458	1167	sp|Q6UVY6.1|	DBH-like monooxygenase protein 1	HUMAN	5e-66
Contig3459	951	sp|P84315.1|	Elongation factor 1-alpha	HELVI	6e-39
Contig3461	856	sp|Q865S1.2|	AP-3 complex subunit delta-1	BOVIN	3e-06
Contig3463	374	sp|P77395.2|	Uncharacterized protein ybbN	ECOLI	3e-12
Contig3464	213	sp|A2ASS6.1|	Titin	MOUSE	2e-11
Contig3467	378	sp|O60447.2|	Ecotropic viral integration site 5 protein homolog	HUMAN	4e-17
Contig3469	1661	sp|Q9UPY8.1|	Microtubule-associated protein RP/EB family member 3	HUMAN	2e-77
Contig3473	861	sp|O88764.1|	Death-associated protein kinase 3	RAT	7e-12
Contig3476	3531	sp|A2RUV4.1|	Rho GTPase-activating protein 21	XENTR	1e-76
Contig3477	937	sp|Q562A2.2|	Zinc finger RNA-binding protein	RAT	4e-60
Contig3478	719	sp|Q92538.2|	Golgi-specific brefeldin A-resistance guanine nucleotide exchange factor 1	HUMAN	6e-88
Contig3479	506	sp|Q14242.1|	P-selectin glycoprotein ligand 1	HUMAN	7e-07
Contig3480	1709	sp|Q3SZZ2.1|	X-box-binding protein 1	BOVIN	2e-23
Contig3481	387	sp|B7VL81.1|	Erythronate-4-phosphate dehydrogenase	VIBSL	2e-69
Contig3483	502	sp|Q96DM1.2|	PiggyBac transposable element-derived protein 4	HUMAN	8e-17
Contig3484	686	sp|Q6VNB8.1|	WD repeat and FYVE domain-containing protein 3	MOUSE	2e-58
Contig3488	384	sp|Q9Y496.3|	Kinesin-like protein KIF3A	HUMAN	1e-55
Contig3490	469	sp|A6NMZ7.2|	Collagen alpha-6(VI) chain	HUMAN	3e-14
Contig3494	1075	sp|Q86SQ9.3|	Dehydrodolichyl diphosphate synthase	HUMAN	5e-96
Contig3495	445	sp|P77748.1|	Uncharacterized protein ydiJ	ECOLI	1e-41
Contig3496	569	sp|Q486F9.1|	Chaperone protein dnaK 1	COLP3	1e-67
Contig3497	469	sp|O01404.2|	Peptidylglycine alpha-hydroxylating monooxygenase	DROME	2e-40
Contig3503	328	sp|Q9JL89.1|	Ninjurin-2	MOUSE	1e-07
Contig3504	235	sp|P13713.1|	Flagellin	SERMA	3e-14
Contig3506	365	sp|O95619.1|	YEATS domain-containing protein 4	HUMAN	7e-34
Contig3507	506	sp|P46436.3|	Glutathione S-transferase 1	ASCSU	3e-25
Contig3508	895	sp|Q01664.2|	Transcription factor AP-4	HUMAN	6e-25
Contig3510	395	sp|Q04786.1|	Beta-hexosaminidase	VIBVU	2e-19
Contig3511	586	sp|Q02522.1|	Hypoxanthine-guanine phosphoribosyltransferase	LACLA	4e-07
Contig3512	301	sp|Q6ZRP5.2|	Putative uncharacterized protein FLJ46204	HUMAN	7e-10
Contig3513	658	sp|Q9D1P4.1|	Cysteine and histidine-rich domain-containing protein 1	MOUSE	2e-30
Contig3516	1670	sp|Q4R632.1|	Cytosolic carboxypeptidase 2	MACFA	e-122
Contig3519	801	sp|P49643.2|	DNA primase large subunit	HUMAN	2e-57
Contig3521	318	sp|Q5PPX0.1|	Leucine-rich repeat-containing protein 67	XENLA	1e-30
Contig3524	467	sp|O60306.4|	Intron-binding protein aquarius	HUMAN	2e-65
Contig3525	573	sp|Q5ZKG2.1|	Bromodomain-containing protein 7	CHICK	2e-25
Contig3529	296	sp|Q90YT1.3|	60S ribosomal protein L37	ICTPU	7e-13
Contig3532	490	sp|Q9K5N0.1|	Sporulation initiation inhibitor protein soj	BACHD	1e-41
Contig3535	450	sp|Q8VCW8.1|	Acyl-CoA synthetase family member 2, mitochondrial	MOUSE	3e-23
Contig3537	497	sp|Q9CN30.1|	DNA topoisomerase 1	PASMU	2e-09
Contig3538	937	sp|Q99439.4|	Calponin-2	HUMAN	1e-18
Contig3540	405	sp|Q59097.1|	Pyruvate dehydrogenase E1 component	RALEH	1e-50
Contig3543	589	sp|Q62768.1|	Protein unc-13 homolog A	RAT	1e-64
Contig3548	1046	sp|A7S4N4.1|	Probable serine incorporator	NEMVE	3e-23
Contig3550	347	sp|Q9PLI5.2|	Uncharacterized protein TC_0114	CHLMU	7e-07
Contig3552	456	sp|A8MT70.3|	Zinc finger B-box domain containing protein 1	HUMAN	1e-09
Contig3554	1482	sp|P98088.3|	Mucin-5AC	HUMAN	4e-07
Contig3557	1424	sp|Q9U943.2|	Apolipophorins	LOCMI	2e-13
Contig3561	2469	sp|Q5VTH9.1|	WD repeat-containing protein 78	HUMAN	e-142
Contig3562	642	sp|P14381.1|	Transposon TX1 uncharacterized 149 kDa protein	XENLA	2e-14
Contig3564	427	sp|P51644.2|	ADP-ribosylation factor 4	XENLA	3e-38
Contig3566	1738	sp|Q3ZBD2.1|	Actin-related protein 10	BOVIN	1e-84
Contig3568	380	sp|Q47XL7.1|	Trigger factor	COLP3	2e-44
Contig3574	328	sp|O13797.1|	Small glutamine-rich tetratricopeptide repeat-containing protein 2	SCHPO	1e-10
Contig3575	643	sp|Q1QDQ9.1|	UPF0176 protein Pcryo_0411	PSYCK	e-106
Contig3576	996	sp|Q9NUD7.2|	Uncharacterized protein C20orf96	HUMAN	5e-08
Contig3579	275	sp|P00377.1|	Dihydrofolate reductase	PIG	7e-11
Contig3582	257	sp|A0JNB1.1|	Zinc finger protein 227	BOVIN	2e-06
Contig3583	528	sp|Q9VT65.2|	Calpain-B	DROME	1e-25
Contig3585	777	sp|P15215.2|	Laminin subunit gamma-1	DROME	2e-93
Contig3587	1362	sp|P43090.1|	5-aminolevulinate synthase, erythroid-specific, mitochondrial	OPSTA	e-123
Contig3589	611	sp|O67178.1|	Uncharacterized protein aq_1088	AQUAE	4e-22
Contig3596	543	sp|Q9JHS9.1|	Protein CWC15 homolog	MOUSE	5e-36
Contig3597	704	sp|Q14746.1|	Conserved oligomeric Golgi complex subunit 2	HUMAN	4e-59
Contig3599	1257	sp|Q8R151.2|	NFX1-type zinc finger-containing protein 1	MOUSE	4e-21
Contig3605	430	sp|Q44264.1|	Heat shock protein 15 homolog	AERSA	4e-34
Contig3606	554	sp|Q96CN4.1|	EVI5-like protein	HUMAN	1e-13
Contig3607	1693	sp|Q8IW92.1|	Beta-galactosidase-1-like protein 2	HUMAN	9e-97
Contig3608	776	sp|P34728.3|	ADP-ribosylation factor	CRYNE	3e-35
Contig3612	1538	sp|Q6GL41.1|	DNA replication licensing factor mcm4	XENTR	e-163
Contig3614	337	sp|P06605.1|	Tubulin alpha-3 chain	DROME	2e-46
Contig3615	736	sp|O75334.1|	Liprin-alpha-2	HUMAN	1e-59
Contig3616	579	sp|P14755.3|	Lambda-crystallin	RABIT	5e-39
Contig3619	1174	sp|Q11002.2|	Calpain-A	DROME	8e-79
Contig3620	432	sp|Q687X5.1|	Metalloreductase STEAP4	HUMAN	9e-09
Contig3622	604	sp|Q9Z1M5.1|	D-amino-acid oxidase	CAVPO	1e-27
Contig3625	705	sp|Q6ZUG5.1|	Uncharacterized protein FLJ43738	HUMAN	3e-09
Contig3628	511	sp|P39807.1|	Uncharacterized protein yvyF	BACSU	1e-10
Contig3632	444	sp|O14734.1|	Acyl-coenzyme A thioesterase 8	HUMAN	2e-35
Contig3633	1386	sp|Q3SZJ4.1|	Prostaglandin reductase 1	BOVIN	2e-65
Contig3637	630	sp|Q9DE13.1|	Bromodomain adjacent to zinc finger domain protein 2B	CHICK	1e-35
Contig3638	1103	sp|Q57GJ9.2|	Ascorbate-specific permease IIC component ulaA	SALCH	2e-58
Contig3639	529	sp|Q93XW5.1|	Nitrile-specifier protein 5	ARATH	5e-17
Contig3641	838	sp|Q86WZ0.1|	HEAT repeat-containing protein 4	HUMAN	2e-30
Contig3646	474	sp|P37246.2|	Transposase insI for insertion sequence element IS30B/C/D	ECOLI	3e-07
Contig3648	1084	sp|Q8R4V5.2|	Oncoprotein-induced transcript 3 protein	MOUSE	5e-06
Contig3651	647	sp|Q9UPT5.3|	Exocyst complex component 7	HUMAN	1e-23
Contig3654	537	sp|O14976.2|	Cyclin G-associated kinase	HUMAN	2e-43
Contig3657	1379	sp|Q6P829.1|	Nitric oxide synthase-interacting protein	XENTR	6e-87
Contig3658	766	sp|P26039.1|	Talin-1	MOUSE	1e-32
Contig3663	593	sp|P39665.1|	Protein sphX	SYNE7	2e-09
Contig3664	542	sp|Q9NV56.1|	MRG-binding protein	HUMAN	1e-26
Contig3665	453	sp|A2ASS6.1|	Titin	MOUSE	1e-18
Contig3666	1024	sp|P80248.2|	Metallothionein 10-III	MYTED	8e-14
Contig3672	477	sp|Q08BR4.2|	Histone-lysine N-methyltransferase SETDB1-B	DANRE	4e-11
Contig3673	650	sp|Q9CXC3.1|	Uncharacterized protein C20orf72 homolog	MOUSE	7e-32
Contig3678	548	sp|Q3TUF7.2|	YEATS domain-containing protein 2	MOUSE	2e-54
Contig3680	690	sp|Q1RM03.1|	Trichoplein keratin filament-binding protein	DANRE	2e-31
Contig3682	601	sp|O02827.1|	Myosin light chain kinase, smooth muscle	SHEEP	7e-14
Contig3685	502	sp|P08537.2|	Tubulin alpha chain	XENLA	2e-42
Contig3686	2138	sp|P51531.2|	Probable global transcription activator SNF2L2	HUMAN	1e-78
Contig3688	871	sp|Q9DBR1.1|	5'-3' exoribonuclease 2	MOUSE	9e-26
Contig3692	934	sp|Q9JMJ2.1|	F-box/WD repeat-containing protein 4	MOUSE	1e-32
Contig3693	1175	sp|Q99LS1.1|	Methylmalonic aciduria and homocystinuria type D homolog, mitochondrial	MOUSE	2e-53
Contig3697	452	sp|Q90473.1|	Heat shock cognate 71 kDa protein	DANRE	6e-57
Contig3698	388	sp|Q9HCK5.2|	Protein argonaute-4	HUMAN	6e-41
Contig3700	379	sp|P35224.1|	Catenin beta	URECA	2e-52
Contig3702	281	sp|P0AG14.1|	Probable protease sohB	ECOLI	1e-29
Contig3703	1440	sp|Q0P5I8.1|	UPF0363 protein C7orf20 homolog	BOVIN	4e-47
Contig3707	477	sp|Q6P9T8.1|	Tubulin beta-2C chain	RAT	1e-50
Contig3712	1154	sp|Q28CU0.1|	Leucine-rich repeat-containing protein 23	XENTR	1e-60
Contig3714	945	sp|P31997.2|	Carcinoembryonic antigen-related cell adhesion molecule 8	HUMAN	2e-10
Contig3716	484	sp|Q503M4.1|	Monocarboxylate transporter 12-B	DANRE	5e-12
Contig3718	809	sp|A6W392.1|	50S ribosomal protein L3	MARMS	e-115
Contig3723	831	sp|Q8IZL8.2|	Proline-, glutamic acid- and leucine-rich protein 1	HUMAN	1e-19
Contig3724	1300	sp|A7S8T5.1|	Coiled-coil domain-containing protein 42 homolog	NEMVE	2e-51
Contig3730	846	sp|O02389|		CHLNI	2e-15
Contig3734	782	sp|Q80U87.2|	Ubiquitin carboxyl-terminal hydrolase 8	MOUSE	1e-74
Contig3735	325	sp|Q9W4E2.2|	Neurobeachin	DROME	2e-26
Contig3742	567	sp|P47179.1|	Cell wall protein DAN4	YEAST	5e-05
Contig3747	2846	sp|Q32L92.1|	Calponin-3	BOVIN	4e-30
Contig3756	459	sp|Q0V8G3.1|	Glutaminyl-peptide cyclotransferase-like protein	BOVIN	2e-10
Contig3758	599	sp|Q6P9T8.1|	Tubulin beta-2C chain	RAT	5e-88
Contig3760	1305	sp|P0ACY5.1|	Uncharacterized protein yeaG	ECO57	0
Contig3763	651	sp|P54813.1|	Protein YME1 homolog	CAEEL	7e-42
Contig3764	454	sp|O42282.1|	Photoreceptor outer segment membrane glycoprotein 2	CHICK	1e-05
Contig3765	767	sp|O96860.1|	Dynein light chain 2, cytoplasmic	DROME	2e-29
Contig3767	896	sp|Q3BAI2.1|	Uncharacterized protein ORF91	PHAAO	2e-17
Contig3769	525	sp|P08065.4|	Succinate dehydrogenase flavoprotein subunit	BACSU	2e-21
Contig3770	430	sp|P21184.3|	A-type flagellin	PSEAE	1e-42
Contig3774	1008	sp|P94474.2|	Uncharacterized protein yeaC	BACSU	3e-43
Contig3776	387	sp|A5FJP5.1|	50S ribosomal protein L21	FLAJO	2e-35
Contig3777	481	sp|Q92539.1|	Lipin-2	HUMAN	4e-25
Contig3778	1376	sp|Q6AXT0.1|	39S ribosomal protein L37, mitochondrial	RAT	3e-26
Contig3782	827	sp|A0JN61.1|	DNA-directed RNA polymerase III subunit RPC9	BOVIN	6e-29
Contig3785	529	sp|Q0VDF0.1|	Putative uncharacterized protein LOC65996	HUMAN	1e-25
Contig3787	1260	sp|Q9NPC3.1|	E3 ubiquitin-protein ligase CCNB1IP1	HUMAN	2e-57
Contig3791	307	sp|Q64591.2|	2,4-dienoyl-CoA reductase, mitochondrial	RAT	3e-06
Contig3792	290	sp|Q8BMJ2.2|	Leucyl-tRNA synthetase, cytoplasmic	MOUSE	1e-30
Contig3794	545	sp|Q06725.1|	Nuclear receptor subfamily 2 group F member 1-A	DANRE	2e-70
Contig3797	1343	sp|Q90X38.2|	G patch domain and KOW motifs-containing protein	DANRE	8e-51
Contig3799	282	sp|Q08408.2|	Sensor protein rprX	BACFR	9e-05
Contig3802	1095	sp|Q32NQ7.1|	UPF0470 protein C19orf51 homolog	XENLA	6e-13
Contig3804	154	sp|A8MQ27.1|	E3 ubiquitin-protein ligase NEURL3	HUMAN	2e-08
Contig3805	1123	sp|Q99MR6.1|	Serrate RNA effector molecule homolog	MOUSE	5e-33
Contig3807	674	sp|Q9VCA2.1|	Organic cation transporter protein	DROME	2e-40
Contig3808	2978	sp|Q02645.2|	Protein hu-li tai shao	DROME	e-113
Contig3809	1477	sp|Q00266.2|	S-adenosylmethionine synthetase isoform type-1	HUMAN	2e-30
Contig3810	384	sp|Q8BR93.1|	Putative nuclease HARBI1	MOUSE	2e-06
Contig3812	498	sp|P14732.1|	Lamin-B2	CHICK	6e-23
Contig3814	280	sp|Q8AWB5.2|	Alpha-(1,3)-fucosyltransferase 10	CHICK	3e-29
Contig3817	859	sp|Q8K009.1|	Probable 10-formyltetrahydrofolate dehydrogenase ALDH1L2	MOUSE	4e-72
Contig3818	434	sp|Q9JJ66.2|	Cell division cycle protein 20 homolog	MOUSE	1e-10
Contig3819	567	sp|Q9TTJ6.1|	Regucalcin	RABIT	7e-45
Contig3823	457	sp|Q05052.1|	Dolichyl-diphosphooligosaccharide--protein glycosyltransferase 48 kDa subunit	CANFA	1e-19
Contig3825	1339	sp|Q61824.1|	Disintegrin and metalloproteinase domain-containing protein 12	MOUSE	3e-91
Contig3826	895	sp|Q6Q759.1|	Sperm-associated antigen 17	HUMAN	4e-21
Contig3827	652	sp|Q5R434.1|	Pre-rRNA-processing protein TSR1 homolog	PONAB	1e-40
Contig3830	638	sp|Q0P4U8.1|	SWI/SNF-related matrix-associated actin-dependent regulator of chromatin subfamily A-like protein 1	XENTR	5e-72
Contig3831	2282	sp|Q19673.5|	Putative tyrosinase-like protein tyr-3	CAEEL	1e-30
Contig3832	879	sp|Q5RBN9.1|	Transcriptional adapter 2-beta	PONAB	3e-60
Contig3839	819	sp|Q9H1J1.1|	Regulator of nonsense transcripts 3A	HUMAN	3e-24
Contig3840	484	sp|Q5L7B4.1|	Leucyl-tRNA synthetase	BACFN	8e-56
Contig3841	348	sp|Q575S9.2|	Cytoglobin-2	ORYLA	3e-05
Contig3843	534	sp|P12007.2|	Isovaleryl-CoA dehydrogenase, mitochondrial	RAT	3e-22
Contig3845	575	sp|P10620.1|	Microsomal glutathione S-transferase 1	HUMAN	1e-34
Contig3848	1559	sp|Q99PI5.2|	Lipin-2	MOUSE	1e-39
Contig3853	732	sp|P11584.3|	Integrin beta-PS	DROME	1e-51
Contig3855	708	sp|Q9UJQ4.1|	Sal-like protein 4	HUMAN	2e-06
Contig3857	868	sp|P16118.3|	6-phosphofructo-2-kinase/fructose-2,6-biphosphatase 1	HUMAN	4e-39
Contig3858	745	sp|O32210.1|	Glyoxal reductase	BACSU	6e-38
Contig3859	470	sp|P0AGA4.1|	Preprotein translocase subunit secY	ECO57	4e-27
Contig3863	634	sp|P32198.2|	Carnitine O-palmitoyltransferase 1, liver isoform	RAT	1e-50
Contig3864	238	sp|Q802R8.1|	Structural maintenance of chromosomes protein 6	FUGRU	4e-11
Contig3866	746	sp|P15305.1|	Dynein heavy chain	ONCMY	3e-20
Contig3869	564	sp|Q58628.1|	Pyruvate carboxylase subunit B	METJA	1e-32
Contig3870	476	sp|O00305.2|	Voltage-dependent L-type calcium channel subunit beta-4	HUMAN	8e-16
Contig3871	1611	sp|Q5W5X9.1|	Tetratricopeptide repeat protein 23	HUMAN	5e-53
Contig3874	374	sp|Q9V8K2.2|	Exocyst complex component 3	DROME	7e-15
Contig3876	953	sp|Q8WXX0.1|	Dynein heavy chain 7, axonemal	HUMAN	3e-96
Contig3877	979	sp|Q13439.1|	Golgin subfamily A member 4	HUMAN	5e-31
Contig3882	358	sp|B7VK03.1|	3-methyl-2-oxobutanoate hydroxymethyltransferase	VIBSL	2e-61
Contig3888	787	sp|Q5JSZ5.1|	Protein BAT2-like	HUMAN	2e-22
Contig3889	360	sp|Q06010.2|	A-factor-processing enzyme	YEAST	2e-24
Contig3890	350	sp|Q86SQ4.3|	Probable G-protein coupled receptor 126	HUMAN	1e-07
Contig3891	926	sp|B9MKQ0.1|	Elongation factor Ts	ANATD	3e-42
Contig3893	525	sp|Q9UBQ7.1|	Glyoxylate reductase/hydroxypyruvate reductase	HUMAN	4e-31
Contig3894	457	sp|Q9UNX4.1|	WD repeat-containing protein 3	HUMAN	2e-19
Contig3902	464	sp|Q0VCQ7.1|	NMDA receptor-regulated protein 2	BOVIN	2e-15
Contig3907	391	sp|Q8CIE6.1|	Coatomer subunit alpha	MOUSE	7e-64
Contig3909	1545	sp|Q6C0Y0.1|	Cofilin	YARLI	4e-19
Contig3911	391	sp|O59791.1|	Serine racemase	SCHPO	5e-11
Contig3913	483	sp|O61366.3|	Serine-enriched protein	DROME	6e-08
Contig3915	388	sp|B6EPJ3.1|	DNA-directed RNA polymerase subunit omega	ALISL	5e-27
Contig3916	707	sp|Q9JLY7.2|	Dual specificity protein phosphatase 14	MOUSE	3e-47
Contig3918	407	sp|Q38867.2|	Peptidyl-prolyl cis-trans isomerase CYP19-3	ARATH	7e-53
Contig3924	928	sp|Q5R664.1|	Coatomer subunit beta'	PONAB	e-119
Contig3925	525	sp|Q922Y2.1|	Tripartite motif-containing protein 59	MOUSE	2e-14
Contig3929	496	sp|Q9CY21.1|	Uncharacterized methyltransferase WBSCR22	MOUSE	3e-06
Contig3931	1299	sp|Q14BN4.1|	Sarcolemmal membrane-associated protein	HUMAN	e-107
Contig3932	163	sp|Q3IIL3.1|	Integration host factor subunit alpha	PSEHT	3e-24
Contig3935	386	sp|Q69566.1|	Uncharacterized protein U88	HHV6U	7e-05
Contig3939	417	sp|P40611.2|	Ribonuclease R	VIBPA	9e-24
Contig3942	942	sp|Q56K04.3|	Cysteine-rich protein 1	BOVIN	1e-29
Contig3946	351	sp|Q96D71.2|	RalBP1-associated Eps domain-containing protein 1	HUMAN	2e-21
Contig3949	840	sp|P35574.1|	Glycogen debranching enzyme	RABIT	2e-57
Contig3950	771	sp|Q92268.1|	Tubulin beta chain	PLESA	5e-75
Contig3952	1454	sp|Q05329.1|	Glutamate decarboxylase 2	HUMAN	1e-56
Contig3955	793	sp|P64264.1|	Uncharacterized GMC-type oxidoreductase Mb1310	MYCBO	3e-18
Contig3957	693	sp|O01761.3|	Muscle M-line assembly protein unc-89	CAEEL	3e-07
Contig3963	406	sp|Q58588.1|	Uncharacterized protein MJ1187	METJA	7e-05
Contig3967	564	sp|O35250.2|	Exocyst complex component 7	MOUSE	6e-14
Contig3973	551	sp|Q696W0.1|	Striated muscle preferentially expressed protein kinase	DANRE	3e-06
Contig3974	583	sp|P62752.1|	60S ribosomal protein L23a	RAT	2e-53
Contig3975	1356	sp|P25386.2|	Intracellular protein transport protein USO1	YEAST	4e-18
Contig3980	634	sp|Q9WV60.2|	Glycogen synthase kinase-3 beta	MOUSE	e-111
Contig3982	741	sp|Q9VT65.2|	Calpain-B	DROME	1e-91
Contig3985	934	sp|Q8C0V1.1|	Coiled-coil domain-containing protein 79	MOUSE	0.0001
Contig3987	631	sp|A0JMW6.1|	Transmembrane protein 214-A	XENLA	2e-07
Contig3990	457	sp|Q8CEL2.2|	Uncharacterized protein C20orf26 homolog	MOUSE	2e-47
Contig3991	901	sp|P48066.1|	Sodium- and chloride-dependent GABA transporter 3	HUMAN	8e-30
Contig3995	764	sp|Q9Y2G4.2|	Ankyrin repeat domain-containing protein 6	HUMAN	4e-20
Contig3996	474	sp|P71011.1|	Antilisterial bacteriocin subtilosin biosynthesis protein albA	BACSU	8e-15
Contig3998	408	sp|Q9EQH2.1|	Endoplasmic reticulum aminopeptidase 1	MOUSE	1e-28
Contig3999	293	sp|Q1ZXD6.1|	Probable serine/threonine-protein kinase roco5	DICDI	3e-05
Contig4003	686	sp|P56818.2|	Beta-secretase 1	MOUSE	6e-29
Contig4004	1166	sp|O75400.2|	Pre-mRNA-processing factor 40 homolog A	HUMAN	3e-91
Contig4006	759	sp|Q8R422.1|	CD109 antigen	MOUSE	1e-35
Contig4009	1090	sp|Q32KS2.1|	Dynein intermediate chain 1, axonemal	BOVIN	8e-28
Contig4010	444	sp|B6EN33.1|	Translation initiation factor IF-3	ALISL	4e-38
Contig4013	769	sp|Q99MR0.1|	Actin-like protein 6B	MOUSE	4e-94
Contig4016	886	sp|Q03473.2|	Lateral flagellin	VIBPA	2e-52
Contig4017	1310	sp|Q3B8G0.1|	UPF0587 protein C1orf123 homolog	XENLA	3e-05
Contig4019	342	sp|Q9KQ30.1|	5'-nucleotidase	VIBCH	1e-33
Contig4022	839	sp|Q96JB1.2|	Dynein heavy chain 8, axonemal	HUMAN	e-108
Contig4024	451	sp|Q10453.2|	Histone H3.3 type 1	CAEEL	1e-38
Contig4026	1019	sp|Q9JLB4.2|	Cubilin	MOUSE	3e-06
Contig4027	326	sp|B8CKF7.1|	Dihydrodipicolinate reductase	SHEPW	4e-56
Contig4029	238	sp|Q91VY5.1|	Lysine-specific demethylase 4B	MOUSE	2e-08
Contig4032	1065	sp|P21783.3|	Neurogenic locus notch protein homolog	XENLA	1e-11
Contig4033	528	sp|P00568.3|	Adenylate kinase isoenzyme 1	HUMAN	7e-52
Contig4036	1325	sp|P12370.3|	cAMP-dependent protein kinase catalytic subunit	DROME	1e-81
Contig4038	1448	sp|Q9AY76.1|	Actin-depolymerizing factor 2	ORYSJ	1e-07
Contig4040	486	sp|Q5E1M7.1|	Ribosomal RNA small subunit methyltransferase G	VIBF1	6e-42
Contig4042	722	sp|Q13107.3|	Ubiquitin carboxyl-terminal hydrolase 4	HUMAN	8e-53
Contig4043	513	sp|Q04678.2|	FACT complex subunit SSRP1	CHICK	2e-16
Contig4046	1445	sp|Q91YQ5.1|	Dolichyl-diphosphooligosaccharide--protein glycosyltransferase subunit 1	MOUSE	e-139
Contig4050	1680	sp|Q6NTV9.1|	H/ACA ribonucleoprotein complex subunit 2-like protein	XENLA	3e-41
Contig4051	645	sp|Q91XW8.1|	FK506-binding protein 6	MOUSE	5e-34
Contig4055	234	sp|Q5M9F1.1|	RNA-binding protein 34	RAT	5e-13
Contig4057	815	sp|Q6NZ07.1|	Nicalin-1	DANRE	4e-55
Contig4058	415	sp|P36206.2|	DNA-binding protein HU	THEMA	4e-12
Contig4065	493	sp|P76257.1|	Probable ATP-dependent helicase yoaA	ECOLI	1e-48
Contig4068	889	sp|Q9BRZ2.3|	Tripartite motif-containing protein 56	HUMAN	1e-14
Contig4069	854	sp|Q9ULJ8.2|	Neurabin-1	HUMAN	7e-15
Contig4070	335	sp|P49851.2|	Uncharacterized acyl-CoA thioester hydrolase ykhA	BACSU	3e-10
Contig4072	532	sp|A4IHR1.1|	Tetratricopeptide repeat protein 30	XENTR	7e-56
Contig4073	286	sp|Q96GE4.1|	Coiled-coil domain-containing protein 45	HUMAN	1e-24
Contig4075	514	sp|Q63425.2|	Periaxin	RAT	1e-07
Contig4076	804	sp|Q562C2.1|	Ribosome biogenesis protein BOP1	RAT	5e-25
Contig4079	1179	sp|P24733.1|	Myosin heavy chain, striated muscle	AEQIR	4e-08
Contig4081	1057	sp|P41561.3|	Isocitrate dehydrogenase [NADP] 2	COLMA	e-145
Contig4082	2668	sp|P12847.1|	Myosin-3	RAT	1e-13
Contig4083	731	sp|Q8TE73.3|	Dynein heavy chain 5, axonemal	HUMAN	1e-19
Contig4085	714	sp|Q10235.1|	Cell polarity protein alp11	SCHPO	2e-07
Contig4086	447	sp|Q9V9W8.1|	Protein pygopus	DROME	9e-08
Contig4087	598	sp|Q641Y5.1|	Autophagy-related protein 7	RAT	3e-69
Contig4088	1103	sp|Q9Z1S0.1|	Mitotic checkpoint serine/threonine-protein kinase BUB1 beta	MOUSE	1e-22
Contig4094	891	sp|P42700.1|	60 kDa SS-A/Ro ribonucleoprotein	XENLA	5e-38
Contig4098	882	sp|Q91642.1|	Alpha-aspartyl dipeptidase	XENLA	2e-48
Contig4100	441	sp|Q96EQ9.2|	Histone-lysine N-methyltransferase PRDM9	MOUSE	3e-06
Contig4103	751	sp|Q8N442.1|	GTP-binding protein GUF1 homolog	HUMAN	3e-71
Contig4111	968	sp|P61221.1|	ATP-binding cassette sub-family E member 1	HUMAN	e-130
Contig4115	391	sp|Q5HFY5.1|	Threonine dehydratase catabolic	STAAC	2e-16
Contig4116	352	sp|O94432.1|	Uncharacterized RNA-binding protein C660.15	SCHPO	3e-11
Contig4119	314	sp|Q9VXE5.2|	Serine/threonine-protein kinase PAK mbt	DROME	2e-16
Contig4121	768	sp|Q58270.1|	Bifunctional short chain isoprenyl diphosphate synthase	METJA	3e-22
Contig4122	323	sp|Q62901.2|	Arginine-glutamic acid dipeptide repeats protein	RAT	1e-16
Contig4123	1041	sp|Q15075.2|	Early endosome antigen 1	HUMAN	3e-48
Contig4125	519	sp|Q8CG47.1|	Structural maintenance of chromosomes protein 4	MOUSE	7e-05
Contig4126	191	sp|Q5R614.1|	Leucyl-tRNA synthetase, cytoplasmic	PONAB	8e-25
Contig4127	514	sp|Q7MF74.1|	Spermidine synthase	VIBVY	3e-25
Contig4128	670	sp|Q6P0B1.1|	CUG-BP- and ETR-3-like factor 2	DANRE	1e-40
Contig4130	947	sp|Q7KVW5.1|	Small conductance calcium-activated potassium channel protein	DROME	e-115
Contig4131	517	sp|P40727.1|	Flagellar biosynthetic protein flhB	SALTY	4e-43
Contig4134	412	sp|P0C6B8.1|	Sushi, von Willebrand factor type A, EGF and pentraxin domain-containing protein 1	RAT	6e-07
Contig4135	1695	sp|Q6NUC1.1|	Cornifelin homolog A	XENLA	4e-07
Contig4139	161	sp|Q07YK1.1|	LPS-assembly protein lptD	SHEFN	2e-23
Contig4141	718	sp|P15305.1|	Dynein heavy chain	ONCMY	1e-05
Contig4143	331	sp|P77892.1|	Glycyl-tRNA synthetase alpha subunit	MORCA	2e-48
Contig4145	670	sp|A7E3W2.1|	Galectin-3-binding protein	BOVIN	4e-09
Contig4146	580	sp|Q8N8U2.2|	Chromodomain Y-like protein 2	HUMAN	4e-11
Contig4147	467	sp|A1S228.1|	50S ribosomal protein L14	SHEAM	4e-55
Contig4149	696	sp|Q5I0B9.2|	Autophagy-related protein 16	XENTR	9e-60
Contig4151	1044	sp|P0AFG9.2|	Pyruvate dehydrogenase E1 component	ECO57	2e-68
Contig4152	340	sp|Q21929.2|	Probable L-xylulose reductase	CAEEL	7e-05
Contig4153	872	sp|P25153.2|	Ubiquitin-conjugating enzyme E2-17 kDa	DROME	2e-67
Contig4156	1090	sp|O93308.1|	Structural maintenance of chromosomes protein 1A	XENLA	e-104
Contig4162	461	sp|A9CB27.1|	Zinc finger protein ZPR1	PAPAN	4e-50
Contig4163	433	sp|P30042.3|	ES1 protein homolog, mitochondrial	HUMAN	7e-35
Contig4165	372	sp|Q64428.2|	Trifunctional enzyme subunit alpha, mitochondrial	RAT	9e-24
Contig4167	741	sp|Q7TNC8.1|	Glycine receptor subunit alpha-2	MOUSE	9e-52
Contig4170	631	sp|Q8BMQ3.2|	Zinc finger protein basonuclin-2	MOUSE	4e-13
Contig4172	372	sp|Q9WTX6.1|	Cullin-1	MOUSE	2e-57
Contig4177	914	sp|O60264.1|	SWI/SNF-related matrix-associated actin-dependent regulator of chromatin subfamily A member 5	HUMAN	2e-40
Contig4178	391	sp|Q83II9.2|	Ascorbate-specific permease IIC component ulaA	SHIFL	4e-19
Contig4185	304	sp|Q4R8X1.1|	Endoplasmic reticulum-Golgi intermediate compartment protein 3	MACFA	8e-20
Contig4189	430	sp|A5WGE2.1|	Acyl-[acyl-carrier-protein]--UDP-N-acetylglucosamine O-acyltransferase	PSYWF	5e-06
Contig4191	1128	sp|P42577.2|	Soma ferritin	LYMST	4e-72
Contig4201	472	sp|Q5SZK8.2|	FRAS1-related extracellular matrix protein 2	HUMAN	3e-28
Contig4212	387	sp|Q14315.3|	Filamin-C	HUMAN	1e-45
Contig4214	319	sp|B6EGK3.1|	Protein tolB	ALISL	7e-42
Contig4220	116	sp|Q3IJ73.1|	Polyribonucleotide nucleotidyltransferase	PSEHT	1e-06
Contig4221	654	sp|Q05B18.1|	Protein SHQ1 homolog	XENTR	6e-50
Contig4222	816	sp|Q8BPQ7.2|	Small G protein signaling modulator 1	MOUSE	6e-46
Contig4229	644	sp|Q9VH78.1|	Probable dolichyl-P-Man:Man(7)GlcNAc(2)-PP-dolichyl-alpha-1, 6-mannosyltransferase	DROME	4e-60
Contig4230	1711	sp|Q7M3Y3.2|	Troponin I	CHLNI	2e-55
Contig4243	769	sp|O88572.1|	Low-density lipoprotein receptor-related protein 6	MOUSE	4e-20
Contig4246	983	sp|Q2NKS3.1|	Proteasome assembly chaperone 3	BOVIN	7e-15
Contig4247	1111	sp|P62316.1|	Small nuclear ribonucleoprotein Sm D2	HUMAN	9e-42
Contig4249	753	sp|Q8IUD2.1|	ELKS/RAB6-interacting/CAST family member 1	HUMAN	2e-48
Contig4250	596	sp|Q6P444.2|	Protein FAM54A	HUMAN	6e-08
Contig4252	1451	sp|Q5L8B2.1|	50S ribosomal protein L2	BACFN	e-142
Contig4257	999	sp|O15084.4|	Serine/threonine-protein phosphatase 6 regulatory ankyrin repeat subunit A	HUMAN	3e-12
Contig4258	298	sp|Q8BGC3.1|	Monocarboxylate transporter 12	MOUSE	9e-10
Contig4259	439	sp|Q9H1D0.2|	Transient receptor potential cation channel subfamily V member 6	HUMAN	1e-10
Contig4261	853	sp|P32198.2|	Carnitine O-palmitoyltransferase 1, liver isoform	RAT	9e-44
Contig4263	914	sp|Q8IXQ4.1|	Uncharacterized protein KIAA1704	HUMAN	2e-33
Contig4264	452	sp|Q6DG03.1|	Cyclin-D-binding Myb-like transcription factor 1	DANRE	8e-19
Contig4266	440	sp|P0A355.1|	Cold shock-like protein cspLA	LISMO	9e-20
Contig4267	1474	sp|Q92738.3|	USP6 N-terminal-like protein	HUMAN	3e-89
Contig4269	429	sp|Q8CJ96.1|	Ras association domain-containing protein 8	MOUSE	4e-22
Contig4275	714	sp|P19351.3|	Troponin T, skeletal muscle	DROME	2e-11
Contig4276	797	sp|Q5E965.1|	Cytochrome b561 domain-containing protein 2	BOVIN	4e-34
Contig4280	358	sp|Q87PH8.1|	NAD-dependent deacetylase	VIBPA	4e-56
Contig4281	573	sp|Q9H7B4.4|	SET and MYND domain-containing protein 3	HUMAN	5e-14
Contig4283	535	sp|Q99P47.1|	Contactin-associated protein-like 4	MOUSE	2e-09
Contig4286	702	sp|P28749.3|	Retinoblastoma-like protein 1	HUMAN	1e-42
Contig4289	1045	sp|Q6NRK9.2|	Cyclin-related protein FAM58A	XENLA	5e-45
Contig4292	483	sp|Q7RTP6.1|	Protein MICAL-3	HUMAN	8e-13
Contig4293	364	sp|Q9C0H6.2|	Kelch-like protein 4	HUMAN	3e-08
Contig4298	600	sp|Q8IUB2.1|	WAP four-disulfide core domain protein 3	HUMAN	2e-05
Contig4300	331	sp|O31441.1|	Uncharacterized protein ybyB	BACSU	2e-05
Contig4303	591	sp|O14832.1|	Phytanoyl-CoA dioxygenase, peroxisomal	HUMAN	4e-87
Contig4304	1203	sp|Q06527|		CHRVI	2e-10
Contig4309	597	sp|Q3IFN6.1|	Thiazole biosynthesis protein thiG	PSEHT	2e-50
Contig4310	1351	sp|Q6DGK9.1|	UPF0705 protein C11orf49 homolog	DANRE	3e-70
Contig4311	535	sp|Q27746.1|	DNA (cytosine-5)-methyltransferase PliMCI	PARLI	8e-25
Contig4314	462	sp|Q8TBZ2.2|	MYCBP-associated protein	HUMAN	2e-19
Contig4318	318	sp|P17160.1|	Probable sigma(54) modulation protein	AZOVI	1e-09
Contig4321	1028	sp|A6L9S3.1|	Translation initiation factor IF-3	PARD8	2e-40
Contig4325	465	sp|A3KP77.1|	Oxidoreductase NAD-binding domain-containing protein 1	DANRE	2e-12
Contig4331	540	sp|Q9JJ00.1|	Phospholipid scramblase 1	MOUSE	4e-33
Contig4348	473	sp|Q9VCY3.1|	COP9 signalosome complex subunit 6	DROME	2e-45
Contig4350	647	sp|Q80UW8.1|	DNA-directed RNA polymerases I, II, and III subunit RPABC1	MOUSE	8e-76
Contig4357	858	sp|Q9Z0Z4.2|	Hephaestin	MOUSE	2e-45
Contig4364	397	sp|Q8NDD1.3|	Uncharacterized protein C1orf131	HUMAN	5e-06
Contig4365	852	sp|P49395.2|	40S ribosomal protein S3a	APLCA	e-119
Contig4369	518	sp|A6KYJ9.1|	30S ribosomal protein S12	BACV8	3e-58
Contig4370	1287	sp|B2RR83.1|	Probable ATP-dependent RNA helicase YTHDC2	MOUSE	e-112
Contig4374	772	sp|Q6DFC6.1|	WD repeat-containing protein 75	XENLA	8e-32
Contig4376	1229	sp|Q8CDI7.1|	Coiled-coil domain-containing protein 150	MOUSE	1e-34
Contig4378	696	sp|Q6MNP6.1|	Vitamin B12-dependent ribonucleotide reductase	BDEBA	8e-13
Contig4380	591	sp|O95831.1|	Apoptosis-inducing factor 1, mitochondrial	HUMAN	8e-45
Contig4384	735	sp|Q8WW35.2|	Tctex1 domain-containing protein 2	HUMAN	2e-37
Contig4385	336	sp|Q9KRT4.2|	sn-glycerol-3-phosphate import ATP-binding protein ugpC	VIBCH	5e-45
Contig4386	670	sp|Q6LMY0.2|	Chaperone protein clpB	PHOPR	e-104
Contig4389	626	sp|P35500.3|	Sodium channel protein para	DROME	2e-10
Contig4390	190	sp|Q4PM54.1|	60S ribosomal protein L17	IXOSC	3e-07
Contig4392	938	sp|Q8C190.1|	Uncharacterized protein C16orf7 homolog	MOUSE	9e-31
Contig4395	785	sp|P61314.2|	60S ribosomal protein L15	RAT	7e-86
Contig4396	507	sp|Q8XHR6.1|	50S ribosomal protein L10	CLOPE	5e-35
Contig4397	3347	sp|Q29092.3|	Endoplasmin	PIG	0
Contig4398	438	sp|Q15046.3|	Lysyl-tRNA synthetase	HUMAN	2e-39
Contig4400	892	sp|Q53G44.3|	Interferon-induced protein 44-like	HUMAN	1e-28
Contig4401	1153	sp|Q9BUQ8.3|	Probable ATP-dependent RNA helicase DDX23	HUMAN	1e-87
Contig4404	729	sp|Q8BHB4.1|	WD repeat-containing protein 3	MOUSE	2e-75
Contig4405	386	sp|Q5SR76.2|	TPR repeat-containing protein C10orf93	HUMAN	1e-06
Contig4406	1427	sp|Q8BUJ9.2|	Low-density lipoprotein receptor-related protein 12	MOUSE	1e-12
Contig4407	787	sp|P37980.2|	Inorganic pyrophosphatase	BOVIN	2e-15
Contig4409	502	sp|Q01682.1|	Thiamine-repressible acid phosphatase pho4	SCHPO	1e-05
Contig4410	1508	sp|O15213.2|	WD repeat-containing protein 46	HUMAN	e-133
Contig4414	640	sp|Q3IJ74.1|	30S ribosomal protein S15	PSEHT	1e-35
Contig4419	1134	sp|Q9NPB1.1|	5'(3')-deoxyribonucleotidase, mitochondrial	HUMAN	1e-49
Contig4420	774	sp|O35598.1|	Disintegrin and metalloproteinase domain-containing protein 10	MOUSE	4e-11
Contig4421	354	sp|P22793.2|	Trichohyalin	SHEEP	5e-06
Contig4425	903	sp|Q9GKM4.1|	Branched-chain-amino-acid aminotransferase, cytosolic	SHEEP	e-103
Contig4426	548	sp|Q75JC9.1|	Uncharacterized protein DDB_G0271670	DICDI	4e-07
Contig4429	414	sp|O26156.1|	Bifunctional short chain isoprenyl diphosphate synthase	METTH	2e-22
Contig4430	2177	sp|Q6NZL0.2|	Uncharacterized protein C6orf174 homolog	MOUSE	3e-24
Contig4433	219	sp|Q3IJK4.1|	50S ribosomal protein L15	PSEHT	2e-09
Contig4442	832	sp|P16960.2|	Ryanodine receptor 1	PIG	1e-53
Contig4445	490	sp|Q8TD16.1|	Protein bicaudal D homolog 2	HUMAN	5e-37
Contig4450	335	sp|Q8NFH3.1|	Nucleoporin Nup43	HUMAN	4e-11
Contig4455	506	sp|Q5HZT9.1|	DnaJ homolog subfamily C member 25	XENTR	3e-32
Contig4456	250	sp|Q58CS6.1|	Intraflagellar transport protein 20 homolog	BOVIN	3e-12
Contig4458	632	sp|Q00963.2|	Spectrin beta chain	DROME	7e-63
Contig4461	1172	sp|Q8C156.1|	Condensin complex subunit 2	MOUSE	7e-27
Contig4465	414	sp|Q5ZL77.1|	Synembryn-A	CHICK	8e-35
Contig4466	620	sp|O35134.2|	DNA-directed RNA polymerase I subunit RPA1	MOUSE	4e-69
Contig4467	516	sp|Q9NPG3.2|	Ubinuclein-1	HUMAN	6e-23
Contig4468	495	sp|A6L5A6.1|	Phosphoserine aminotransferase	BACV8	3e-60
Contig4469	238	sp|P22106.3|	Asparagine synthetase B [glutamine-hydrolyzing]	ECOLI	9e-34
Contig4471	837	sp|Q60648.2|	Ganglioside GM2 activator	MOUSE	1e-05
Contig4476	153	sp|P96155.1|	Beta-hexosaminidase	VIBFU	1e-13
Contig4478	380	sp|Q6LM58.1|	Sulfite reductase [NADPH] flavoprotein alpha-component	PHOPR	4e-12
Contig4479	993	sp|Q91V57.2|	N-chimaerin	MOUSE	2e-54
Contig4481	424	sp|Q9D8X1.1|	Copper homeostasis protein cutC homolog	MOUSE	5e-30
Contig4483	545	sp|Q5R5W2.1|	TAR DNA-binding protein 43	PONAB	9e-49
Contig4489	2197	sp|P78972.1|	WD repeat-containing protein slp1	SCHPO	5e-09
Contig4490	1015	sp|Q9HAU5.1|	Regulator of nonsense transcripts 2	HUMAN	4e-58
Contig4492	513	sp|B7I2C3.1|	Methionyl-tRNA formyltransferase	ACIB5	7e-54
Contig4493	1142	sp|P29294.2|	Myosin light chain kinase, smooth muscle	RABIT	2e-11
Contig4494	795	sp|P30682.3|	Guanine nucleotide-binding protein G(i) subunit alpha	LYMST	4e-99
Contig4499	1541	sp|Q8T773.1|	Putative malate dehydrogenase 1B	BRAFL	2e-80
Contig4500	317	sp|Q8DEM2.1|	Carbamoyl-phosphate synthase large chain	VIBVU	6e-39
Contig4503	1718	sp|Q6EE31.3|	T-complex protein 1 subunit theta	CHICK	5e-90
Contig4505	561	sp|Q9Z0Z4.2|	Hephaestin	MOUSE	6e-20
Contig4506	559	sp|Q8UWF0.1|	High-affinity choline transporter 1	TORMA	5e-06
Contig4508	861	sp|Q8IWX8.2|	Calcium homeostasis endoplasmic reticulum protein	HUMAN	2e-39
Contig4509	428	sp|Q6PDN3.3|	Myosin light chain kinase, smooth muscle	MOUSE	4e-07
Contig4519	439	sp|P50748.1|	Kinetochore-associated protein 1	HUMAN	4e-10
Contig4523	493	sp|P09829.2|	Fimbrial protein	MORNO	2e-06
Contig4527	451	sp|Q5XIM4.1|	ATP synthase subunit s, mitochondrial	RAT	4e-12
Contig4528	939	sp|Q55C84.1|	Bromodomain-containing protein DDB_G0270170	DICDI	3e-05
Contig4529	508	sp|O14082.1|	Uncharacterized protein UNK4.17	SCHPO	2e-18
Contig4530	756	sp|Q8VE62.1|	Polyadenylate-binding protein-interacting protein 1	MOUSE	3e-25
Contig4537	1165	sp|Q9NQH7.1|	Probable Xaa-Pro aminopeptidase 3	HUMAN	9e-57
Contig4541	965	sp|P34723.1|	Thioredoxin	PENCH	2e-16
Contig4542	761	sp|Q9WU56.2|	tRNA pseudouridine synthase A	MOUSE	3e-51
Contig4544	478	sp|O46640.1|	Amine sulfotransferase	RABIT	1e-18
Contig4553	530	sp|P61270.3|	40S ribosomal protein S11	MACFA	4e-60
Contig4555	393	sp|Q5HPI5.1|	DNA topoisomerase 4 subunit A	STAEQ	6e-25
Contig4556	405	sp|P76403.1|	Uncharacterized protease yegQ	ECOLI	7e-55
Contig4557	1205	sp|Q8WV92.1|	MIT domain-containing protein 1	HUMAN	6e-74
Contig4562	1230	sp|Q8VDG3.1|	Poly(A)-specific ribonuclease PARN	MOUSE	4e-79
Contig4567	720	sp|P43334.2|	Phenylalanine-4-hydroxylase	PSEAE	2e-84
Contig4568	470	sp|Q53GT1.2|	Kelch-like protein 22	HUMAN	1e-07
Contig4569	572	sp|P07290.1|	Myosin, essential light chain, adductor muscle	PATYE	2e-29
Contig4570	797	sp|Q9VM33.2|	Probable elongation factor G, mitochondrial	DROME	6e-68
Contig4578	788	sp|P41825.1|	Heat shock protein 70 A1	ANOAL	4e-79
Contig4579	451	sp|Q9Y4C8.2|	Probable RNA-binding protein 19	HUMAN	1e-25
Contig4580	2082	sp|Q7TMY8.4|	E3 ubiquitin-protein ligase HUWE1	MOUSE	0
Contig4581	836	sp|Q2PC93.1|	SCO-spondin	CHICK	5e-11
Contig4582	315	sp|P0AFG5.1|	2-oxoglutarate dehydrogenase E1 component	ECO57	3e-36
Contig4585	1558	sp|O97758.1|	Tight junction protein ZO-1	CANFA	4e-54
Contig4586	341	sp|Q5R686.1|	CAP-Gly domain-containing linker protein 3	PONAB	8e-07
Contig4589	1791	sp|Q9CQ20.1|	Mid1-interacting protein 1	MOUSE	2e-12
Contig4593	1355	sp|Q8TC29.1|	Enkurin	HUMAN	6e-66
Contig4599	737	sp|Q42406.1|	Peptidyl-prolyl cis-trans isomerase CYP18-4	ARATH	4e-22
Contig4603	339	sp|Q6GKB1.1|	Type-1 restriction enzyme R protein	STAAR	4e-17
Contig4606	792	sp|Q9U943.2|	Apolipophorins	LOCMI	3e-13
Contig4608	518	sp|A6H782.1|	Tektin-3	BOVIN	3e-44
Contig4609	700	sp|Q8IVF4.3|	Dynein heavy chain 10, axonemal	HUMAN	9e-84
Contig4610	316	sp|B3NVC6.1|	Tryptophan 2,3-dioxygenase	DROER	1e-13
Contig4611	1271	sp|Q9JIX8.2|	Apoptotic chromatin condensation inducer in the nucleus	MOUSE	6e-12
Contig4613	924	sp|Q6P8I6.1|	Cytochrome c oxidase assembly protein COX11, mitochondrial	MOUSE	1e-58
Contig4614	505	sp|Q5PQQ2.1|	WW domain-binding protein 11	RAT	2e-17
Contig4615	430	sp|Q5LIN1.1|	Translation initiation factor IF-2	BACFN	5e-57
Contig4617	371	sp|Q32NQ8.1|	RING finger protein 10	XENLA	2e-15
Contig4619	491	sp|B7VLF3.1|	30S ribosomal protein S19	VIBSL	3e-46
Contig4622	457	sp|Q5R662.2|	Low-density lipoprotein receptor-related protein 12	PONAB	1e-05
Contig4623	457	sp|P97429.3|	Annexin A4	MOUSE	2e-25
Contig4624	1160	sp|P52965.1|	Putative pyruvate-flavodoxin oxidoreductase	SYNY3	e-100
Contig4626	443	sp|Q5RBR9.1|	60S ribosomal protein L31	PONAB	3e-48
Contig4627	1269	sp|Q16363.3|	Laminin subunit alpha-4	HUMAN	2e-44
Contig4629	1076	sp|Q8CHG3.2|	GRIP and coiled-coil domain-containing protein 2	MOUSE	7e-13
Contig4630	487	sp|Q9Y113.1|	Negative elongation factor B	DROME	1e-28
Contig4631	536	sp|P98158.1|	Low-density lipoprotein receptor-related protein 2	RAT	3e-25
Contig4632	398	sp|Q28FD1.1|	Alcohol dehydrogenase [NADP+]	XENTR	2e-15
Contig4634	976	sp|Q9Y383.2|	Putative RNA-binding protein Luc7-like 2	HUMAN	5e-87
Contig4635	518	sp|P44701.1|	ATP-dependent RNA helicase srmB homolog	HAEIN	9e-54
Contig4637	724	sp|P08183.3|	Multidrug resistance protein 1	HUMAN	4e-65
Contig4639	1285	sp|Q2QI47.1|	Usherin	MOUSE	2e-05
Contig4649	697	sp|A2BIL7.2|	Tyrosine-protein kinase BAZ1B	DANRE	6e-06
Contig4654	594	sp|Q24JV9.1|	Galectin-3-binding protein A	DANRE	1e-16
Contig4655	775	sp|Q9D5Y1.1|	Coiled-coil domain-containing protein 39	MOUSE	6e-58
Contig4656	639	sp|P31410.1|	V-type proton ATPase subunit B	HELVI	e-109
Contig4658	734	sp|Q8NHV1.1|	GTPase IMAP family member 7	HUMAN	4e-36
Contig4661	322	sp|Q8BZ21.2|	Histone acetyltransferase MYST3	MOUSE	1e-10
Contig4665	758	sp|Q15291.2|	Retinoblastoma-binding protein 5	HUMAN	1e-90
Contig4666	706	sp|P82596.3|	Perlucin	HALLA	1e-16
Contig4667	565	sp|P55530.1|	Uncharacterized AAA family ATPase y4kL	RHISN	8e-25
Contig4669	737	sp|P45523.1|	FKBP-type peptidyl-prolyl cis-trans isomerase fkpA	ECOLI	6e-07
Contig4670	1018	sp|Q99JW2.1|	Aminoacylase-1	MOUSE	6e-81
Contig4673	1107	sp|Q96HW7.2|	Integrator complex subunit 4	HUMAN	2e-20
Contig4674	1031	sp|Q12769.3|	Nuclear pore complex protein Nup160	HUMAN	6e-46
Contig4691	447	sp|P18077.2|	60S ribosomal protein L35a	HUMAN	9e-39
Contig4692	746	sp|Q497B8.1|	JmjC domain-containing protein 5	RAT	1e-07
Contig4694	711	sp|Q03468.1|	DNA excision repair protein ERCC-6	HUMAN	4e-17
Contig4699	816	sp|P43846.1|	Phosphoribosylglycinamide formyltransferase	HAEIN	1e-32
Contig4701	4653	sp|Q9GYZ0.1|	Kinesin-like protein KIF15	STRPU	6e-05
Contig4702	818	sp|Q86QH9.2|	Sperm-specific H1/protamine-like protein type 1	OSTED	1e-18
Contig4703	440	sp|P43334.2|	Phenylalanine-4-hydroxylase	PSEAE	7e-34
Contig4705	497	sp|Q62377.1|	U2 small nuclear ribonucleoprotein auxiliary factor 35 kDa subunit-related protein 2	MOUSE	2e-40
Contig4706	859	sp|Q9P2E3.2|	NFX1-type zinc finger-containing protein 1	HUMAN	3e-33
Contig4709	518	sp|P98158.1|	Low-density lipoprotein receptor-related protein 2	RAT	3e-09
Contig4711	488	sp|Q3KRB8.1|	Rho GTPase-activating protein 11B	HUMAN	3e-25
Contig4712	1574	sp|Q4R8G6.1|		MACFA	5e-75
Contig4715	456	sp|B4ETK6.1|	Threonyl-tRNA synthetase	PROMH	2e-66
Contig4716	650	sp|Q91ZX7.1|	Prolow-density lipoprotein receptor-related protein 1	MOUSE	1e-54
Contig4717	187	sp|Q8A2E9.1|	6-phosphofructokinase 3	BACTN	2e-06
Contig4718	492	sp|P94474.2|	Uncharacterized protein yeaC	BACSU	3e-11
Contig4720	980	sp|Q9NZJ4.2|	Sacsin	HUMAN	2e-08
Contig4723	567	sp|P13395.2|	Spectrin alpha chain	DROME	1e-57
Contig4725	282	sp|O35161.2|	Cadherin EGF LAG seven-pass G-type receptor 1	MOUSE	2e-10
Contig4738	506	sp|P0AEE4.1|	Protease degS	ECO57	7e-23
Contig4740	814	sp|Q3IFH4.1|	Malate dehydrogenase	PSEHT	e-126
Contig4744	298	sp|P12773.1|	NADH-ubiquinone oxidoreductase chain 4L	PARLI	4e-12
Contig4747	1489	sp|Q9Z0J4.1|	Nitric oxide synthase, brain	MOUSE	4e-24
Contig4748	1126	sp|P08110.1|	Endoplasmin	CHICK	7e-19
Contig4751	1076	sp|Q9VY86.3|	TM2 domain-containing protein CG11103	DROME	3e-45
Contig4752	494	sp|Q9H4L7.1|	SWI/SNF-related matrix-associated actin-dependent regulator of chromatin subfamily A containing DEAD/H box 1	HUMAN	1e-34
Contig4753	393	sp|Q9A5I5.1|	Response regulator pleD	CAUCR	1e-23
Contig4755	1093	sp|A2VCZ5.1|	Mediator of RNA polymerase II transcription subunit 13-like	DANRE	3e-61
Contig4759	2376	sp|Q24498.3|	Ryanodine receptor 44F	DROME	0
Contig4761	464	sp|Q460N5.2|	Poly [ADP-ribose] polymerase 14	HUMAN	2e-11
Contig4765	560	sp|Q869L3.2|	Midasin	DICDI	7e-05
Contig4769	683	sp|P0ACY5.1|	Uncharacterized protein yeaG	ECO57	e-116
Contig4770	1909	sp|P56701.2|	26S proteasome non-ATPase regulatory subunit 2	BOVIN	0
Contig4772	427	sp|Q8R003.1|	Muscleblind-like protein 3	MOUSE	1e-08
Contig4773	507	sp|Q5RJI4.1|	Protein kinase-like protein SgK493	MOUSE	1e-29
Contig4774	454	sp|Q6LH46.1|	Regulatory protein recX	PHOPR	5e-08
Contig4776	596	sp|Q3B8G0.1|	UPF0587 protein C1orf123 homolog	XENLA	1e-17
Contig4777	1232	sp|Q32P51.2|	Heterogeneous nuclear ribonucleoprotein A1-like protein 2	HUMAN	4e-48
Contig4778	399	sp|Q4KM34.2|	Cell cycle-related kinase	RAT	2e-48
Contig4781	492	sp|P00143.1|	Cytochrome c'	PARSP	2e-23
Contig4784	254	sp|Q9UR07.1|	Retrotransposable element Tf2 155 kDa protein type 3	SCHPO	9e-13
Contig4787	324	sp|O32060.2|	Putative sodium/proton-dependent alanine carrier protein yrbD	BACSU	2e-25
Contig4793	649	sp|Q39565.1|	Dynein beta chain, flagellar outer arm	CHLRE	2e-21
Contig4794	480	sp|A8AH79.1|	Cysteine desulfuration protein sufE	CITK8	3e-22
Contig4798	1390	sp|Q8N7N5.1|	WD repeat-containing protein 42A	MOUSE	e-167
Contig4804	1351	sp|P42577.2|	Soma ferritin	LYMST	2e-69
Contig4808	620	sp|Q7MX94.1|	50S ribosomal protein L27	PORGI	7e-25
Contig4810	683	sp|Q6GP98.2|	Selenoprotein M	XENLA	1e-05
Contig4814	730	sp|Q7Z478.2|	ATP-dependent RNA helicase DHX29	HUMAN	5e-82
Contig4821	1215	sp|Q4VBE4.1|	Pikachurin	MOUSE	4e-07
Contig4824	647	sp|A6KYJ9.1|	30S ribosomal protein S12	BACV8	1e-59
Contig4827	176	sp|P24733.1|	Myosin heavy chain, striated muscle	AEQIR	2e-14
Contig4828	412	sp|P0AED5.1|	Response regulator uvrY	ECOLI	2e-50
Contig4831	692	sp|Q9JHU4.1|	Cytoplasmic dynein 1 heavy chain 1	MOUSE	e-104
Contig4835	205	sp|A6GYU7.1|	Elongation factor Tu	FLAPJ	7e-21
Contig4836	348	sp|Q6VAG1.1|	Tubulin alpha-1 chain	GOSHI	1e-24
Contig4839	510	sp|P21328.1|	RNA-directed DNA polymerase from mobile element jockey	DROME	3e-12
Contig4840	198	sp|Q5REX6.1|	CDK5 regulatory subunit-associated protein 3	PONAB	5e-05
Contig4845	406	sp|P81653.2|	Fatty acid-binding protein, liver	SCHBI	7e-08
Contig4846	699	sp|Q9XWD6.1|	Cell death abnormality protein 1	CAEEL	1e-11
Contig4847	1585	sp|Q90941.1|	Protein polybromo-1	CHICK	e-138
Contig4851	1982	sp|P07290.1|	Myosin, essential light chain, adductor muscle	PATYE	1e-87
Contig4852	605	sp|P29144.4|	Tripeptidyl-peptidase 2	HUMAN	1e-65
Contig4854	840	sp|Q3IC08.1|	Chaperone protein dnaK	PSEHT	e-138
Contig4862	470	sp|O75431.1|	Metaxin-2	HUMAN	8e-23
Contig4867	725	sp|P54608.2|	UPF0012 hydrolase yhcX	BACSU	7e-60
Contig4868	543	sp|Q9D2J7.1|	Ankyrin repeat domain-containing protein 5	MOUSE	2e-08
Contig4869	761	sp|Q6PHY8.3|	Selenoprotein T1b	DANRE	4e-29
Contig4870	488	sp|Q91736.1|	Ephrin type-B receptor 1-B	XENLA	3e-10
Contig4872	291	sp|Q6DFV3.1|	Rho GTPase-activating protein 21	MOUSE	1e-09
Contig4873	1345	sp|Q24498.3|	Ryanodine receptor 44F	DROME	8e-81
Contig4882	433	sp|Q9UQ35.2|	Serine/arginine repetitive matrix protein 2	HUMAN	7e-33
Contig4883	554	sp|Q03555.3|	Gephyrin	RAT	4e-24
Contig4884	768	sp|Q5THR3.1|	EF-hand calcium-binding domain-containing protein 6	HUMAN	1e-19
Contig4886	344	sp|P33992.5|	DNA replication licensing factor MCM5	HUMAN	2e-30
Contig4889	644	sp|P97441.1|	Zinc transporter 3	MOUSE	4e-12
Contig4892	1425	sp|Q4V8X4.1|	Acyl-CoA-binding domain-containing protein 6	DANRE	2e-49
Contig4894	430	sp|Q6GP04.1|	Protein MON2 homolog	XENLA	1e-25
Contig4898	681	sp|Q8R1I1.1|	Cytochrome b-c1 complex subunit 9	MOUSE	9e-06
Contig4901	1043	sp|P74897.1|	Uncharacterized protein in QAH/OAS sulfhydrylase 3'region	THEAQ	3e-05
Contig4904	577	sp|Q8Z937.1|	Acyl-coenzyme A dehydrogenase	SALTI	4e-84
Contig4905	836	sp|Q6AYB5.1|	Signal recognition particle 54 kDa protein	RAT	e-140
Contig4906	1305	sp|Q3ZBX6.1|	39S ribosomal protein L3, mitochondrial	BOVIN	2e-57
Contig4907	358	sp|O52256.1|	Flagellar biosynthesis protein flhF	PSEPU	4e-15
Contig4908	301	sp|P0ACZ1.1|	Uncharacterized protein yebG	ECO57	2e-16
Contig4911	834	sp|A9KRZ2.1|	30S ribosomal protein S7	CLOPH	2e-58
Contig4916	373	sp|Q3LSS0.1|	CWF19-like protein 2	DANRE	2e-15
Contig4918	366	sp|Q8CI95.2|	Oxysterol-binding protein-related protein 11	MOUSE	8e-30
Contig4919	544	sp|B5X3B2.1|	Adipocyte plasma membrane-associated protein	SALSA	3e-42
Contig4920	1412	sp|Q5T2S8.1|	Armadillo repeat-containing protein 4	HUMAN	7e-38
Contig4922	618	sp|Q68WL4.1|	30S ribosomal protein S1	RICTY	3e-19
Contig4924	532	sp|Q9NSG2.1|	Uncharacterized protein C1orf112	HUMAN	9e-17
Contig4929	766	sp|Q304B9.1|	Neutral ceramidase	ARATH	2e-67
Contig4932	405	sp|Q47XA7.1|	Chaperone protein htpG	COLP3	1e-47
Contig4934	468	sp|C6DBC6.1|	Multidrug resistance protein mdtA	PECCP	1e-07
Contig4935	768	sp|Q63170.2|	Dynein heavy chain 7, axonemal	RAT	4e-95
Contig4936	148	sp|Q95M17.1|	Acidic mammalian chitinase	BOVIN	2e-05
Contig4939	249	sp|Q69566.1|	Uncharacterized protein U88	HHV6U	7e-07
Contig4942	742	sp|Q6GCQ0.1|	Formate acetyltransferase	STAAS	3e-70
Contig4945	709	sp|Q3T0S0.1|	Transmembrane protein 128	BOVIN	6e-22
Contig4946	1557	sp|P48556.1|	26S proteasome non-ATPase regulatory subunit 8	HUMAN	1e-88
Contig4947	746	sp|Q8MS27.1|	39S ribosomal protein L35, mitochondrial	DROME	2e-26
Contig4948	629	sp|Q9NRL2.2|	Bromodomain adjacent to zinc finger domain protein 1A	HUMAN	1e-27
Contig4952	1291	sp|P39023.2|	60S ribosomal protein L3	HUMAN	e-174
Contig4955	337	sp|Q6G8I8.1|	UPF0478 protein SAS1665	STAAS	6e-28
Contig4960	1226	sp|Q96MA6.1|	Putative adenylate kinase-like protein C9orf98	HUMAN	6e-69
Contig4963	640	sp|A4IGU3.1|	Protein FAM119A	XENTR	1e-26
Contig4968	482	sp|Q3SX11.1|	Ribosome biogenesis protein NSA2 homolog	BOVIN	2e-31
Contig4978	1953	sp|A2VDD2.1|	Tctex1 domain-containing protein 1-B	XENLA	1e-24
Contig4979	400	sp|Q6DGU5.1|	Solute carrier family 25 member 46	DANRE	6e-30
Contig4980	759	sp|Q9UGC7.1|	Peptide chain release factor 1-like, mitochondrial	HUMAN	7e-66
Contig4981	987	sp|Q96EQ9.2|	Histone-lysine N-methyltransferase PRDM9	MOUSE	3e-17
Contig4982	644	sp|Q9QYW0.1|	Protein AATF	RAT	9e-21
Contig4985	273	sp|Q09575.1|	Uncharacterized protein K02A2.6	CAEEL	4e-09
Contig4988	339	sp|O32449.1|	Proline iminopeptidase	SERMA	4e-13
Contig4989	1942	sp|P50580.3|	Proliferation-associated protein 2G4	MOUSE	1e-89
Contig4991	268	sp|O76094.3|	Signal recognition particle 72 kDa protein	HUMAN	5e-16
Contig4995	1452	sp|Q8MSU3.1|	Putative ferric-chelate reductase 1 homolog	DROME	1e-23
Contig4996	1301	sp|Q24498.3|	Ryanodine receptor 44F	DROME	e-134
Contig4998	489	sp|P37419.2|	Putative 8-amino-7-oxononanoate synthase/2-amino-3-ketobutyrate coenzyme A ligase	SALTY	3e-60
Contig5002	444	sp|Q86QH9.2|	Sperm-specific H1/protamine-like protein type 1	OSTED	5e-08
Contig5003	390	sp|Q8BKC5.3|	Importin-5	MOUSE	9e-27
Contig5007	902	sp|Q8BV79.3|	Lupus brain antigen 1	MOUSE	2e-06
Contig5009	1065	sp|Q5RIW8.2|	Mediator of RNA polymerase II transcription subunit 23	DANRE	6e-55
Contig5010	616	sp|Q1LZ96.1|	ATP synthase mitochondrial F1 complex assembly factor 2	BOVIN	6e-38
Contig5011	933	sp|P10667.1|	Integumentary mucin A.1	XENLA	7e-09
Contig5018	1159	sp|Q6ZPZ3.2|	Zinc finger CCCH domain-containing protein 4	MOUSE	6e-05
Contig5021	675	sp|O34812.1|	Putative NADP-dependent oxidoreductase yfmJ	BACSU	2e-12
Contig5022	508	sp|Q9YHZ6.1|	CDC45-related protein	XENLA	3e-27
Contig5023	413	sp|Q5BKL8.1|	Baculoviral IAP repeat-containing protein 4	XENTR	5e-05
Contig5024	207	sp|Q94535.2|	Splicing factor U2af 38 kDa subunit	DROME	1e-27
Contig5026	898	sp|P56559.1|	ADP-ribosylation factor-like protein 4C	HUMAN	2e-29
Contig5027	472	sp|P25007.2|	Peptidyl-prolyl cis-trans isomerase	DROME	7e-40
Contig5028	375	sp|P36938.1|	Phosphoglucomutase	ECOLI	2e-21
Contig5030	581	sp|Q4V328.1|	GRIP1-associated protein 1	HUMAN	7e-19
Contig5033	497	sp|B4S616.1|	2,3-bisphosphoglycerate-dependent phosphoglycerate mutase	PROA2	7e-20
Contig5039	1455	sp|Q32KX7.1|	Polycomb complex protein BMI-1	BOVIN	2e-72
Contig5041	623	sp|B4RY96.1|	ATP-dependent hsl protease ATP-binding subunit hslU	ALTMD	6e-84
Contig5042	1160	sp|Q2KID9.1|	28S ribosomal protein S5, mitochondrial	BOVIN	1e-43
Contig5043	819	sp|Q9ET22.1|	Dipeptidyl-peptidase 2	MOUSE	4e-70
Contig5045	300	sp|O52043.2|	Biopolymer transport protein exbB1	VIBCH	1e-09
Contig5047	966	sp|Q9VXE0.1|	Probable small nuclear ribonucleoprotein G	DROME	2e-28
Contig5050	663	sp|O15344.1|	Midline-1	HUMAN	7e-05
Contig5057	1142	sp|Q9BXM7.1|	Serine/threonine-protein kinase PINK1, mitochondrial	HUMAN	6e-27
Contig5058	669	sp|Q6IND6.1|	UPF0361 protein DC12 homolog	XENLA	8e-34
Contig5059	211	sp|Q9ES67.1|	Rho guanine nucleotide exchange factor 11	RAT	9e-05
Contig5068	483	sp|O75335.2|	Liprin-alpha-4	HUMAN	6e-05
Contig5070	446	sp|P62489.1|	DNA-directed RNA polymerase II subunit RPB7	RAT	8e-43
Contig5073	330	sp|A6H194.1|	UDP-N-acetylmuramate--L-alanine ligase	FLAPJ	2e-13
Contig5076	398	sp|P29120.2|	Neuroendocrine convertase 1	HUMAN	6e-60
Contig5079	425	sp|Q6DKE9.1|	Mannose-1-phosphate guanyltransferase alpha-A	XENLA	1e-36
Contig5083	328	sp|Q9RPU5.1|	4-hydroxyphenylacetate degradation bifunctional isomerase/decarboxylase	SALDU	4e-09
Contig5086	468	sp|P75451.1|	Uncharacterized adenine-specific methylase MPN_111	MYCPN	3e-18
Contig5087	1041	sp|P38117.3|	Electron transfer flavoprotein subunit beta	HUMAN	8e-96
Contig5091	1225	sp|P02594.2|	Calmodulin	ELEEL	2e-31
Contig5094	1382	sp|P46012.1|	Uncharacterized protein C01G6.5	CAEEL	1e-08
Contig5100	472	sp|Q25060.1|	LWamide neuropeptides	HYDEC	7e-09
Contig5103	602	sp|Q91VP7.1|	Transmembrane protein 101	MOUSE	8e-18
Contig5105	2695	sp|P55042.2|	GTP-binding protein RAD	HUMAN	2e-20
Contig5107	805	sp|Q9TU19.1|	Nephrocystin-1	CANFA	5e-07
Contig5108	1496	sp|Q40082.1|	Xylose isomerase	HORVU	e-137
Contig5109	814	sp|A2A4P0.1|	ATP-dependent RNA helicase DHX8	MOUSE	3e-28
Contig5112	637	sp|Q8VDM6.1|	Heterogeneous nuclear ribonucleoprotein U-like protein 1	MOUSE	5e-06
Contig5113	342	sp|Q3IEC8.1|	Ribosome maturation factor rimM	PSEHT	3e-45
Contig5114	473	sp|Q3IK75.2|	(Dimethylallyl)adenosine tRNA methylthiotransferase miaB	PSEHT	1e-79
Contig5117	742	sp|P35555.2|	Fibrillin-1	HUMAN	5e-14
Contig5119	1065	sp|Q8R151.2|	NFX1-type zinc finger-containing protein 1	MOUSE	4e-28
Contig5121	449	sp|P84336.1|	Actin, cytoplasmic 1	CAMDR	5e-26
Contig5122	251	sp|P26039.1|	Talin-1	MOUSE	3e-27
Contig5123	551	sp|P05632.4|	ATP synthase subunit epsilon, mitochondrial	BOVIN	1e-05
Contig5125	1483	sp|Q5REG1.1|	Squamous cell carcinoma antigen recognized by T-cells 3	PONAB	e-135
Contig5129	417	sp|Q8N567.2|	Zinc finger CCHC domain-containing protein 9	HUMAN	1e-40
Contig5134	356	sp|A6L3K9.1|	DNA replication and repair protein recF	BACV8	8e-30
Contig5140	737	sp|Q5ZK77.1|	Protein Muted homolog	CHICK	2e-24
Contig5143	353	sp|Q8Z4Y8.2|	Long-chain fatty acid transport protein	SALTI	2e-19
Contig5144	426	sp|P15870.1|	Histone H1-delta	STRPU	5e-17
Contig5145	115	sp|Q13813.3|	Spectrin alpha chain, brain	HUMAN	7e-11
Contig5148	199	sp|O93479.1|	Origin recognition complex subunit 4	XENLA	5e-14
Contig5153	1574	sp|Q96S53.1|	Dual specificity testis-specific protein kinase 2	HUMAN	1e-68
Contig5154	509	sp|P44334.1|	Inosine-5'-monophosphate dehydrogenase	HAEIN	3e-52
Contig5157	492	sp|O60870.2|	DNA/RNA-binding protein KIN17	HUMAN	4e-57
Contig5159	417	sp|A1A4R8.1|	Cell division cycle protein 23 homolog	BOVIN	1e-44
Contig5160	410	sp|Q74X11.2|	Chaperone protein clpB	YERPE	9e-58
Contig5162	766	sp|Q32KN8.1|	Tubulin alpha-3 chain	BOVIN	8e-60
Contig5164	246	sp|Q80UG8.3|	Tubulin polyglutamylase TTLL4	MOUSE	8e-33
Contig5170	958	sp|Q9W704.1|	RPA-interacting protein A	XENLA	1e-14
Contig5172	454	sp|Q4FZX7.1|	Signal recognition particle receptor subunit beta	RAT	3e-18
Contig5175	787	sp|P51610.2|	Host cell factor	HUMAN	1e-52
Contig5176	1377	sp|O97594.1|	Structural maintenance of chromosomes protein 3	BOVIN	e-149
Contig5178	317	sp|Q9NZJ6.2|	Hexaprenyldihydroxybenzoate methyltransferase, mitochondrial	HUMAN	8e-19
Contig5181	1317	sp|Q8VEM8.1|	Phosphate carrier protein, mitochondrial	MOUSE	1e-79
Contig5182	269	sp|Q0P5M8.1|	Mitochondrial-processing peptidase subunit alpha	BOVIN	3e-10
Contig5188	705	sp|Q3UXZ9.2|	Lysine-specific demethylase 5A	MOUSE	8e-18
Contig5190	864	sp|Q95230.1|	Sperm surface protein Sp17	PAPHA	1e-27
Contig5193	1966	sp|Q9ULV0.2|	Myosin-Vb	HUMAN	0
Contig5195	1807	sp|Q9UIF8.3|	Bromodomain adjacent to zinc finger domain protein 2B	HUMAN	6e-80
Contig5198	301	sp|Q5T5C0.1|	Syntaxin-binding protein 5	HUMAN	5e-09
Contig5199	490	sp|P35789.4|	Zinc finger protein 93	HUMAN	6e-39
Contig5201	817	sp|Q148B6.1|	Speriolin	MOUSE	3e-13
Contig5203	689	sp|Q8IRB5.1|	Claspin homolog	DROME	8e-05
Contig5207	370	sp|Q9H0W9.1|	Ester hydrolase C11orf54	HUMAN	1e-10
Contig5210	1741	sp|Q9JME5.2|	AP-3 complex subunit beta-2	MOUSE	0
Contig5211	613	sp|Q6DG03.1|	Cyclin-D-binding Myb-like transcription factor 1	DANRE	9e-12
Contig5212	651	sp|Q9CQQ0.1|	UPF0708 protein C6orf162 homolog	MOUSE	6e-12
Contig5214	3416	sp|Q15643.2|	Thyroid receptor-interacting protein 11	HUMAN	8e-66
Contig5217	403	sp|Q9D187.1|	UPF0195 protein FAM96B	MOUSE	1e-40
Contig5220	689	sp|P35992.3|	Tyrosine-protein phosphatase 10D	DROME	4e-06
Contig5221	661	sp|Q7MTJ4.1|	50S ribosomal protein L28	PORGI	1e-22
Contig5223	1415	sp|Q640M1.1|	U3 small nucleolar RNA-associated protein 14 homolog A	MOUSE	7e-67
Contig5228	444	sp|Q5ZIZ4.1|	Cytosolic purine 5'-nucleotidase	CHICK	7e-39
Contig5229	521	sp|O44252.2|	Protein rolling stone	DROME	3e-05
Contig5230	702	sp|Q499N3.1|	WD repeat-containing protein 18	RAT	6e-64
Contig5234	387	sp|Q6DED0.1|	Translocating chain-associated membrane protein 1-like 1	XENLA	4e-42
Contig5236	1253	sp|P51958.1|	Cell division control protein 2 homolog	CARAU	e-107
Contig5238	990	sp|P97478.3|	Ubiquinone biosynthesis protein COQ7 homolog	MOUSE	1e-65
Contig5240	1089	sp|Q5RC80.1|	RNA-binding protein 39	PONAB	2e-57
Contig5242	487	sp|A2AQH4.1|	BCoR-like protein 1	MOUSE	6e-27
Contig5243	332	sp|Q91ZW9.1|	CD209 antigen-like protein C	MOUSE	2e-06
Contig5244	482	sp|Q9VXF1.4|	Serine/threonine-protein phosphatase 2B catalytic subunit 3	DROME	1e-87
Contig5248	596	sp|Q2LK54.1|	Collectin-12	CHICK	7e-14
[truncated: 27,196 more rows]
