# Supplementary material for: Transcriptome Sequencing and De Novo Analysis for Yesso Scallop (Patinopecten yessoensis) Using 454 GS FLX
Source: PLoS One. 2011 Jun 24;6(6):e21560. doi: 10.1371/journal.pone.0021560 (PMC3123371; doi:10.1371/journal.pone.0021560)
Supplement: Table S3 — Candidate genes involved in growth, reproduction, stimulus response and immune defense. (XLS) [file pone.0021560.s003.xls]

## Sheet: Growth
Sequence ID	Sequence length (bp)	Accession No.	Gene Name (top BLAST hit)	E-value
Contig166	1121	sp|Q94360.1|	Probable NADH dehydrogenase [ubiquinone] iron-sulfur protein 7, mitochondrial	1e-67
Contig732	483	sp|Q8WYH8.1|	Inhibitor of growth protein 5	2e-41
Contig1745	1053	sp|Q8CIN4.1|	Serine/threonine-protein kinase PAK 2	8e-30
Contig1768	327	sp|Q08E38.1|	Pre-mRNA-processing factor 19	3e-38
Contig3506	365	sp|O95619.1|	YEATS domain-containing protein 4	7e-34
Contig5286	903	sp|A4IFH4.1|	DNA replication complex GINS protein PSF1	3e-47
Contig5602	356	sp|P34714.1|	SPARC	1e-22
Contig5965	1138	sp|O08992.1|	Syntenin-1	8e-77
Contig6061	1015	sp|Q9Y4W6.2|	AFG3-like protein 2	e-127
Contig6482	262	sp|Q9Y4W6.2|	AFG3-like protein 2	2e-35
Contig7190	400	sp|Q68CP9.2|	AT-rich interactive domain-containing protein 2	1e-08
Contig8136	464	sp|Q21313.1|	Laminin-like protein epi-1	9e-48
Contig8257	890	sp|Q9R207.1|	Nibrin	2e-27
Contig9273	838	sp|O01802.1|	60S ribosomal protein L7	9e-89
Contig10256	1302	sp|Q7ZV34.1|	Malignant T cell amplified sequence 1	4e-62
Contig12165	1015	sp|Q23280.1|	Uncharacterized protein ZC395.10	2e-15
Contig13172	664	sp|P61865.1|	60S ribosomal protein L12	7e-66
Contig13596	675	sp|Q6P1E1.1|	Zinc finger MIZ domain-containing protein 1	4e-48
Contig13691	1013	sp|O35943.1|	Frataxin, mitochondrial	7e-36
Contig14509	457	sp|Q22836.1|	Uncharacterized protein T27F2.1	3e-37
Contig14617	571	sp|Q09254.1|	Uncharacterized protein C16C10.11	3e-07
Contig14698	657	sp|Q22799.1|	Dynein light chain 1, cytoplasmic	3e-36
Contig15145	414	sp|Q6AYU1.1|	Mortality factor 4-like protein 1	3e-30
Contig15625	738	sp|Q9QUN7.1|	Toll-like receptor 2	2e-22
Contig16650	300	sp|Q9JI44.1|	DNA methyltransferase 1-associated protein 1	3e-41
Contig17747	856	sp|A2AJK6.1|	Chromodomain-helicase-DNA-binding protein 7	8e-32
Contig18509	369	sp|Q21568.1|	NHP2-like protein 1 homolog	2e-19
Contig18535	497	sp|Q18885.1|	Transcription factor BTF3 homolog	1e-24
Contig18557	432	sp|P61865.1|	60S ribosomal protein L12	4e-21
Contig19611	407	sp|Q2KJI7.1|	AFG3-like protein 2	1e-29
Contig20812	636	sp|Q08E38.1|	Pre-mRNA-processing factor 19	5e-83
Contig20819	427	sp|Q3UNW5.1|	Transcription factor CP2-like protein 1	7e-30
Contig21799	499	sp|Q8N6R1.1|	Stress-associated endoplasmic reticulum protein 2	2e-17
Contig22165	494	sp|O35550.1|	Rab GTPase-binding effector protein 1	1e-08
Contig22229	375	sp|Q9Y230.3|	RuvB-like 2	1e-31
Contig22600	880	sp|Q8N6R1.1|	Stress-associated endoplasmic reticulum protein 2	5e-24
Contig22703	482	sp|B0X9V1.1|	F-box/SPRY domain-containing protein 1	7e-62
Contig23194	873	sp|Q09254.1|	Uncharacterized protein C16C10.11	3e-09
Contig25003	310	sp|P62992.1|	40S ribosomal protein S27a	1e-21
Contig25065	305	sp|P06213.3|	Insulin receptor	4e-26
Contig25134	583	sp|Q21313.1|	Laminin-like protein epi-1	8e-52
Contig26297	1674	sp|P42337.1|	Phosphatidylinositol-4,5-bisphosphate 3-kinase catalytic subunit alpha isoform	e-157
Contig27498	510	sp|P52709.1|	Threonyl-tRNA synthetase, cytoplasmic	4e-70
Contig27998	3833	sp|Q20655.1|	14-3-3-like protein 2	2e-77
Contig28721	495	sp|P52478.1|	Ubiquitin-conjugating enzyme E2 1	7e-07
Contig29521	572	sp|Q2KJI7.1|	AFG3-like protein 2	5e-69
Contig29861	303	sp|Q9JJ22.2|	Endoplasmic reticulum aminopeptidase 1	1e-29
Contig30090	1123	sp|P97499.1|	Telomerase protein component 1	2e-26
Contig30489	718	sp|Q5RK30.1|	Ribosome maturation protein SBDS	6e-70
Contig30629	615	sp|Q9R0J8.1|	Legumain	2e-55
Contig31286	1523	sp|P84022.1|	Mothers against decapentaplegic homolog 3	e-179
Contig31778	294	sp|Q22619.1|	Probable NADH dehydrogenase [ubiquinone] iron-sulfur protein 8, mitochondrial	4e-07
Contig32084	2504	sp|P52899.1|	Probable pyruvate dehydrogenase E1 component subunit alpha, mitochondrial	e-102
Contig32486	514	sp|Q9CWF6.1|	Bardet-Biedl syndrome 2 protein homolog	9e-32
Contig32521	531	sp|Q19749.1|	Dihydrolipoyllysine-residue acetyltransferase component of pyruvate dehydrogenase complex, mitochondrial	4e-30
F51SZ9M01CR53F	194	sp|Q04833.1|	Low-density lipoprotein receptor-related protein	8e-07
F51SZ9M01ER9SK	342	sp|P42336.2|	Phosphatidylinositol-4,5-bisphosphate 3-kinase catalytic subunit alpha isoform	6e-39
F51SZ9M01B4IJ4	240	sp|Q15276.2|	Rab GTPase-binding effector protein 1	4e-24
F51SZ9M01BZUFF	302	sp|Q9XW78.1|	UPF0528 protein Y75B8A.31	2e-18
F51SZ9M01CHPUO	296	sp|Q9Y194.1|	Sphingosine-1-phosphate lyase	2e-29
F51SZ9M01BEEEA	198	sp|Q21624.2|	Coronin-like protein cor-1	3e-13
F51SZ9M01CRA8Q	246	sp|P47209.1|	T-complex protein 1 subunit epsilon	7e-08
F51SZ9M01A5Z67	215	sp|Q9U1Q4.1|	Valyl-tRNA synthetase	1e-23
F51SZ9M01DW766	435	sp|Q21313.1|	Laminin-like protein epi-1	1e-17
F51SZ9M01ADACX	495	sp|P16989.4|	DNA-binding protein A	2e-12
F51SZ9M01DLOVZ	341	sp|P78504.3|	Protein jagged-1	8e-36
F51SZ9M01CXX6U	224	sp|O62431.1|	Probable glutaminyl-tRNA synthetase	2e-30
F51SZ9M01AUXIJ	277	sp|Q09254.1|	Uncharacterized protein C16C10.11	3e-07
F51SZ9M01EKZXD	201	sp|Q8WYH8.1|	Inhibitor of growth protein 5	9e-24
F51SZ9M01ACVHI	189	sp|O14544.2|	Suppressor of cytokine signaling 6	2e-10
F51SZ9M01BUO2O	250	sp|Q2KJI7.1|	AFG3-like protein 2	2e-19
F51SZ9M01B72KO	433	sp|Q9JI92.1|	Syntenin-1	1e-10
F51SZ9M01CP6LU	233	sp|Q9JI44.1|	DNA methyltransferase 1-associated protein 1	4e-25
F51SZ9M01CEAF6	166	sp|Q9XV52.1|	Probable elongation factor G, mitochondrial	2e-07
F51SZ9M01AI8GR	490	sp|P60009.1|	Actin	1e-31
F51SZ9M01DVY7F	471	sp|O14544.2|	Suppressor of cytokine signaling 6	8e-42
F51SZ9M01EQ97I	320	sp|O01802.1|	60S ribosomal protein L7	2e-38
F51SZ9M01D4WFJ	364	sp|P46531.4|	Neurogenic locus notch homolog protein 1	4e-07
F51SZ9M01DN846	254	sp|Q969T4.1|	Ubiquitin-conjugating enzyme E2 E3	2e-32
F51SZ9M01D84PC	384	sp|Q04833.1|	Low-density lipoprotein receptor-related protein	2e-17
F51SZ9M01CHK6N	414	sp|P27604.1|	Adenosylhomocysteinase	2e-34
F51SZ9M01ET5V9	440	sp|O88559.1|	Menin	2e-14
F51SZ9M01BLYBS	387	sp|Q6P1E1.1|	Zinc finger MIZ domain-containing protein 1	2e-28
F51SZ9M01ARSEK	287	sp|Q9GUM2.1|	Beta-1,4-N-acetylgalactosaminyltransferase bre-4	4e-24
F51SZ9M01DTGVA	197	sp|P58798.1|	Probable actin-related protein 2/3 complex subunit 4	7e-16
F51SZ9M02F6N9M	200	sp|Q9Y219.3|	Protein jagged-2	3e-14
F51SZ9M02FLEUM	273	sp|Q19749.1|	Dihydrolipoyllysine-residue acetyltransferase component of pyruvate dehydrogenase complex, mitochondrial	2e-20
F51SZ9M02FH8JE	307	sp|Q9QYE5.1|	Protein jagged-2	2e-34
F51SZ9M02JR8Y7	175	sp|P34385.1|	Probable methylcrotonoyl-CoA carboxylase beta chain, mitochondrial	2e-23
F51SZ9M02F8QZD	234	sp|Q9XXK1.1|	ATP synthase subunit alpha, mitochondrial	2e-21
F51SZ9M02H8HFG	212	sp|Q21926.1|	Isoleucyl-tRNA synthetase, cytoplasmic	2e-21
F51SZ9M02H0X4E	237	sp|P61865.1|	60S ribosomal protein L12	4e-15
F51SZ9M02IZEKS	420	sp|Q09466.1|	ABC transporter ATP-binding protein/permease wht-3	7e-13
F51SZ9M02I1XWD	210	sp|Q27874.1|	Integrin beta pat-3	1e-17
F51SZ9M02JCL6D	412	sp|P11247.1|	Myeloperoxidase	2e-09
F51SZ9M02F86WO	213	sp|Q9ES45.1|	Dual oxidase 2	6e-23
F51SZ9M02INRRC	395	sp|P12456.1|	Tubulin beta-1 chain	9e-29
F51SZ9M02JCBUL	461	sp|P47209.1|	T-complex protein 1 subunit epsilon	4e-59
F51SZ9M02IRAY0	317	sp|O01802.1|	60S ribosomal protein L7	1e-38
F51SZ9M02GJLMY	372	sp|Q5U2T6.1|	Zinc finger protein PLAG1	8e-16
F51SZ9M02HKW7V	234	sp|Q9XXK1.1|	ATP synthase subunit alpha, mitochondrial	2e-21
F51SZ9M02FOJU0	219	sp|P11475.1|	Steroid hormone receptor ERR2	4e-08
F51SZ9M02GLNOK	260	sp|Q9JI44.1|	DNA methyltransferase 1-associated protein 1	2e-27
F51SZ9M02JGW54	394	sp|Q9XXK1.1|	ATP synthase subunit alpha, mitochondrial	6e-34
F51SZ9M02HZ8IP	256	sp|P34369.1|	Pre-mRNA-splicing factor 8 homolog	1e-31
F51SZ9M02JLHAQ	252	sp|Q9XXK1.1|	ATP synthase subunit alpha, mitochondrial	2e-17
F51SZ9M02JYMPU	390	sp|Q20228.1|	40S ribosomal protein S9	2e-28
F51SZ9M02H1LQV	433	sp|Q9XXK1.1|	ATP synthase subunit alpha, mitochondrial	2e-43
F51SZ9M02HFKDP	250	sp|Q18688.1|	Heat shock protein 90	3e-15
F51SZ9M02GDHB4	353	sp|P52899.1|	Probable pyruvate dehydrogenase E1 component subunit alpha, mitochondrial	2e-37
F51SZ9M02IV0R6	394	sp|Q9XXK1.1|	ATP synthase subunit alpha, mitochondrial	2e-34
F51SZ9M02FX16M	344	sp|O08586.1|	Phosphatidylinositol-3,4,5-trisphosphate 3-phosphatase PTEN	1e-18
F51SZ9M02HCPU5	256	sp|Q95YF3.1|	ATP-dependent RNA helicase cgh-1	3e-26
F51SZ9M02JQN3E	354	sp|Q9NZ08.3|	Endoplasmic reticulum aminopeptidase 1	6e-23
F51SZ9M02HHUJO	446	sp|P52709.1|	Threonyl-tRNA synthetase, cytoplasmic	1e-08
F51SZ9M02GYQ6U	237	sp|Q6UB99.2|	Ankyrin repeat domain-containing protein 11	7e-27
F51SZ9M02IOZIU	270	sp|Q5SPW0.1|	Vacuolar protein sorting-associated protein 54	4e-30
F51SZ9M02HU15F	390	sp|Q22037.1|	Heterogeneous nuclear ribonucleoprotein A1	4e-13
F51SZ9M02HR4VX	354	sp|P61865.1|	60S ribosomal protein L12	4e-18
F51SZ9M02HOYH1	318	sp|Q9QW30.1|	Neurogenic locus notch homolog protein 2	8e-20
Contig5353	1433	sp|P24594.1|	Insulin-like growth factor-binding protein 5	1e-10
Contig6000	913	sp|Q8WUH2.1|	Transforming growth factor-beta receptor-associated protein 1	6e-28
Contig6215	1151	sp|Q4S2L4.2|	Deoxyribonucleoside 5'-monophosphate N-glycosidase	2e-40
Contig6501	627	sp|Q09472.2|	Histone acetyltransferase p300	2e-38
Contig7435	2671	sp|P30153.4|	Serine/threonine-protein phosphatase 2A 65 kDa regulatory subunit A alpha isoform	1e-70
Contig10064	875	sp|Q96SB3.2|	Neurabin-2	9e-58
Contig10590	1032	sp|Q9QUI0.1|	Transforming protein RhoA	2e-90
Contig11015	827	sp|Q16206.2|	Ecto-NOX disulfide-thiol exchanger 2	9e-73
Contig14011	767	sp|Q99816.2|	Tumor susceptibility gene 101 protein	3e-43
Contig14323	550	sp|Q04721.3|	Neurogenic locus notch homolog protein 2	8e-43
Contig14498	512	sp|A5PJA1.1|	Adenylate kinase isoenzyme 6	2e-55
Contig14572	1001	sp|O73798.1|	Insulin-like growth factor 1 receptor	1e-25
Contig19407	2669	sp|P67776.1|	Serine/threonine-protein phosphatase 2A catalytic subunit alpha isoform	e-121
Contig20632	718	sp|Q5CD18.1|	TGF-beta receptor type-1	5e-80
Contig21532	694	sp|Q6IMN6.1|	Caprin-2	8e-08
Contig21895	318	sp|P30153.4|	Serine/threonine-protein phosphatase 2A 65 kDa regulatory subunit A alpha isoform	3e-47
Contig23977	1067	sp|P84022.1|	Mothers against decapentaplegic homolog 3	4e-19
Contig26508	955	sp|Q5ZIP4.1|	5'-3' exoribonuclease 2	e-132
Contig26792	573	sp|Q5ZIP4.1|	5'-3' exoribonuclease 2	2e-44
Contig27277	1265	sp|P45478.1|	Palmitoyl-protein thioesterase 1	2e-91
F51SZ9M01APFNR	328	sp|A5PJA1.1|	Adenylate kinase isoenzyme 6	1e-36
F51SZ9M01DY5N9	344	sp|P51638.1|	Caveolin-3	4e-11
F51SZ9M01C68OO	187	sp|Q9P212.3|	1-phosphatidylinositol-4,5-bisphosphate phosphodiesterase epsilon-1	1e-15
F51SZ9M01BQP4U	361	sp|Q99816.2|	Tumor susceptibility gene 101 protein	2e-32
F51SZ9M01BOD2Y	136	sp|P30153.4|	Serine/threonine-protein phosphatase 2A 65 kDa regulatory subunit A alpha isoform	2e-11
F51SZ9M01B2BVT	334	sp|Q2M0J9.2|	Kelch-like protein diablo	3e-39
F51SZ9M01DJJFI	455	sp|Q99816.2|	Tumor susceptibility gene 101 protein	6e-17
F51SZ9M01DKYF3	439	sp|P78536.1|	Disintegrin and metalloproteinase domain-containing protein 17	8e-16
F51SZ9M01AI03R	430	sp|Q04721.3|	Neurogenic locus notch homolog protein 2	7e-25
F51SZ9M01ALNSG	196	sp|P32320.2|	Cytidine deaminase	1e-11
F51SZ9M02F0VD8	153	sp|Q9UK53.2|	Inhibitor of growth protein 1	4e-10
F51SZ9M02H721C	208	sp|Q9Y5N5.2|	N(6)-adenine-specific DNA methyltransferase 1	6e-10
F51SZ9M02ISVJR	377	sp|Q16206.2|	Ecto-NOX disulfide-thiol exchanger 2	3e-36
F51SZ9M02I8BU8	322	sp|Q9Y5N5.2|	N(6)-adenine-specific DNA methyltransferase 1	5e-33
F51SZ9M02H4YRN	333	sp|Q2M0J9.2|	Kelch-like protein diablo	4e-36
F51SZ9M02HCYQ5	253	sp|Q9GZP9.1|	Derlin-2	5e-35
F51SZ9M02HGMYP	303	sp|Q9HB90.1|	Ras-related GTP-binding protein C	7e-29
F51SZ9M02I22DM	431	sp|P32320.2|	Cytidine deaminase	2e-16
F51SZ9M02HO86J	340	sp|P30153.4|	Serine/threonine-protein phosphatase 2A 65 kDa regulatory subunit A alpha isoform	1e-42
F51SZ9M02H3UWD	201	sp|Q9NQY0.1|	Bridging integrator 3	1e-08
F51SZ9M02HNM00	454	sp|Q0MQG8.1|	NADH dehydrogenase [ubiquinone] iron-sulfur protein 3, mitochondrial	6e-43
F51SZ9M02GSK0W	431	sp|P67776.1|	Serine/threonine-protein phosphatase 2A catalytic subunit alpha isoform	3e-53

## Sheet: Reproduction
Sequence ID	Sequence length (bp)	Accession	Gene Name (top BLAST hit)	Score	Expect
Contig166	1121	sp|Q94360.1|	Probable NADH dehydrogenase [ubiquinone] iron-sulfur protein 7, mitochondrial	256 bits (655)	1e-67
Contig751	1726	sp|Q13489.2|	Baculoviral IAP repeat-containing protein 3	82.4 bits (202)	8e-15
Contig1071	1351	sp|Q6AYX5.2|	Outer dense fiber protein 2	74.7 bits (182)	1e-27
Contig1771	487	sp|Q924N5.1|	Long-chain-fatty-acid--CoA ligase ACSBG1	61.2 bits (147)	3e-09
Contig2271	1060	sp|P09623.1|	Dihydrolipoyl dehydrogenase, mitochondrial	112 bits (281)	3e-24
Contig3184	1735	sp|Q6JEL2.1|	Kelch-like protein 10	620 bits (1600)	e-177
Contig4702	818	sp|Q86QH9.2|	Sperm-specific H1/protamine-like protein type 1	94.0 bits (232)	1e-18
Contig5153	1574	sp|Q96S53.1|	Dual specificity testis-specific protein kinase 2	229 bits (584)	1e-68
Contig5175	787	sp|P51610.2|	Host cell factor	139 bits (349)	1e-52
Contig5602	356	sp|P34714.1|	SPARC	105 bits (261)	1e-22
Contig5996	1026	sp|Q6JEL2.1|	Kelch-like protein 10	315 bits (806)	4e-85
Contig6058	895	sp|Q28EB4.1|	Nucleosome assembly protein 1-like 1	179 bits (454)	2e-78
Contig6060	2060	sp|Q86QH9.2|	Sperm-specific H1/protamine-like protein type 1	106 bits (264)	7e-22
Contig6286	1876	sp|Q5XIH7.1|	Prohibitin-2	355 bits (910)	7e-97
Contig6570	1094	sp|P14735.4|	Insulin-degrading enzyme	483 bits (1242)	e-135
Contig6635	1063	sp|Q86QH9.2|	Sperm-specific H1/protamine-like protein type 1	93.6 bits (231)	2e-18
Contig6831	492	sp|P34545.5|	Protein cbp-1	75.1 bits (183)	2e-13
Contig7179	1117	sp|Q9QUJ7.1|	Long-chain-fatty-acid--CoA ligase 4	345 bits (885)	e-105
Contig7190	400	sp|Q68CP9.2|	AT-rich interactive domain-containing protein 2	56.2 bits (134)	1e-08
Contig7307	1083	sp|Q86QH9.2|	Sperm-specific H1/protamine-like protein type 1	106 bits (265)	2e-22
Contig7349	918	sp|Q86QH9.2|	Sperm-specific H1/protamine-like protein type 1	82.8 bits (203)	3e-15
Contig7488	1240	sp|Q5R4B1.1|	Dihydrolipoyl dehydrogenase, mitochondrial	625 bits (1613)	e-178
Contig7524	676	sp|Q13769.2|	THO complex subunit 5 homolog	190 bits (482)	7e-48
Contig7580	761	sp|P07686.3|	Beta-hexosaminidase subunit beta	145 bits (367)	2e-34
Contig8136	464	sp|Q21313.1|	Laminin-like protein epi-1	188 bits (478)	9e-48
Contig8482	515	sp|Q90ZK6.1|	Activin receptor type-1	263 bits (671)	5e-70
Contig8508	439	sp|Q13895.3|	Bystin	223 bits (567)	4e-58
Contig8849	1200	sp|Q6GVH4.1|	Gametogenetin-binding protein 2	471 bits (1212)	e-132
Contig8861	1553	sp|P51692.2|	Signal transducer and activator of transcription 5B	442 bits (1136)	e-123
Contig9265	426	sp|Q07817.1|	Bcl-2-like protein 1	98.2 bits (243)	1e-20
Contig9272	460	sp|Q86QH9.2|	Sperm-specific H1/protamine-like protein type 1	92.0 bits (227)	1e-18
Contig9273	838	sp|O01802.1|	60S ribosomal protein L7	326 bits (836)	9e-89
Contig9579	746	sp|Q62771.1|	Signal transducer and activator of transcription 5A	67.4 bits (163)	8e-11
Contig9652	551	sp|Q64446.1|	Copper-transporting ATPase 2	229 bits (583)	9e-60
Contig9689	907	sp|Q8WYA0.1|	Intraflagellar transport protein 81 homolog	319 bits (817)	2e-86
Contig9968	657	sp|Q6JEL3.1|	Kelch-like protein 10	132 bits (333)	1e-30
Contig10130	436	sp|Q86QH9.2|	Sperm-specific H1/protamine-like protein type 1	85.1 bits (209)	1e-16
Contig10164	688	sp|Q9QUM7.1|	MutS protein homolog 5	221 bits (563)	3e-57
Contig10816	472	sp|Q6JEL2.1|	Kelch-like protein 10	135 bits (341)	7e-32
Contig10915	546	sp|Q86QI0.1|	Sperm-specific H1/protamine-like protein type 2	63.5 bits (153)	9e-15
Contig11190	1583	sp|P41111.2|	Translation initiation factor eIF-2B subunit delta	239 bits (610)	4e-62
Contig11246	1503	sp|Q6JEL3.1|	Kelch-like protein 10	550 bits (1416)	e-155
Contig11406	599	sp|P83829.1|	Intraflagellar transport protein 81 homolog	78.6 bits (192)	2e-14
Contig11491	650	sp|Q5E9S3.1|	Transcription factor 21	121 bits (304)	3e-27
Contig11796	787	sp|P91427.1|	Probable phosphoglycerate kinase	340 bits (873)	3e-97
Contig12745	653	sp|P43247.1|	DNA mismatch repair protein Msh2	223 bits (568)	7e-58
Contig12837	2566	sp|Q86QH9.2|	Sperm-specific H1/protamine-like protein type 1	60.8 bits (146)	4e-08
Contig12983	1286	sp|Q8NEY3.1|	Spermatogenesis-associated protein 4	184 bits (466)	1e-45
Contig13172	664	sp|P61865.1|	60S ribosomal protein L12	249 bits (637)	7e-66
Contig13294	1067	sp|P56597.1|	Nucleoside diphosphate kinase homolog 5	283 bits (725)	1e-75
Contig13596	675	sp|Q6P1E1.1|	Zinc finger MIZ domain-containing protein 1	191 bits (484)	4e-48
Contig13617	461	sp|Q9WUT3.1|	Ribosomal protein S6 kinase alpha-2	216 bits (550)	3e-65
Contig14011	767	sp|Q99816.2|	Tumor susceptibility gene 101 protein	175 bits (443)	3e-43
Contig14448	392	sp|Q13144.3|	Translation initiation factor eIF-2B subunit epsilon	118 bits (296)	9e-27
Contig14493	559	sp|Q5R7A8.3|	C-Myc-binding protein	140 bits (353)	5e-33
Contig14509	457	sp|Q22836.1|	Uncharacterized protein T27F2.1	120 bits (302)	3e-37
Contig14572	1001	sp|O73798.1|	Insulin-like growth factor 1 receptor	117 bits (292)	1e-25
Contig14583	321	sp|O95714.1|	Probable E3 ubiquitin-protein ligase HERC2	149 bits (376)	4e-36
Contig14616	1556	sp|Q86QH9.2|	Sperm-specific H1/protamine-like protein type 1	111 bits (277)	1e-23
Contig14625	662	sp|Q86QH9.2|	Sperm-specific H1/protamine-like protein type 1	106 bits (264)	1e-22
Contig14698	657	sp|Q22799.1|	Dynein light chain 1, cytoplasmic	151 bits (382)	3e-36
Contig15429	1127	sp|Q86QH9.2|	Sperm-specific H1/protamine-like protein type 1	95.5 bits (236)	5e-19
Contig15490	585	sp|Q86QH9.2|	Sperm-specific H1/protamine-like protein type 1	92.8 bits (229)	1e-18
Contig15571	554	sp|Q5XHZ9.1|	Thyroid receptor-interacting protein 13	284 bits (726)	2e-76
Contig16314	501	sp|A2ARI4.1|	Leucine-rich repeat-containing G-protein coupled receptor 4	55.1 bits (131)	2e-07
Contig16320	589	sp|Q10656.1|	Myoblast growth factor receptor egl-15	58.2 bits (139)	3e-08
Contig16871	746	sp|O95394.1|	Phosphoacetylglucosamine mutase	101 bits (251)	5e-21
Contig16908	863	sp|O75031.1|	Heat shock factor 2-binding protein	199 bits (505)	2e-50
Contig17088	269	sp|Q86QH9.2|	Sperm-specific H1/protamine-like protein type 1	57.8 bits (138)	2e-08
Contig17186	1107	sp|A2APF3.1|	Transcriptional repressor CTCFL	141 bits (356)	6e-33
Contig17246	478	sp|P07686.3|	Beta-hexosaminidase subunit beta	149 bits (376)	1e-40
Contig17661	866	sp|Q99816.2|	Tumor susceptibility gene 101 protein	143 bits (361)	1e-33
Contig17747	856	sp|A2AJK6.1|	Chromodomain-helicase-DNA-binding protein 7	137 bits (345)	8e-32
Contig17954	340	sp|Q6JEL2.1|	Kelch-like protein 10	140 bits (352)	3e-33
Contig18302	490	sp|Q93971.4|	Transient receptor potential channel	193 bits (491)	3e-49
Contig18509	369	sp|Q21568.1|	NHP2-like protein 1 homolog	94.4 bits (233)	2e-19
Contig18535	497	sp|Q18885.1|	Transcription factor BTF3 homolog	112 bits (280)	1e-24
Contig18557	432	sp|P61865.1|	60S ribosomal protein L12	96.3 bits (238)	4e-21
Contig20393	486	sp|Q86QH9.2|	Sperm-specific H1/protamine-like protein type 1	110 bits (276)	3e-24
Contig20449	338	sp|Q6JEL2.1|	Kelch-like protein 10	62.8 bits (151)	6e-10
Contig20522	481	sp|O42781.1|	Mitogen-activated protein kinase 2	51.2 bits (121)	2e-15
Contig20632	718	sp|Q5CD18.1|	TGF-beta receptor type-1	266 bits (681)	5e-80
Contig21133	832	sp|Q02790.3|	FK506-binding protein 4	229 bits (585)	1e-63
Contig21369	890	sp|Q6JEL2.1|	Kelch-like protein 10	303 bits (777)	7e-82
Contig22142	1048	sp|Q6TJY3.1|	Ribosomal protein S6 kinase beta-1	353 bits (905)	e-137
Contig22168	1365	sp|P59910.1|	DnaJ homolog subfamily B member 13	411 bits (1057)	e-114
Contig22709	816	sp|Q6UWE0.1|	E3 ubiquitin-protein ligase LRSAM1	180 bits (457)	8e-45
Contig22830	4013	sp|Q86QH9.2|	Sperm-specific H1/protamine-like protein type 1	108 bits (270)	3e-22
Contig22945	1218	sp|Q9PTR5.3|	Platelet-activating factor acetylhydrolase IB subunit alpha	592 bits (1527)	e-168
Contig23878	590	sp|Q6JEL3.1|	Kelch-like protein 10	266 bits (679)	8e-71
Contig23977	1067	sp|P84022.1|	Mothers against decapentaplegic homolog 3	95.9 bits (237)	4e-19
Contig24194	485	sp|Q6JEL2.1|	Kelch-like protein 10	148 bits (373)	2e-35
Contig24275	1163	sp|Q14565.2|	Meiotic recombination protein DMC1/LIM15 homolog	478 bits (1231)	e-150
Contig24418	1289	sp|Q9H0H5.1|	Rac GTPase-activating protein 1	126 bits (316)	4e-50
Contig24589	400	sp|O88898.1|	Tumor protein 63	69.3 bits (168)	6e-12
Contig24932	337	sp|P40692.1|	DNA mismatch repair protein Mlh1	122 bits (306)	6e-28
Contig25019	548	sp|Q9YGL1.1|	Speedy protein 1-B	100 bits (248)	6e-21
Contig25065	305	sp|P06213.3|	Insulin receptor	116 bits (290)	4e-26
Contig25134	583	sp|Q21313.1|	Laminin-like protein epi-1	202 bits (515)	8e-52
Contig25159	874	sp|Q8WYA0.1|	Intraflagellar transport protein 81 homolog	174 bits (441)	4e-52
Contig25375	1872	sp|Q9JLI7.1|	Sperm-associated antigen 6	873 bits (2255)	0
Contig25458	648	sp|Q93008.2|	Probable ubiquitin carboxyl-terminal hydrolase FAF-X	227 bits (579)	4e-59
Contig26223	1110	sp|Q86QH9.2|	Sperm-specific H1/protamine-like protein type 1	90.1 bits (222)	2e-17
Contig26508	955	sp|Q5ZIP4.1|	5'-3' exoribonuclease 2	471 bits (1212)	e-132
Contig26792	573	sp|Q5ZIP4.1|	5'-3' exoribonuclease 2	163 bits (412)	2e-44
Contig26990	3517	sp|O75534.2|	Cold shock domain-containing protein E1	655 bits (1689)	0
Contig27058	446	sp|Q03412.1|	Innexin unc-7	50.1 bits (118)	3e-08
Contig27207	1188	sp|Q86QH9.2|	Sperm-specific H1/protamine-like protein type 1	94.4 bits (233)	1e-18
Contig27498	510	sp|P52709.1|	Threonyl-tRNA synthetase, cytoplasmic	263 bits (672)	4e-70
Contig27865	600	sp|Q96J94.1|	Piwi-like protein 1	211 bits (537)	2e-57
Contig27998	3833	sp|Q20655.1|	14-3-3-like protein 2	291 bits (746)	2e-77
Contig28225	608	sp|Q86QH9.2|	Sperm-specific H1/protamine-like protein type 1	80.1 bits (196)	9e-15
Contig28721	495	sp|P52478.1|	Ubiquitin-conjugating enzyme E2 1	53.1 bits (126)	7e-07
Contig29622	510	sp|Q62388.1|	Serine-protein kinase ATM	171 bits (432)	3e-42
Contig29868	215	sp|Q18685.1|	Protein unc-112	82.4 bits (202)	7e-16
Contig30090	1123	sp|P97499.1|	Telomerase protein component 1	120 bits (301)	2e-26
Contig30185	475	sp|Q9WUT3.1|	Ribosomal protein S6 kinase alpha-2	200 bits (508)	3e-55
Contig31143	1069	sp|Q6JEL2.1|	Kelch-like protein 10	328 bits (841)	4e-89
Contig31161	457	sp|P15535.1|	Beta-1,4-galactosyltransferase 1	159 bits (402)	5e-39
Contig31252	716	sp|Q93008.2|	Probable ubiquitin carboxyl-terminal hydrolase FAF-X	220 bits (561)	6e-57
Contig31286	1523	sp|P84022.1|	Mothers against decapentaplegic homolog 3	627 bits (1617)	e-179
Contig31776	980	sp|Q8NB90.2|	Spermatogenesis-associated protein 5	431 bits (1109)	e-120
Contig31901	505	sp|O15457.2|	MutS protein homolog 4	228 bits (582)	1e-59
Contig32084	2504	sp|P52899.1|	Probable pyruvate dehydrogenase E1 component subunit alpha, mitochondrial	373 bits (957)	e-102
Contig32214	454	sp|Q15853.1|	Upstream stimulatory factor 2	53.5 bits (127)	4e-07
Contig32282	910	sp|Q86QH9.2|	Sperm-specific H1/protamine-like protein type 1	108 bits (270)	5e-23
Contig32486	514	sp|Q9CWF6.1|	Bardet-Biedl syndrome 2 protein homolog	135 bits (341)	9e-32
Contig32502	764	sp|Q96J94.1|	Piwi-like protein 1	289 bits (739)	1e-77
Contig32521	531	sp|Q19749.1|	Dihydrolipoyllysine-residue acetyltransferase component of pyruvate dehydrogenase complex, mitochondrial	130 bits (327)	4e-30
F51SZ9M01DVJCR	244	sp|P12956.2|	ATP-dependent DNA helicase 2 subunit 1	90.1 bits (222)	3e-18
F51SZ9M01DFQOG	226	sp|Q96RK4.2|	Bardet-Biedl syndrome 4 protein	109 bits (273)	4e-24
F51SZ9M01A0O0Q	316	sp|P56597.1|	Nucleoside diphosphate kinase homolog 5	88.6 bits (218)	9e-18
F51SZ9M01EG7JK	313	sp|P22974.2|	Sperm-specific protein PHI-2B	70.9 bits (172)	2e-12
F51SZ9M01A5Q12	279	sp|Q86QI0.1|	Sperm-specific H1/protamine-like protein type 2	57.4 bits (137)	2e-08
F51SZ9M01DTNJX	334	sp|Q86QH9.2|	Sperm-specific H1/protamine-like protein type 1	53.5 bits (127)	3e-07
F51SZ9M01A37OG	271	sp|Q9JK91.1|	DNA mismatch repair protein Mlh1	98.2 bits (243)	7e-23
F51SZ9M01EOT91	454	sp|Q86QH9.2|	Sperm-specific H1/protamine-like protein type 1	55.8 bits (133)	9e-08
F51SZ9M01EAFN9	355	sp|Q92526.4|	T-complex protein 1 subunit zeta-2	142 bits (357)	7e-34
F51SZ9M01BER2E	211	sp|P43247.1|	DNA mismatch repair protein Msh2	87.0 bits (214)	3e-17
F51SZ9M01AWAZJ	314	sp|Q86QH9.2|	Sperm-specific H1/protamine-like protein type 1	62.4 bits (150)	2e-11
F51SZ9M01D13AN	189	sp|Q6UWE0.1|	E3 ubiquitin-protein ligase LRSAM1	52.0 bits (123)	1e-06
F51SZ9M01BTN5V	429	sp|Q15645.2|	Thyroid receptor-interacting protein 13	86.3 bits (212)	5e-17
F51SZ9M01AUE5B	453	sp|Q5XHZ9.1|	Thyroid receptor-interacting protein 13	251 bits (640)	1e-66
F51SZ9M01ERQZN	290	sp|P30279.1|	G1/S-specific cyclin-D2	121 bits (304)	1e-27
F51SZ9M01BQP4U	361	sp|Q99816.2|	Tumor susceptibility gene 101 protein	134 bits (337)	2e-32
F51SZ9M01CRA8Q	246	sp|P47209.1|	T-complex protein 1 subunit epsilon	55.8 bits (133)	7e-08
F51SZ9M01EGQNO	456	sp|Q86QH9.2|	Sperm-specific H1/protamine-like protein type 1	99.4 bits (246)	7e-21
F51SZ9M01DREOM	274	sp|Q92526.4|	T-complex protein 1 subunit zeta-2	55.5 bits (132)	1e-08
F51SZ9M01C1X79	308	sp|P59910.1|	DnaJ homolog subfamily B member 13	84.3 bits (207)	2e-16
F51SZ9M01DEWOP	318	sp|Q96RK4.2|	Bardet-Biedl syndrome 4 protein	166 bits (421)	3e-41
F51SZ9M01EL8XL	349	sp|Q18779.1|	UDP-sugar transporter sqv-7	110 bits (276)	2e-24
F51SZ9M01CR4ZA	341	sp|Q9QUJ7.1|	Long-chain-fatty-acid--CoA ligase 4	84.3 bits (207)	7e-32
F51SZ9M01A5Z67	215	sp|Q9U1Q4.1|	Valyl-tRNA synthetase	107 bits (268)	1e-23
F51SZ9M01EIYZ2	201	sp|Q6JEL2.1|	Kelch-like protein 10	105 bits (261)	1e-22
F51SZ9M01EWF3Q	288	sp|Q93008.2|	Probable ubiquitin carboxyl-terminal hydrolase FAF-X	62.4 bits (150)	4e-18
F51SZ9M01ADACX	495	sp|P16989.4|	DNA-binding protein A	71.6 bits (174)	2e-12
F51SZ9M01BSEOY	320	sp|O14495.1|	Lipid phosphate phosphohydrolase 3	61.2 bits (147)	6e-18
F51SZ9M01CX29F	449	sp|Q15431.2|	Synaptonemal complex protein 1	82.8 bits (203)	7e-16
F51SZ9M01CRQPA	362	sp|P51610.2|	Host cell factor	123 bits (308)	8e-47
F51SZ9M01AKC1D	176	sp|Q29AK2.1|	Leishmanolysin-like peptidase	72.0 bits (175)	9e-13
F51SZ9M01D2YKK	229	sp|P59910.1|	DnaJ homolog subfamily B member 13	84.3 bits (207)	2e-16
F51SZ9M01DGW0C	198	sp|O95394.1|	Phosphoacetylglucosamine mutase	102 bits (253)	8e-22
F51SZ9M01EOHAN	426	sp|Q801G2.1|	Membrane progestin receptor alpha-B	77.8 bits (190)	2e-14
F51SZ9M01AK396	308	sp|P59910.1|	DnaJ homolog subfamily B member 13	84.3 bits (207)	2e-16
F51SZ9M01B4IM4	402	sp|Q8K450.1|	Sperm-associated antigen 16 protein	71.6 bits (174)	1e-12
F51SZ9M01EILE6	440	sp|Q86QH9.2|	Sperm-specific H1/protamine-like protein type 1	97.8 bits (242)	2e-20
F51SZ9M01DUBY7	297	sp|P14735.4|	Insulin-degrading enzyme	114 bits (286)	1e-25
F51SZ9M01DGYG3	293	sp|Q6JEL2.1|	Kelch-like protein 10	105 bits (261)	1e-22
F51SZ9M01B5MIY	393	sp|Q86QH9.2|	Sperm-specific H1/protamine-like protein type 1	109 bits (272)	5e-24
F51SZ9M01DJJFI	455	sp|Q99816.2|	Tumor susceptibility gene 101 protein	86.3 bits (212)	6e-17
F51SZ9M01DXIBG	276	sp|P67779.1|	Prohibitin	92.4 bits (228)	7e-19
F51SZ9M01BFY4Y	429	sp|P14851.2|	Peptidyl-prolyl cis-trans isomerase A	107 bits (268)	2e-23
F51SZ9M01CECNW	268	sp|P46934.2|	E3 ubiquitin-protein ligase NEDD4	133 bits (334)	3e-31
F51SZ9M01DBCQ4	311	sp|P59910.1|	DnaJ homolog subfamily B member 13	83.6 bits (205)	3e-16
F51SZ9M01ET8R8	363	sp|P22974.2|	Sperm-specific protein PHI-2B	105 bits (262)	8e-23
F51SZ9M01BJQC9	376	sp|Q86QH9.2|	Sperm-specific H1/protamine-like protein type 1	96.3 bits (238)	5e-20
F51SZ9M01CEAF6	166	sp|Q9XV52.1|	Probable elongation factor G, mitochondrial	54.3 bits (129)	2e-07
F51SZ9M01DR2J1	389	sp|P30279.1|	G1/S-specific cyclin-D2	98.2 bits (243)	1e-36
F51SZ9M01C7BRM	315	sp|Q6UWE0.1|	E3 ubiquitin-protein ligase LRSAM1	88.2 bits (217)	1e-17
F51SZ9M01AI8GR	490	sp|P60009.1|	Actin	135 bits (339)	1e-31
F51SZ9M01BQ662	448	sp|Q9YGL1.1|	Speedy protein 1-B	85.9 bits (211)	8e-17
F51SZ9M01C1RY5	199	sp|P22974.2|	Sperm-specific protein PHI-2B	54.7 bits (130)	2e-07
F51SZ9M01ARGJP	443	sp|Q96J94.1|	Piwi-like protein 1	142 bits (358)	7e-34
F51SZ9M01A6XMH	443	sp|P22974.2|	Sperm-specific protein PHI-2B	70.1 bits (170)	4e-12
F51SZ9M01DZMNJ	226	sp|Q9WUT3.1|	Ribosomal protein S6 kinase alpha-2	107 bits (268)	1e-23
F51SZ9M01APXR9	158	sp|Q13895.3|	Bystin	62.4 bits (150)	7e-10
F51SZ9M01E14BS	476	sp|P22974.2|	Sperm-specific protein PHI-2B	52.8 bits (125)	8e-07
F51SZ9M01CFIZQ	500	sp|Q86QH9.2|	Sperm-specific H1/protamine-like protein type 1	97.1 bits (240)	4e-20
F51SZ9M01C1HLA	454	sp|Q86QH9.2|	Sperm-specific H1/protamine-like protein type 1	75.1 bits (183)	1e-13
F51SZ9M01AT6XC	385	sp|P43247.1|	DNA mismatch repair protein Msh2	95.5 bits (236)	3e-22
F51SZ9M01B304M	490	sp|Q15392.2|	24-dehydrocholesterol reductase	216 bits (550)	5e-56
F51SZ9M01EQ97I	320	sp|O01802.1|	60S ribosomal protein L7	110 bits (276)	2e-38
F51SZ9M01C0WLG	323	sp|Q9C0J8.2|	WD repeat-containing protein 33	94.7 bits (234)	9e-38
F51SZ9M01CIVHS	425	sp|Q86QH9.2|	Sperm-specific H1/protamine-like protein type 1	80.5 bits (197)	3e-15
F51SZ9M01D4WFJ	364	sp|P46531.4|	Neurogenic locus notch homolog protein 1	53.1 bits (126)	4e-07
F51SZ9M01AWE9G	490	sp|Q6JEL2.1|	Kelch-like protein 10	65.1 bits (157)	2e-10
F51SZ9M01EO008	376	sp|P22974.2|	Sperm-specific protein PHI-2B	75.1 bits (183)	1e-13
F51SZ9M01C7DIA	405	sp|P67779.1|	Prohibitin	139 bits (351)	4e-33
F51SZ9M01DVI8K	199	sp|P22974.2|	Sperm-specific protein PHI-2B	54.7 bits (130)	2e-07
F51SZ9M01E03GH	251	sp|Q5R4B1.1|	Dihydrolipoyl dehydrogenase, mitochondrial	64.7 bits (156)	2e-23
F51SZ9M01AL5J0	454	sp|Q9QUJ7.1|	Long-chain-fatty-acid--CoA ligase 4	178 bits (452)	9e-45
F51SZ9M01AHDUI	234	sp|Q865V0.1|	Centrosomal protein of 57 kDa	67.8 bits (164)	2e-11
F51SZ9M01B86RU	198	sp|Q6UWE0.1|	E3 ubiquitin-protein ligase LRSAM1	61.2 bits (147)	2e-09
F51SZ9M01EU0RE	438	sp|Q86QH9.2|	Sperm-specific H1/protamine-like protein type 1	97.8 bits (242)	2e-20
F51SZ9M01CHLJR	280	sp|Q92824.3|	Proprotein convertase subtilisin/kexin type 5	54.7 bits (130)	2e-07
F51SZ9M01CV637	446	sp|Q9GZV4.3|	Eukaryotic translation initiation factor 5A-2	112 bits (281)	6e-25
F51SZ9M01DN3KD	370	sp|Q86QH9.2|	Sperm-specific H1/protamine-like protein type 1	64.3 bits (155)	2e-10
F51SZ9M01DEEYB	390	sp|Q96S53.1|	Dual specificity testis-specific protein kinase 2	125 bits (313)	9e-29
F51SZ9M01ARJ1X	273	sp|Q3SZ60.1|	THO complex subunit 7 homolog	57.0 bits (136)	3e-15
F51SZ9M01BR0VR	373	sp|Q9BXT6.1|	Putative helicase Mov10l1	73.2 bits (178)	4e-24
F51SZ9M01DCG39	476	sp|Q9U1S7.3|	Polycystin-2	67.8 bits (164)	3e-11
F51SZ9M01BSUCD	455	sp|Q9PU13.2|	Speedy protein 1-A	66.6 bits (161)	5e-11
F51SZ9M01C36I5	210	sp|P51610.2|	Host cell factor	111 bits (278)	1e-24
F51SZ9M01ET5V9	440	sp|O88559.1|	Menin	78.2 bits (191)	2e-14
F51SZ9M01A5X2Z	413	sp|Q86QH9.2|	Sperm-specific H1/protamine-like protein type 1	112 bits (279)	8e-25
F51SZ9M01BGEXC	476	sp|Q9C0J8.2|	WD repeat-containing protein 33	174 bits (440)	3e-47
F51SZ9M01BLYBS	387	sp|Q6P1E1.1|	Zinc finger MIZ domain-containing protein 1	124 bits (310)	2e-28
F51SZ9M01C6IBI	454	sp|P21137.3|	cAMP-dependent protein kinase catalytic subunit	107 bits (268)	2e-23
F51SZ9M01C9D1E	465	sp|Q86QH9.2|	Sperm-specific H1/protamine-like protein type 1	91.7 bits (226)	2e-18
F51SZ9M01C60CC	448	sp|A8E0R9.2|	Glutamate receptor-interacting protein 2	94.7 bits (234)	2e-19
F51SZ9M01CF4KL	362	sp|P21128.1|	Placental protein 11	107 bits (267)	2e-23
F51SZ9M01B33RC	423	sp|Q6UWE0.1|	E3 ubiquitin-protein ligase LRSAM1	68.6 bits (166)	1e-11
F51SZ9M01BKXUI	485	sp|Q6JEL2.1|	Kelch-like protein 10	163 bits (413)	4e-40
F51SZ9M01DIBCB	447	sp|P70318.1|	Nucleolysin TIAR	58.5 bits (140)	3e-17
F51SZ9M01CMQLQ	444	sp|Q6JEL2.1|	Kelch-like protein 10	118 bits (296)	1e-29
F51SZ9M01CSSMA	233	sp|P83829.1|	Intraflagellar transport protein 81 homolog	61.6 bits (148)	6e-12
F51SZ9M01B4I03	282	sp|Q6JEL2.1|	Kelch-like protein 10	95.5 bits (236)	8e-20
F51SZ9M02JJH7T	141	sp|O16368.1|	Probable 26S protease regulatory subunit 4	55.1 bits (131)	9e-10
F51SZ9M02F6N9M	200	sp|Q9Y219.3|	Protein jagged-2	77.0 bits (188)	3e-14
F51SZ9M02FLEUM	273	sp|Q19749.1|	Dihydrolipoyllysine-residue acetyltransferase component of pyruvate dehydrogenase complex, mitochondrial	90.5 bits (223)	2e-20
F51SZ9M02F1KFQ	317	sp|Q14565.2|	Meiotic recombination protein DMC1/LIM15 homolog	91.3 bits (225)	1e-18
F51SZ9M02HD9D6	190	sp|Q5SV77.1|	Gametogenetin-binding protein 2	65.5 bits (158)	9e-11
F51SZ9M02GEQ6L	317	sp|Q86QH9.2|	Sperm-specific H1/protamine-like protein type 1	107 bits (267)	2e-23
F51SZ9M02GMYVI	275	sp|Q86QH9.2|	Sperm-specific H1/protamine-like protein type 1	72.0 bits (175)	9e-13
F51SZ9M02IN49P	226	sp|Q96RK4.2|	Bardet-Biedl syndrome 4 protein	109 bits (273)	4e-24
F51SZ9M02FKOQB	245	sp|P59910.1|	DnaJ homolog subfamily B member 13	81.3 bits (199)	2e-15
F51SZ9M02FW7UF	268	sp|Q98SJ2.1|	DAZ-associated protein 1	90.5 bits (223)	3e-18
F51SZ9M02I9M9X	316	sp|Q61880.1|	Meiotic recombination protein DMC1/LIM15 homolog	107 bits (268)	1e-23
F51SZ9M02FH8JE	307	sp|Q9QYE5.1|	Protein jagged-2	144 bits (362)	2e-34
F51SZ9M02GLF7D	226	sp|Q96RK4.2|	Bardet-Biedl syndrome 4 protein	109 bits (273)	4e-24
F51SZ9M02G1WLI	441	sp|Q86QH9.2|	Sperm-specific H1/protamine-like protein type 1	92.8 bits (229)	6e-19
F51SZ9M02F8QZD	234	sp|Q9XXK1.1|	ATP synthase subunit alpha, mitochondrial	100 bits (249)	2e-21
F51SZ9M02H8HFG	212	sp|Q21926.1|	Isoleucyl-tRNA synthetase, cytoplasmic	100 bits (250)	2e-21
F51SZ9M02H0X4E	237	sp|P61865.1|	60S ribosomal protein L12	79.7 bits (195)	4e-15
F51SZ9M02FK2CV	329	sp|Q86QH9.2|	Sperm-specific H1/protamine-like protein type 1	56.6 bits (135)	4e-08
F51SZ9M02GLIZZ	230	sp|P22974.2|	Sperm-specific protein PHI-2B	53.5 bits (127)	3e-07
F51SZ9M02HSKE8	333	sp|Q86QH9.2|	Sperm-specific H1/protamine-like protein type 1	69.7 bits (169)	5e-12
F51SZ9M02I1XWD	210	sp|Q27874.1|	Integrin beta pat-3	88.2 bits (217)	1e-17
F51SZ9M02FOM5W	265	sp|A6N7Y9.1|	Piwi-like protein 1	73.6 bits (179)	3e-13
F51SZ9M02IL1ME	262	sp|Q9H2X3.1|	C-type lectin domain family 4 member M	63.5 bits (153)	3e-10
F51SZ9M02F86WO	213	sp|Q9ES45.1|	Dual oxidase 2	105 bits (263)	6e-23
F51SZ9M02INRRC	395	sp|P12456.1|	Tubulin beta-1 chain	125 bits (313)	9e-29
F51SZ9M02GCOK8	286	sp|Q9CYR6.1|	Phosphoacetylglucosamine mutase	96.7 bits (239)	3e-20
F51SZ9M02FNL52	333	sp|Q3SZP5.1|	Peroxisomal acyl-coenzyme A oxidase 1	130 bits (326)	3e-30
F51SZ9M02FMJ31	240	sp|Q1JQ97.1|	Bardet-Biedl syndrome 4 protein homolog	128 bits (322)	8e-30
F51SZ9M02JRVKQ	239	sp|Q4R7I4.1|	Testis protein T6441 homolog	85.9 bits (211)	6e-17
F51SZ9M02JCBUL	461	sp|P47209.1|	T-complex protein 1 subunit epsilon	134 bits (336)	4e-59
F51SZ9M02IWL73	397	sp|Q6JEL2.1|	Kelch-like protein 10	173 bits (439)	2e-43
F51SZ9M02FQBC2	319	sp|Q86QH9.2|	Sperm-specific H1/protamine-like protein type 1	77.0 bits (188)	3e-14
F51SZ9M02IDOQ2	329	sp|Q28690.1|	Translation initiation factor eIF-2B subunit beta	100 bits (248)	3e-21
F51SZ9M02IRAY0	317	sp|O01802.1|	60S ribosomal protein L7	110 bits (276)	1e-38
F51SZ9M02H1922	454	sp|Q9CR14.1|	E3 ubiquitin-protein ligase FANCL	143 bits (360)	4e-34
F51SZ9M02GMNEL	436	sp|Q7ZVT3.1|	Spindle assembly abnormal protein 6 homolog	140 bits (352)	3e-33
F51SZ9M02HKW7V	234	sp|Q9XXK1.1|	ATP synthase subunit alpha, mitochondrial	100 bits (249)	2e-21
F51SZ9M02J4JD6	255	sp|Q6AXR4.1|	Beta-hexosaminidase subunit beta	99.0 bits (245)	7e-21
F51SZ9M02I9LIQ	369	sp|P67779.1|	Prohibitin	156 bits (394)	4e-38
F51SZ9M02H7Y8U	152	sp|Q9JLN9.1|	Serine/threonine-protein kinase mTOR	70.9 bits (172)	2e-12
F51SZ9M02GJFQN	384	sp|Q9TUM3.2|	Signal transducer and activator of transcription 5B	81.3 bits (199)	1e-15
F51SZ9M02GVWBQ	338	sp|Q86QH9.2|	Sperm-specific H1/protamine-like protein type 1	72.8 bits (177)	5e-13
F51SZ9M02FFY03	291	sp|Q62388.1|	Serine-protein kinase ATM	87.4 bits (215)	2e-17
F51SZ9M02FTYMX	390	sp|O75398.1|	Deformed epidermal autoregulatory factor 1 homolog	85.9 bits (211)	6e-17
F51SZ9M02F0MV7	349	sp|Q6JEL2.1|	Kelch-like protein 10	71.6 bits (174)	1e-12
F51SZ9M02JGW54	394	sp|Q9XXK1.1|	ATP synthase subunit alpha, mitochondrial	142 bits (358)	6e-34
F51SZ9M02IOYM0	496	sp|Q9Z0E8.1|	Solute carrier family 22 member 5	92.8 bits (229)	8e-19
F51SZ9M02HZ8IP	256	sp|P34369.1|	Pre-mRNA-splicing factor 8 homolog	109 bits (272)	1e-31
F51SZ9M02HHV9Y	314	sp|Q922X9.1|	Protein arginine N-methyltransferase 7	118 bits (295)	1e-26
F51SZ9M02JLHAQ	252	sp|Q9XXK1.1|	ATP synthase subunit alpha, mitochondrial	87.8 bits (216)	2e-17
F51SZ9M02JYMPU	390	sp|Q20228.1|	40S ribosomal protein S9	124 bits (310)	2e-28
F51SZ9M02H3E7O	372	sp|Q86QH9.2|	Sperm-specific H1/protamine-like protein type 1	66.2 bits (160)	5e-11
F51SZ9M02H1LQV	433	sp|Q9XXK1.1|	ATP synthase subunit alpha, mitochondrial	173 bits (439)	2e-43
F51SZ9M02IGKSG	265	sp|O75534.2|	Cold shock domain-containing protein E1	81.6 bits (200)	1e-15
F51SZ9M02HY4W6	460	sp|Q86QH9.2|	Sperm-specific H1/protamine-like protein type 1	99.0 bits (245)	9e-21
F51SZ9M02HFKDP	250	sp|Q18688.1|	Heat shock protein 90	80.5 bits (197)	3e-15
F51SZ9M02GU02L	391	sp|Q86QH9.2|	Sperm-specific H1/protamine-like protein type 1	73.6 bits (179)	3e-13
F51SZ9M02GG8LK	386	sp|Q86QH9.2|	Sperm-specific H1/protamine-like protein type 1	103 bits (258)	2e-22
F51SZ9M02GDHB4	353	sp|P52899.1|	Probable pyruvate dehydrogenase E1 component subunit alpha, mitochondrial	153 bits (387)	2e-37
F51SZ9M02IH9MC	283	sp|P56597.1|	Nucleoside diphosphate kinase homolog 5	64.7 bits (156)	1e-10
F51SZ9M02F9I7L	299	sp|P40692.1|	DNA mismatch repair protein Mlh1	166 bits (421)	3e-41
F51SZ9M02I3KOF	242	sp|Q1JQA2.1|	Mothers against decapentaplegic homolog 1	162 bits (410)	5e-40
F51SZ9M02IV0R6	394	sp|Q9XXK1.1|	ATP synthase subunit alpha, mitochondrial	144 bits (362)	2e-34
F51SZ9M02F1K7U	356	sp|Q86QH9.2|	Sperm-specific H1/protamine-like protein type 1	57.0 bits (136)	2e-16
F51SZ9M02FX16M	344	sp|O08586.1|	Phosphatidylinositol-3,4,5-trisphosphate 3-phosphatase PTEN	91.3 bits (225)	1e-18
F51SZ9M02F677U	334	sp|Q92527.3|	Ankyrin repeat domain-containing protein 7	58.2 bits (139)	1e-08
F51SZ9M02H0A1I	385	sp|P07686.3|	Beta-hexosaminidase subunit beta	139 bits (351)	4e-33
F51SZ9M02HCPU5	256	sp|Q95YF3.1|	ATP-dependent RNA helicase cgh-1	116 bits (291)	3e-26
F51SZ9M02H0A00	355	sp|Q9HD26.1|	Golgi-associated PDZ and coiled-coil motif-containing protein	125 bits (315)	1e-30
F51SZ9M02JOGNX	346	sp|Q62388.1|	Serine-protein kinase ATM	119 bits (297)	6e-27
F51SZ9M02GHGB9	409	sp|Q9HCK4.2|	Roundabout homolog 2	118 bits (296)	8e-27
F51SZ9M02II1II	392	sp|Q86QH9.2|	Sperm-specific H1/protamine-like protein type 1	85.9 bits (211)	6e-17
F51SZ9M02IB4NN	400	sp|Q86QH9.2|	Sperm-specific H1/protamine-like protein type 1	59.7 bits (143)	5e-09
F51SZ9M02G620U	446	sp|P20742.3|	Pregnancy zone protein	103 bits (256)	5e-22
F51SZ9M02HHUJO	446	sp|P52709.1|	Threonyl-tRNA synthetase, cytoplasmic	58.5 bits (140)	1e-08
F51SZ9M02HU15F	390	sp|Q22037.1|	Heterogeneous nuclear ribonucleoprotein A1	73.2 bits (178)	4e-13
F51SZ9M02I4VAS	485	sp|A9CPT4.1|	Tudor domain-containing protein 1	71.2 bits (173)	2e-12
F51SZ9M02H438B	342	sp|P49916.2|	DNA ligase 3	93.2 bits (230)	4e-33
F51SZ9M02FSOUC	220	sp|Q291E4.1|	Protein virilizer	58.5 bits (140)	3e-14
F51SZ9M02GU7ZU	383	sp|Q86QH9.2|	Sperm-specific H1/protamine-like protein type 1	72.8 bits (177)	5e-13
F51SZ9M02J5889	306	sp|P12956.2|	ATP-dependent DNA helicase 2 subunit 1	71.6 bits (174)	8e-16
F51SZ9M02IE0SI	424	sp|P50220.1|	Homeobox protein Nkx-2.1	51.2 bits (121)	8e-08
F51SZ9M02JX5DH	411	sp|O95714.1|	Probable E3 ubiquitin-protein ligase HERC2	142 bits (357)	2e-44
F51SZ9M02HAZB5	393	sp|P21137.3|	cAMP-dependent protein kinase catalytic subunit	53.9 bits (128)	3e-07
F51SZ9M02HP143	262	sp|Q86QH9.2|	Sperm-specific H1/protamine-like protein type 1	66.6 bits (161)	4e-11
F51SZ9M02JRAAD	338	sp|P51610.2|	Host cell factor	138 bits (348)	8e-33
F51SZ9M02IX4Y1	478	sp|P11388.3|	DNA topoisomerase 2-alpha	194 bits (493)	2e-49
F51SZ9M02FXS90	298	sp|Q86QH9.2|	Sperm-specific H1/protamine-like protein type 1	84.7 bits (208)	1e-16
F51SZ9M02G80VT	457	sp|Q86QH9.2|	Sperm-specific H1/protamine-like protein type 1	89.4 bits (220)	7e-18
F51SZ9M02HR4VX	354	sp|P61865.1|	60S ribosomal protein L12	78.6 bits (192)	4e-18
F51SZ9M02GK8LM	334	sp|Q9BXT6.1|	Putative helicase Mov10l1	110 bits (275)	2e-24

## Sheet: Response to stimulus
Sequence ID	Sequence length (bp)	Accession	Gene Name (top BLAST hit)	Score	Expect
Contig1532	605	sp|Q92572.1|	AP-3 complex subunit sigma-1	167 bits (424)	3e-41
Contig1644	1552	sp|O94788.3|	Retinal dehydrogenase 2	689 bits (1778)	0
Contig3857	868	sp|P16118.3|	6-phosphofructo-2-kinase/fructose-2,6-biphosphatase 1	161 bits (408)	4e-39
Contig4665	758	sp|Q15291.2|	Retinoblastoma-binding protein 5	332 bits (852)	1e-90
Contig5076	398	sp|P29120.2|	Neuroendocrine convertase 1	228 bits (582)	6e-60
Contig6381	451	sp|Q6P4Y6.1|	Insulin receptor substrate 1	117 bits (294)	2e-26
Contig6501	627	sp|Q09472.2|	Histone acetyltransferase p300	158 bits (399)	2e-38
Contig6600	1229	sp|P17081.2|	Rho-related GTP-binding protein RhoQ	103 bits (257)	2e-21
Contig8283	782	sp|Q9NS86.1|	LanC-like protein 2	293 bits (749)	1e-78
Contig8861	1553	sp|P51692.2|	Signal transducer and activator of transcription 5B	442 bits (1136)	e-123
Contig10038	809	sp|Q9JHY7.1|	Baculoviral IAP repeat-containing protein 5	129 bits (325)	2e-29
Contig10590	1032	sp|Q9QUI0.1|	Transforming protein RhoA	332 bits (852)	2e-90
Contig13355	1270	sp|Q8VIJ5.1|	Bifunctional protein NCOAT	80.9 bits (198)	2e-14
Contig14448	392	sp|Q13144.3|	Translation initiation factor eIF-2B subunit epsilon	118 bits (296)	9e-27
Contig15003	621	sp|P27657.1|	Pancreatic triacylglycerol lipase	94.4 bits (233)	5e-19
Contig17998	466	sp|Q5REX1.1|	Serine/threonine-protein kinase SIK2	180 bits (457)	3e-47
Contig18281	724	sp|O14508.1|	Suppressor of cytokine signaling 2	48.5 bits (114)	2e-11
Contig18321	1830	sp|Q8BGQ7.1|	Alanyl-tRNA synthetase, cytoplasmic	552 bits (1423)	e-156
Contig18512	1189	sp|Q91ZP3.1|	Lipin-1	311 bits (798)	4e-84
Contig19458	575	sp|P31153.1|	S-adenosylmethionine synthetase isoform type-2	318 bits (815)	1e-86
Contig23006	802	sp|P17988.1|	Sulfotransferase 1A1	93.2 bits (230)	2e-18
Contig25065	305	sp|P06213.3|	Insulin receptor	116 bits (290)	4e-26
Contig28417	354	sp|O93430.1|	Glycine receptor subunit alphaZ1	144 bits (363)	1e-34
Contig30421	756	sp|O95835.1|	Serine/threonine-protein kinase LATS1	293 bits (750)	7e-79
Contig31607	560	sp|Q8WWQ0.1|	PH-interacting protein	139 bits (351)	8e-33
Contig32180	1355	sp|Q5R5J1.1|	Phosphoenolpyruvate carboxykinase, cytosolic [GTP]	417 bits (1072)	e-174
Contig32230	628	sp|Q8CFH6.1|	Serine/threonine-protein kinase SIK2	165 bits (418)	2e-40
F51SZ9M01BWUS1	177	sp|Q14192.3|	Four and a half LIM domains protein 2	69.7 bits (169)	4e-12
F51SZ9M01CO3EH	355	sp|P09848.2|	Lactase-phlorizin hydrolase	135 bits (340)	7e-32
F51SZ9M01CCTV8	207	sp|P56500.1|	Mitochondrial uncoupling protein 2	85.5 bits (210)	1e-17
F51SZ9M01DC9ME	320	sp|Q08201.1|	Multidrug resistance protein 2	86.7 bits (213)	4e-17
F51SZ9M01A6KV9	267	sp|P04800.1|	Cytochrome P450 3A1	80.9 bits (198)	2e-15
F51SZ9M01ERQZN	290	sp|P30279.1|	G1/S-specific cyclin-D2	121 bits (304)	1e-27
F51SZ9M01AOXH4	410	sp|Q08201.1|	Multidrug resistance protein 2	74.7 bits (182)	1e-13
F51SZ9M01D8G5O	462	sp|P17735.1|	Tyrosine aminotransferase	199 bits (506)	5e-51
F51SZ9M01DSJDS	125	sp|Q8BGQ7.1|	Alanyl-tRNA synthetase, cytoplasmic	52.4 bits (124)	8e-07
F51SZ9M01D906V	141	sp|P29120.2|	Neuroendocrine convertase 1	72.8 bits (177)	5e-13
F51SZ9M01DXIBG	276	sp|P67779.1|	Prohibitin	92.4 bits (228)	7e-19
F51SZ9M01EWO0W	357	sp|O54952.1|	Breast cancer type 1 susceptibility protein homolog	55.1 bits (131)	1e-07
F51SZ9M01CRSE2	179	sp|P54316.1|	Pancreatic lipase-related protein 1	54.3 bits (129)	2e-07
F51SZ9M01DKYF3	439	sp|P78536.1|	Disintegrin and metalloproteinase domain-containing protein 17	82.4 bits (202)	8e-16
F51SZ9M01D9MZ6	319	sp|P48163.1|	NADP-dependent malic enzyme	54.3 bits (129)	2e-07
F51SZ9M01CO4SA	349	sp|Q9PVZ4.1|	Insulin receptor	87.4 bits (215)	2e-17
F51SZ9M01DR2J1	389	sp|P30279.1|	G1/S-specific cyclin-D2	98.2 bits (243)	1e-36
F51SZ9M01DU6IQ	177	sp|Q9NS86.1|	LanC-like protein 2	94.4 bits (233)	2e-19
F51SZ9M01C7DIA	405	sp|P67779.1|	Prohibitin	139 bits (351)	4e-33
F51SZ9M01AJ86R	416	sp|O14686.1|	Histone-lysine N-methyltransferase MLL2	149 bits (375)	6e-36
F51SZ9M01BKEUM	182	sp|P18298.1|	S-adenosylmethionine synthetase isoform type-2	88.2 bits (217)	1e-17
F51SZ9M01D6ORX	138	sp|P18265.1|	Glycogen synthase kinase-3 alpha	75.9 bits (185)	6e-14
F51SZ9M01A1MIK	319	sp|P48163.1|	NADP-dependent malic enzyme	54.3 bits (129)	2e-07
F51SZ9M01EY0A6	375	sp|P33124.1|	Long-chain-fatty-acid--CoA ligase 6	90.5 bits (223)	2e-18
F51SZ9M01DQTTY	186	sp|P09848.2|	Lactase-phlorizin hydrolase	85.9 bits (211)	6e-17
F51SZ9M01D1FHE	409	sp|Q9UKG1.1|	DCC-interacting protein 13-alpha	108 bits (269)	1e-23
F51SZ9M01CXYH4	375	sp|Q924S5.1|	Lon protease homolog, mitochondrial	57.8 bits (138)	2e-08
F51SZ9M01AICBB	173	sp|O43347.1|	RNA-binding protein Musashi homolog 1	69.7 bits (169)	7e-17
F51SZ9M01CUQIL	292	sp|O54952.1|	Breast cancer type 1 susceptibility protein homolog	43.9 bits (102)	1e-09
F51SZ9M02HK57J	332	sp|O43347.1|	RNA-binding protein Musashi homolog 1	128 bits (322)	8e-30
F51SZ9M02G9B0H	308	sp|Q924S5.1|	Lon protease homolog, mitochondrial	86.3 bits (212)	5e-17
F51SZ9M02HEL42	382	sp|P97629.1|	Leucyl-cystinyl aminopeptidase	52.0 bits (123)	1e-06
F51SZ9M02F58D8	358	sp|Q15291.2|	Retinoblastoma-binding protein 5	233 bits (593)	3e-61
F51SZ9M02I2497	349	sp|P28840.1|	Neuroendocrine convertase 1	78.6 bits (192)	1e-14
F51SZ9M02I9LIQ	369	sp|P67779.1|	Prohibitin	156 bits (394)	4e-38
F51SZ9M02H7SM5	217	sp|Q63120.1|	Canalicular multispecific organic anion transporter 1	79.0 bits (193)	7e-15
F51SZ9M02H7Y8U	152	sp|Q9JLN9.1|	Serine/threonine-protein kinase mTOR	70.9 bits (172)	2e-12
F51SZ9M02HT7HX	290	sp|P35570.1|	Insulin receptor substrate 1	102 bits (253)	8e-22
F51SZ9M02IW2Q9	357	sp|Q13490.2|	Baculoviral IAP repeat-containing protein 2	77.0 bits (188)	3e-14
F51SZ9M02J6I4H	244	sp|P98166.1|	Very low-density lipoprotein receptor	54.7 bits (130)	2e-07
F51SZ9M02HG90Q	472	sp|P09034.1|	Argininosuccinate synthase	138 bits (348)	1e-32
F51SZ9M02J1UOA	152	sp|P31327.2|	Carbamoyl-phosphate synthase [ammonia], mitochondrial	52.8 bits (125)	6e-07
F51SZ9M02GHGB9	409	sp|Q9HCK4.2|	Roundabout homolog 2	118 bits (296)	8e-27
F51SZ9M02J1L8A	485	sp|Q15291.2|	Retinoblastoma-binding protein 5	147 bits (371)	3e-35
F51SZ9M02JX97Y	288	sp|Q9Y266.1|	Nuclear migration protein nudC	53.9 bits (128)	3e-09
F51SZ9M02H352A	371	sp|Q9NRM7.2|	Serine/threonine-protein kinase LATS2	172 bits (437)	4e-43
F51SZ9M02HRZ0B	395	sp|P17988.1|	Sulfotransferase 1A1	53.5 bits (127)	3e-07
F51SZ9M02JXO8A	346	sp|P07996.2|	Thrombospondin-1	69.3 bits (168)	6e-12
Contig335	773	sp|Q5Y5T5.1|	Probable palmitoyltransferase ZDHHC8	254 bits (648)	5e-67
Contig2443	460	sp|P97412.1|	Lysosomal-trafficking regulator	145 bits (365)	5e-43
Contig3870	476	sp|O00305.2|	Voltage-dependent L-type calcium channel subunit beta-4	82.8 bits (203)	8e-16
Contig4087	598	sp|Q641Y5.1|	Autophagy-related protein 7	261 bits (666)	3e-69
Contig5972	712	sp|Q0P5B1.1|	Peroxisomal membrane protein PEX13	132 bits (331)	3e-30
Contig8435	334	sp|P16610.1|	Substance-K receptor	60.1 bits (144)	4e-09
Contig9471	1531	sp|O60488.2|	Long-chain-fatty-acid--CoA ligase 4	489 bits (1260)	e-139
Contig10398	707	sp|Q9WVS6.1|	E3 ubiquitin-protein ligase parkin	191 bits (485)	2e-49
Contig10600	1643	sp|Q9UM54.4|	Myosin-VI	645 bits (1665)	0
Contig10986	730	sp|P32297.4|	Neuronal acetylcholine receptor subunit alpha-3	59.7 bits (143)	2e-08
Contig12891	499	sp|Q15111.3|	Inactive phospholipase C-like protein 1	246 bits (629)	3e-65
Contig13104	719	sp|P11233.1|	Ras-related protein Ral-A	210 bits (535)	5e-82
Contig13691	1013	sp|O35943.1|	Frataxin, mitochondrial	151 bits (381)	7e-36
Contig14509	457	sp|Q22836.1|	Uncharacterized protein T27F2.1	120 bits (302)	3e-37
Contig17246	478	sp|P07686.3|	Beta-hexosaminidase subunit beta	149 bits (376)	1e-40
Contig17747	856	sp|A2AJK6.1|	Chromodomain-helicase-DNA-binding protein 7	137 bits (345)	8e-32
Contig18215	1203	sp|Q95YM8.1|	Mushroom body large-type Kenyon cell-specific protein 1	105 bits (261)	8e-22
Contig18812	442	sp|O43815.4|	Striatin	197 bits (501)	2e-50
Contig19005	594	sp|Q6RUV5.1|	Ras-related C3 botulinum toxin substrate 1	314 bits (804)	3e-85
Contig19819	630	sp|Q0P5B1.1|	Peroxisomal membrane protein PEX13	100 bits (248)	9e-21
Contig22945	1218	sp|Q9PTR5.3|	Platelet-activating factor acetylhydrolase IB subunit alpha	592 bits (1527)	e-168
Contig23977	1067	sp|P84022.1|	Mothers against decapentaplegic homolog 3	95.9 bits (237)	4e-19
Contig26070	1511	sp|P28776.1|	Indoleamine 2,3-dioxygenase 1	231 bits (589)	9e-60
Contig26920	712	sp|B4GF83.1|	Glutamate [NMDA] receptor subunit 1	278 bits (711)	2e-74
Contig27058	446	sp|Q03412.1|	Innexin unc-7	50.1 bits (118)	3e-08
Contig27277	1265	sp|P45478.1|	Palmitoyl-protein thioesterase 1	336 bits (862)	2e-91
Contig27745	1284	sp|Q27433.1|	Mechanosensory protein 2	260 bits (665)	1e-68
Contig27966	1509	sp|Q5H8C4.1|	Vacuolar protein sorting-associated protein 13A	360 bits (925)	1e-98
Contig27998	3833	sp|Q20655.1|	14-3-3-like protein 2	291 bits (746)	2e-77
Contig28805	1022	sp|Q9GNQ1.1|	18 kDa learning-associated protein of slug	84.0 bits (206)	1e-15
Contig29335	521	sp|Q9P2D1.3|	Chromodomain-helicase-DNA-binding protein 7	95.1 bits (235)	2e-19
Contig30297	884	sp|Q08509.1|	Epidermal growth factor receptor kinase substrate 8	130 bits (326)	4e-36
Contig30489	718	sp|Q5RK30.1|	Ribosome maturation protein SBDS	263 bits (673)	6e-70
Contig31286	1523	sp|P84022.1|	Mothers against decapentaplegic homolog 3	627 bits (1617)	e-179
Contig32394	444	sp|Q8N0W4.1|	Neuroligin-4, X-linked	117 bits (293)	2e-26
Contig32486	514	sp|Q9CWF6.1|	Bardet-Biedl syndrome 2 protein homolog	135 bits (341)	9e-32
F51SZ9M01DFQOG	226	sp|Q96RK4.2|	Bardet-Biedl syndrome 4 protein	109 bits (273)	4e-24
F51SZ9M01DOXYK	199	sp|Q92608.2|	Dedicator of cytokinesis protein 2	58.2 bits (139)	1e-08
F51SZ9M01B0XFM	339	sp|P29755.1|	Type-1B angiotensin II receptor	59.3 bits (142)	6e-09
F51SZ9M01DEWOP	318	sp|Q96RK4.2|	Bardet-Biedl syndrome 4 protein	166 bits (421)	3e-41
F51SZ9M01EL8XL	349	sp|Q18779.1|	UDP-sugar transporter sqv-7	110 bits (276)	2e-24
F51SZ9M01AWI40	337	sp|Q9QUK3.1|	Protein CLN8	102 bits (255)	5e-22
F51SZ9M01BTLGS	498	sp|P80404.3|	4-aminobutyrate aminotransferase, mitochondrial	147 bits (371)	1e-42
F51SZ9M01CDFWR	439	sp|Q9D0K1.1|	Peroxisomal membrane protein PEX13	132 bits (332)	7e-31
F51SZ9M01DC98U	325	sp|Q03412.1|	Innexin unc-7	63.2 bits (152)	4e-10
F51SZ9M01BJMUD	447	sp|P50416.2|	Carnitine O-palmitoyltransferase 1, liver isoform	142 bits (357)	9e-34
F51SZ9M01AZ4DA	236	sp|Q92562.1|	Polyphosphoinositide phosphatase	80.9 bits (198)	2e-15
F51SZ9M01EXUI0	437	sp|P01041.1|	Cystatin-B	67.0 bits (162)	1e-13
F51SZ9M01B52JV	385	sp|Q00566.1|	Methyl-CpG-binding protein 2	79.3 bits (194)	6e-15
F51SZ9M01CO5N6	333	sp|Q5H8C4.1|	Vacuolar protein sorting-associated protein 13A	89.7 bits (221)	4e-18
F51SZ9M01BT3VM	311	sp|Q92176.3|	Coronin-1A	111 bits (278)	2e-32
F51SZ9M01AL0LF	330	sp|P50416.2|	Carnitine O-palmitoyltransferase 1, liver isoform	118 bits (296)	4e-31
F51SZ9M01BJA5Q	458	sp|Q14160.3|	Protein LAP4	106 bits (264)	3e-28
F51SZ9M01DCG39	476	sp|Q9U1S7.3|	Polycystin-2	67.8 bits (164)	3e-11
F51SZ9M01CUAKK	392	sp|P97412.1|	Lysosomal-trafficking regulator	113 bits (283)	3e-25
F51SZ9M01C6IBI	454	sp|P21137.3|	cAMP-dependent protein kinase catalytic subunit	107 bits (268)	2e-23
F51SZ9M02GHI7X	263	sp|P61922.1|	4-aminobutyrate aminotransferase, mitochondrial	112 bits (281)	5e-25
F51SZ9M02JR9J7	131	sp|Q9UQ07.1|	MAPK/MAK/MRK overlapping kinase	61.2 bits (147)	2e-09
F51SZ9M02HIOPY	397	sp|B4GF83.1|	Glutamate [NMDA] receptor subunit 1	96.3 bits (238)	5e-20
F51SZ9M02IN49P	226	sp|Q96RK4.2|	Bardet-Biedl syndrome 4 protein	109 bits (273)	4e-24
F51SZ9M02GKK47	128	sp|O35116.1|	Catenin delta-2	53.9 bits (128)	3e-07
F51SZ9M02J0UFF	289	sp|Q27433.1|	Mechanosensory protein 2	75.1 bits (183)	2e-26
F51SZ9M02GLF7D	226	sp|Q96RK4.2|	Bardet-Biedl syndrome 4 protein	109 bits (273)	4e-24
F51SZ9M02I8TCJ	309	sp|P62068.1|	Ubiquitin carboxyl-terminal hydrolase 46	173 bits (438)	3e-43
F51SZ9M02HY0IV	280	sp|A7XYH9.1|	Sine oculis-binding protein homolog	66.6 bits (161)	4e-11
F51SZ9M02INRRC	395	sp|P12456.1|	Tubulin beta-1 chain	125 bits (313)	9e-29
F51SZ9M02JWZ4M	272	sp|Q9UQ07.1|	MAPK/MAK/MRK overlapping kinase	69.3 bits (168)	6e-12
F51SZ9M02FMJ31	240	sp|Q1JQ97.1|	Bardet-Biedl syndrome 4 protein homolog	128 bits (322)	8e-30
F51SZ9M02FG6MP	340	sp|Q9WVS6.1|	E3 ubiquitin-protein ligase parkin	147 bits (371)	2e-35
F51SZ9M02J4JD6	255	sp|Q6AXR4.1|	Beta-hexosaminidase subunit beta	99.0 bits (245)	7e-21
F51SZ9M02J25K3	284	sp|Q04690.1|	Neurofibromin	54.3 bits (129)	7e-14
F51SZ9M02IOYM0	496	sp|Q9Z0E8.1|	Solute carrier family 22 member 5	92.8 bits (229)	8e-19
F51SZ9M02GO5TY	431	sp|Q95YM8.1|	Mushroom body large-type Kenyon cell-specific protein 1	64.7 bits (156)	2e-10
F51SZ9M02IBXJO	469	sp|Q9GNQ1.1|	18 kDa learning-associated protein of slug	57.4 bits (137)	3e-09
F51SZ9M02FM8AV	230	sp|Q27433.1|	Mechanosensory protein 2	87.4 bits (215)	2e-17
F51SZ9M02GTWEV	348	sp|P10687.1|	1-phosphatidylinositol-4,5-bisphosphate phosphodiesterase beta-1	94.0 bits (232)	2e-19
F51SZ9M02G481Y	466	sp|P21359.2|	Neurofibromin	123 bits (309)	4e-28
F51SZ9M02JLN7Z	381	sp|Q9R1Z0.2|	Voltage-dependent anion-selective channel protein 3	68.6 bits (166)	1e-11
F51SZ9M02H11Z3	433	sp|Q64331.1|	Myosin-VI	114 bits (284)	2e-35
F51SZ9M02HAZB5	393	sp|P21137.3|	cAMP-dependent protein kinase catalytic subunit	53.9 bits (128)	3e-07
Contig309	1149	sp|Q9Z280.1|	Phospholipase D1	162 bits (409)	5e-56
Contig4111	968	sp|P61221.1|	ATP-binding cassette sub-family E member 1	464 bits (1194)	e-130
Contig5515	658	sp|O14980.1|	Exportin-1	303 bits (777)	4e-82
Contig6152	382	sp|P61221.1|	ATP-binding cassette sub-family E member 1	139 bits (350)	5e-33
Contig8312	512	sp|P61916.1|	Epididymal secretory protein E1	102 bits (254)	1e-21
Contig8928	341	sp|Q925U4.1|	ER degradation-enhancing alpha-mannosidase-like 1	148 bits (373)	1e-35
Contig11346	464	sp|Q90WJ8.2|	Lactose-binding lectin l-2	70.1 bits (170)	5e-12
Contig11449	652	sp|P20108.1|	Thioredoxin-dependent peroxide reductase, mitochondrial	164 bits (415)	4e-40
Contig12989	451	sp|P61916.1|	Epididymal secretory protein E1	118 bits (296)	1e-26
Contig13651	318	sp|Q9D1Q6.1|	Endoplasmic reticulum resident protein ERp44	99.4 bits (246)	5e-21
Contig14198	911	sp|Q9Z280.1|	Phospholipase D1	136 bits (343)	1e-51
Contig14532	272	sp|Q5F3A6.1|	Ubiquitin thioesterase OTU1	82.0 bits (201)	9e-16
Contig15625	738	sp|Q9QUN7.1|	Toll-like receptor 2	105 bits (263)	2e-22
Contig16294	2266	sp|P48643.1|	T-complex protein 1 subunit epsilon	827 bits (2135)	0
Contig17691	2512	sp|P11247.1|	Myeloperoxidase	311 bits (798)	1e-83
Contig21799	499	sp|Q8N6R1.1|	Stress-associated endoplasmic reticulum protein 2	88.6 bits (218)	2e-17
Contig22600	880	sp|Q8N6R1.1|	Stress-associated endoplasmic reticulum protein 2	111 bits (278)	5e-24
Contig22848	655	sp|Q6GQB9.2|	ER degradation-enhancing alpha-mannosidase-like 3	222 bits (566)	1e-58
Contig22922	618	sp|Q5F3A6.1|	Ubiquitin thioesterase OTU1	189 bits (479)	1e-47
Contig26268	556	sp|Q5BIP8.1|	DnaJ homolog subfamily B member 5	125 bits (313)	2e-37
Contig28123	348	sp|Q9NRD8.1|	Dual oxidase 2	90.1 bits (222)	3e-18
Contig28648	644	sp|Q9Y3Z3.2|	SAM domain and HD domain-containing protein 1	284 bits (727)	3e-76
Contig30364	482	sp|Q9UGM3.2|	Deleted in malignant brain tumors 1 protein	157 bits (398)	2e-38
Contig32122	3377	sp|Q5ZL72.1|	60 kDa heat shock protein, mitochondrial	832 bits (2149)	0
F51SZ9M01CCD1D	174	sp|Q92611.1|	ER degradation-enhancing alpha-mannosidase-like 1	92.8 bits (229)	5e-19
F51SZ9M01D69OY	307	sp|P62744.1|	AP-2 complex subunit sigma	89.0 bits (219)	7e-18
F51SZ9M01BSBEJ	340	sp|Q9UGM3.2|	Deleted in malignant brain tumors 1 protein	97.4 bits (241)	2e-20
F51SZ9M01C7CE8	272	sp|P62744.1|	AP-2 complex subunit sigma	70.5 bits (171)	3e-12
F51SZ9M01AO70Z	226	sp|Q9D1Q6.1|	Endoplasmic reticulum resident protein ERp44	91.3 bits (225)	1e-18
F51SZ9M01ED6WV	348	sp|Q9UBN7.2|	Histone deacetylase 6	155 bits (391)	8e-38
F51SZ9M01ET41A	300	sp|Q9UBN7.2|	Histone deacetylase 6	87.0 bits (214)	3e-17
F51SZ9M01CBK21	215	sp|Q9WV82.1|	Toll-like receptor 4	61.2 bits (147)	2e-09
F51SZ9M01C2OEB	279	sp|O14802.2|	DNA-directed RNA polymerase III subunit RPC1	133 bits (335)	3e-31
F51SZ9M01CG3VI	338	sp|Q925U4.1|	ER degradation-enhancing alpha-mannosidase-like 1	130 bits (327)	4e-34
F51SZ9M01AIMBJ	460	sp|P12026.2|	Acyl-CoA-binding protein	117 bits (292)	3e-26
F51SZ9M01D83OA	318	sp|Q6INN8.2|	SAM domain and HD domain-containing protein 1	77.8 bits (190)	6e-21
F51SZ9M01DHMQN	475	sp|O14980.1|	Exportin-1	179 bits (453)	8e-45
F51SZ9M01AWZ2B	297	sp|P61221.1|	ATP-binding cassette sub-family E member 1	95.1 bits (235)	1e-19
F51SZ9M02H91VV	200	sp|P11926.2|	Ornithine decarboxylase	67.0 bits (162)	3e-11
F51SZ9M02FWLE9	113	sp|Q9BV94.2|	ER degradation-enhancing alpha-mannosidase-like 2	60.8 bits (146)	2e-09
F51SZ9M02I8O4N	194	sp|P62744.1|	AP-2 complex subunit sigma	131 bits (330)	1e-30
F51SZ9M02JCL6D	412	sp|P11247.1|	Myeloperoxidase	60.8 bits (146)	2e-09
F51SZ9M02F86WO	213	sp|Q9ES45.1|	Dual oxidase 2	105 bits (263)	6e-23
F51SZ9M02HCYQ5	253	sp|Q9GZP9.1|	Derlin-2	145 bits (367)	5e-35
F51SZ9M02IC5V0	446	sp|Q9BV94.2|	ER degradation-enhancing alpha-mannosidase-like 2	140 bits (354)	2e-33
F51SZ9M02HCH6A	214	sp|Q9UGM3.2|	Deleted in malignant brain tumors 1 protein	54.3 bits (129)	2e-07
F51SZ9M02JJ9NO	143	sp|A4IF62.1|	DNA-directed RNA polymerase III subunit RPC1	74.3 bits (181)	2e-13
F51SZ9M02IW610	117	sp|A4IF62.1|	DNA-directed RNA polymerase III subunit RPC1	67.8 bits (164)	2e-11
F51SZ9M02GPZFA	438	sp|Q925U4.1|	ER degradation-enhancing alpha-mannosidase-like 1	166 bits (421)	3e-41
F51SZ9M02H4JNJ	449	sp|Q9NYK1.1|	Toll-like receptor 7	61.2 bits (147)	2e-09
F51SZ9M02G96WL	455	sp|P61221.1|	ATP-binding cassette sub-family E member 1	155 bits (393)	1e-39
F51SZ9M02GJX8F	447	sp|P61221.1|	ATP-binding cassette sub-family E member 1	71.6 bits (174)	5e-16
F51SZ9M02JQN3E	354	sp|Q9NZ08.3|	Endoplasmic reticulum aminopeptidase 1	105 bits (263)	6e-23
F51SZ9M02J31JT	430	sp|Q9UNE7.2|	STIP1 homology and U box-containing protein 1	95.5 bits (236)	8e-20
F51SZ9M02JF3LE	291	sp|Q13231.1|	Chitotriosidase-1	85.9 bits (211)	6e-17
F51SZ9M02F1YRV	448	sp|P13994.2|	Coiled-coil domain-containing protein 130	80.5 bits (197)	3e-15
F51SZ9M02HI2UY	490	sp|P18266.1|	Glycogen synthase kinase-3 beta	86.7 bits (213)	1e-35
F51SZ9M02IF3MQ	445	sp|Q96CS3.2|	FAS-associated factor 2	159 bits (402)	9e-41
F51SZ9M02H2NOV	460	sp|Q9NRD8.1|	Dual oxidase 2	89.7 bits (221)	6e-18
F51SZ9M02GM2M3	321	sp|Q96RU8.2|	Tribbles homolog 1	102 bits (255)	5e-22
F51SZ9M02FRLD0	214	sp|Q43468.1|	Heat shock protein STI	48.5 bits (114)	8e-12
F51SZ9M02HLLJ0	311	sp|O95786.2|	Probable ATP-dependent RNA helicase DDX58	60.8 bits (146)	2e-09
Contig4631	536	sp|P98158.1|	Low-density lipoprotein receptor-related protein 2	114 bits (285)	3e-25
Contig4709	518	sp|P98158.1|	Low-density lipoprotein receptor-related protein 2	61.2 bits (147)	3e-09
Contig6061	1015	sp|Q9Y4W6.2|	AFG3-like protein 2	454 bits (1168)	e-127
Contig6482	262	sp|Q9Y4W6.2|	AFG3-like protein 2	147 bits (370)	2e-35
Contig7104	805	sp|P41367.3|	Medium-chain specific acyl-CoA dehydrogenase, mitochondrial	215 bits (548)	2e-55
Contig7466	817	sp|P28776.1|	Indoleamine 2,3-dioxygenase 1	74.7 bits (182)	5e-17
Contig7560	347	sp|O08852.1|	Polycystin-1	73.6 bits (179)	3e-13
Contig8060	866	sp|P17676.2|	CCAAT/enhancer-binding protein beta	89.0 bits (219)	3e-17
Contig8482	515	sp|Q90ZK6.1|	Activin receptor type-1	263 bits (671)	5e-70
Contig9579	746	sp|Q62771.1|	Signal transducer and activator of transcription 5A	67.4 bits (163)	8e-11
Contig10051	373	sp|Q66HE5.1|	NUAK family SNF1-like kinase 2	84.7 bits (208)	1e-16
Contig10064	875	sp|Q96SB3.2|	Neurabin-2	223 bits (569)	9e-58
Contig11073	1268	sp|Q9P2D7.3|	Dynein heavy chain 1, axonemal	443 bits (1139)	e-147
Contig13269	572	sp|Q6QNY0.1|	Biogenesis of lysosome-related organelles complex 1 subunit 3	56.6 bits (135)	1e-09
Contig14730	374	sp|Q9P2D7.3|	Dynein heavy chain 1, axonemal	160 bits (404)	3e-39
Contig16492	389	sp|P59438.1|	Hermansky-Pudlak syndrome 5 protein homolog	89.4 bits (220)	5e-18
Contig19364	1082	sp|Q9R1P4.1|	Proteasome subunit alpha type-1	149 bits (376)	3e-35
Contig19611	407	sp|Q2KJI7.1|	AFG3-like protein 2	128 bits (321)	1e-29
Contig20445	746	sp|Q3T0W7.1|	Autophagy-related protein 12	107 bits (268)	2e-28
Contig20750	407	sp|Q9UKK3.2|	Poly [ADP-ribose] polymerase 4	54.7 bits (130)	3e-14
Contig21391	1695	sp|P12107.4|	Collagen alpha-1(XI) chain	134 bits (338)	1e-30
Contig23615	788	sp|O41515.4|	Microtubule-associated proteins 1A/1B light chain 3B	171 bits (433)	5e-42
Contig25156	606	sp|Q9R1P4.1|	Proteasome subunit alpha type-1	223 bits (568)	1e-63
Contig27022	426	sp|Q8NE71.2|	ATP-binding cassette sub-family F member 1	137 bits (345)	2e-32
Contig28126	471	sp|Q8BTI9.1|	Phosphatidylinositol-4,5-bisphosphate 3-kinase catalytic subunit beta isoform	55.1 bits (131)	2e-07
Contig29521	572	sp|Q2KJI7.1|	AFG3-like protein 2	259 bits (663)	5e-69
Contig29691	459	sp|Q2VLH6.1|	Scavenger receptor cysteine-rich type 1 protein M130	73.9 bits (180)	3e-13
Contig30059	513	sp|Q14457.2|	Beclin-1	218 bits (554)	2e-56
Contig31161	457	sp|P15535.1|	Beta-1,4-galactosyltransferase 1	159 bits (402)	5e-39
Contig31167	1126	sp|Q5ZJU3.3|	Asparagine synthetase [glutamine-hydrolyzing]	209 bits (531)	3e-53
Contig31449	532	sp|Q13310.1|	Polyadenylate-binding protein 4	102 bits (254)	1e-21
Contig32030	506	sp|Q9UKK3.2|	Poly [ADP-ribose] polymerase 4	96.7 bits (239)	4e-24
Contig32214	454	sp|Q15853.1|	Upstream stimulatory factor 2	53.5 bits (127)	4e-07
F51SZ9M01DBNFJ	316	sp|Q96ER3.2|	Protein SAAL1	62.4 bits (150)	7e-10
F51SZ9M01EAH9J	348	sp|Q9HBI6.2|	Cytochrome P450 4F11	127 bits (319)	2e-29
F51SZ9M01A9FNZ	362	sp|P43003.1|	Excitatory amino acid transporter 1	118 bits (296)	9e-27
F51SZ9M01EWUC2	301	sp|Q9BYH8.1|	NF-kappa-B inhibitor zeta	105 bits (263)	6e-23
F51SZ9M01CCIMQ	267	sp|Q9P2D7.3|	Dynein heavy chain 1, axonemal	160 bits (404)	3e-39
F51SZ9M01BO6YV	258	sp|P42768.4|	Wiskott-Aldrich syndrome protein	103 bits (256)	4e-22
F51SZ9M01AEGAP	459	sp|Q9P2D7.3|	Dynein heavy chain 1, axonemal	123 bits (309)	8e-41
F51SZ9M01BUO2O	250	sp|Q2KJI7.1|	AFG3-like protein 2	94.0 bits (232)	2e-19
F51SZ9M01BY2NI	193	sp|Q5F3L1.1|	Ribosomal protein S6 kinase alpha-5	56.2 bits (134)	5e-08
F51SZ9M01DLJ4C	469	sp|Q8BTI9.1|	Phosphatidylinositol-4,5-bisphosphate 3-kinase catalytic subunit beta isoform	130 bits (327)	3e-30
F51SZ9M01D4WFJ	364	sp|P46531.4|	Neurogenic locus notch homolog protein 1	53.1 bits (126)	4e-07
F51SZ9M01B9CQS	438	sp|Q8IZD2.1|	Histone-lysine N-methyltransferase MLL5	70.9 bits (172)	2e-12
F51SZ9M01DBD73	233	sp|Q8NE71.2|	ATP-binding cassette sub-family F member 1	68.6 bits (166)	1e-11
F51SZ9M01DCAAG	395	sp|Q8BTI9.1|	Phosphatidylinositol-4,5-bisphosphate 3-kinase catalytic subunit beta isoform	75.9 bits (185)	6e-14
F51SZ9M01ESOEJ	301	sp|Q8BTI9.1|	Phosphatidylinositol-4,5-bisphosphate 3-kinase catalytic subunit beta isoform	89.7 bits (221)	4e-18
F51SZ9M01CBJEC	377	sp|P41367.3|	Medium-chain specific acyl-CoA dehydrogenase, mitochondrial	165 bits (417)	8e-41
F51SZ9M01AKJ48	438	sp|O95497.2|	Pantetheinase	75.1 bits (183)	1e-13
F51SZ9M01DPIPM	332	sp|Q7Z3C6.2|	Autophagy-related protein 9A	118 bits (295)	1e-26
F51SZ9M02I78HY	303	sp|Q9UQ07.1|	MAPK/MAK/MRK overlapping kinase	134 bits (337)	2e-31
F51SZ9M02FNYXY	240	sp|O15118.2|	Niemann-Pick C1 protein	63.5 bits (153)	3e-10
F51SZ9M02FHEK5	460	sp|P01023.1|	Alpha-2-macroglobulin	65.9 bits (159)	9e-12
F51SZ9M02FLSN7	259	sp|Q5F3L1.1|	Ribosomal protein S6 kinase alpha-5	86.3 bits (212)	5e-17
F51SZ9M02JPLRP	413	sp|O35298.1|	Acyloxyacyl hydrolase	143 bits (360)	3e-34
F51SZ9M02HZJ8I	352	sp|Q9P2D7.3|	Dynein heavy chain 1, axonemal	133 bits (334)	3e-31
F51SZ9M02HOSLF	477	sp|Q8BTI9.1|	Phosphatidylinositol-4,5-bisphosphate 3-kinase catalytic subunit beta isoform	59.3 bits (142)	9e-09
F51SZ9M02I3KOF	242	sp|Q1JQA2.1|	Mothers against decapentaplegic homolog 1	162 bits (410)	5e-40
F51SZ9M02GLML3	299	sp|Q2KJ63.1|	Plasma kallikrein	75.9 bits (185)	6e-14
F51SZ9M02H5Q7M	276	sp|Q13310.1|	Polyadenylate-binding protein 4	96.3 bits (238)	5e-20
F51SZ9M02IX077	220	sp|Q6VNS1.1|	NT-3 growth factor receptor	108 bits (269)	1e-23
F51SZ9M02GAA24	458	sp|O60427.1|	Fatty acid desaturase 1	55.5 bits (132)	1e-07
F51SZ9M02J2JEJ	330	sp|Q5R7G9.1|	NUAK family SNF1-like kinase 2	151 bits (382)	9e-37
F51SZ9M02GWATK	300	sp|Q9P2D7.3|	Dynein heavy chain 1, axonemal	95.9 bits (237)	5e-20
F51SZ9M02HM1IB	399	sp|P43003.1|	Excitatory amino acid transporter 1	142 bits (357)	7e-34
F51SZ9M02HOYH1	318	sp|Q9QW30.1|	Neurogenic locus notch homolog protein 2	95.5 bits (236)	8e-20
F51SZ9M02HFE5J	302	sp|P49355.1|	Protein farnesyltransferase subunit beta	62.4 bits (150)	7e-10
Contig11	834	sp|Q60HE3.1|	NADH dehydrogenase [ubiquinone] iron-sulfur protein 8, mitochondrial	250 bits (638)	8e-66
Contig152	552	sp|O97594.1|	Structural maintenance of chromosomes protein 3	221 bits (564)	1e-57
Contig363	469	sp|P35251.4|	Replication factor C subunit 1	134 bits (338)	2e-31
Contig484	1283	sp|Q4AEH7.2|	Glutathione peroxidase 2	219 bits (557)	4e-56
Contig536	252	sp|Q86WJ1.1|	Chromodomain-helicase-DNA-binding protein 1-like	94.4 bits (233)	2e-19
Contig933	1042	sp|Q9H9Q4.1|	Non-homologous end-joining factor 1	81.3 bits (199)	1e-14
Contig1108	920	sp|P32780.1|	General transcription factor IIH subunit 1	231 bits (588)	6e-60
Contig1257	1056	sp|Q92793.3|	CREB-binding protein	460 bits (1183)	e-129
Contig1329	172	sp|Q03468.1|	DNA excision repair protein ERCC-6	70.9 bits (172)	2e-12
Contig1439	343	sp|A5A6K9.1|	Heat shock protein HSP 90-alpha	130 bits (328)	2e-30
Contig1715	1124	sp|Q5R7Q4.1|	Replication protein A 70 kDa DNA-binding subunit	207 bits (528)	7e-53
Contig1768	327	sp|Q08E38.1|	Pre-mRNA-processing factor 19	156 bits (395)	3e-38
Contig1866	326	sp|Q53HV7.2|	Single-strand selective monofunctional uracil DNA glycosylase	110 bits (274)	3e-24
Contig1883	455	sp|B6NXD5.1|	BRCA1-A complex subunit BRE	88.2 bits (217)	2e-17
Contig2084	267	sp|P43351.1|	DNA repair protein RAD52 homolog	64.3 bits (155)	2e-10
Contig2252	531	sp|O55192.1|	Sodium-dependent noradrenaline transporter	114 bits (285)	3e-25
Contig2354	432	sp|Q99638.1|	Cell cycle checkpoint control protein RAD9A	118 bits (296)	1e-26
Contig2457	554	sp|Q6P9I7.1|	Structural maintenance of chromosomes protein 6	109 bits (272)	1e-23
Contig2760	1095	sp|P70054.1|	Flap endonuclease 1-B	99.8 bits (247)	2e-23
Contig2790	356	sp|P54277.1|	PMS1 protein homolog 1	118 bits (295)	1e-26
Contig2827	508	sp|Q12931.3|	Heat shock protein 75 kDa, mitochondrial	54.3 bits (129)	3e-07
Contig2829	978	sp|Q15054.2|	DNA polymerase delta subunit 3	162 bits (409)	4e-39
Contig3002	1504	sp|Q06609.1|	DNA repair protein RAD51 homolog 1	552 bits (1422)	e-156
Contig3132	2666	sp|Q9GKX8.3|	Heat shock protein HSP 90-beta	679 bits (1752)	0
Contig3139	260	sp|Q7PT10.3|	Heat shock protein 83	86.7 bits (213)	4e-17
Contig3587	1362	sp|P43090.1|	5-aminolevulinate synthase, erythroid-specific, mitochondrial	442 bits (1137)	e-123
Contig3697	452	sp|Q90473.1|	Heat shock cognate 71 kDa protein	219 bits (557)	6e-57
Contig4156	1090	sp|O93308.1|	Structural maintenance of chromosomes protein 1A	377 bits (969)	e-104
Contig4380	591	sp|O95831.1|	Apoptosis-inducing factor 1, mitochondrial	179 bits (455)	8e-45
Contig4578	788	sp|P41825.1|	Heat shock protein 70 A1	182 bits (461)	4e-79
Contig4694	711	sp|Q03468.1|	DNA excision repair protein ERCC-6	88.2 bits (217)	4e-17
Contig5157	492	sp|O60870.2|	DNA/RNA-binding protein KIN17	219 bits (559)	4e-57
Contig5176	1377	sp|O97594.1|	Structural maintenance of chromosomes protein 3	473 bits (1216)	e-149
Contig5310	431	sp|Q13315.2|	Serine-protein kinase ATM	109 bits (273)	4e-24
Contig5507	1145	sp|Q12798.1|	Centrin-1	266 bits (681)	1e-70
Contig5508	446	sp|Q5ZKH0.1|	General transcription factor IIH subunit 5	98.6 bits (244)	1e-20
Contig5525	277	sp|Q5NVM9.2|	Heat shock cognate 71 kDa protein	129 bits (324)	5e-30
Contig5558	914	sp|Q9QWZ1.1|	Cell cycle checkpoint protein RAD1	78.2 bits (191)	7e-14
Contig5591	1651	sp|P52701.2|	DNA mismatch repair protein Msh6	199 bits (505)	8e-96
Contig5641	1179	sp|O95819.2|	Mitogen-activated protein kinase kinase kinase kinase 4	513 bits (1322)	e-145
Contig5749	478	sp|Q9CQN1.1|	Heat shock protein 75 kDa, mitochondrial	154 bits (388)	4e-39
Contig5778	377	sp|Q9I8D1.1|	Myosin-VI	104 bits (259)	6e-43
Contig5920	1433	sp|Q03468.1|	DNA excision repair protein ERCC-6	156 bits (394)	4e-37
Contig6073	760	sp|Q9IAM7.1|	Double-strand break repair protein MRE11	316 bits (809)	1e-85
Contig6255	340	sp|P31948.1|	Stress-induced-phosphoprotein 1	133 bits (335)	3e-31
Contig6580	1148	sp|Q98TX3.1|	Programmed cell death protein 4	304 bits (779)	6e-82
Contig7030	1448	sp|Q14683.2|	Structural maintenance of chromosomes protein 1A	336 bits (861)	e-127
Contig7277	1108	sp|Q86V88.1|	Magnesium-dependent phosphatase 1	117 bits (294)	1e-25
Contig7330	498	sp|O94762.2|	ATP-dependent DNA helicase Q5	120 bits (301)	4e-27
Contig7333	749	sp|Q9UNA4.1|	DNA polymerase iota	169 bits (427)	2e-41
Contig7399	1622	sp|Q99PK0.1|	Pre-mRNA-splicing factor SYF1	568 bits (1465)	e-161
Contig7407	909	sp|Q80Z37.1|	E3 ubiquitin-protein ligase Topors	91.7 bits (226)	6e-18
Contig7532	434	sp|Q92878.1|	DNA repair protein RAD50	78.2 bits (191)	1e-14
Contig7583	2493	sp|Q761V0.1|	Sodium- and chloride-dependent glycine transporter 2	187 bits (474)	4e-46
Contig7643	1957	sp|P41976.1|	Superoxide dismutase [Mn], mitochondrial	313 bits (801)	3e-84
Contig7745	2763	sp|Q9Y6P5.2|	Sestrin-1	432 bits (1112)	e-120
Contig7859	417	sp|B6NXD5.1|	BRCA1-A complex subunit BRE	122 bits (305)	8e-28
Contig7863	862	sp|Q2HJ46.1|	E3 ubiquitin-protein ligase RNF8	80.1 bits (196)	2e-14
Contig8123	635	sp|P46100.4|	Transcriptional regulator ATRX	170 bits (430)	7e-42
Contig8257	890	sp|Q9R207.1|	Nibrin	122 bits (307)	2e-27
Contig8587	764	sp|Q9Y6H3.3|	Mitochondrial inner membrane protease ATP23 homolog	95.9 bits (237)	2e-23
Contig8857	1068	sp|P41777.1|	Nucleolar phosphoprotein p130	95.5 bits (236)	8e-25
Contig8954	525	sp|Q9NS73.2|	MAP3K12-binding inhibitory protein 1	120 bits (300)	5e-27
Contig9014	418	sp|Q14683.2|	Structural maintenance of chromosomes protein 1A	65.5 bits (158)	8e-11
Contig9265	426	sp|Q07817.1|	Bcl-2-like protein 1	98.2 bits (243)	1e-20
Contig9472	1371	sp|Q9DEA3.1|	Proliferating cell nuclear antigen	397 bits (1021)	e-110
Contig9724	694	sp|Q96T88.1|	E3 ubiquitin-protein ligase UHRF1	225 bits (573)	9e-61
Contig9765	1323	sp|Q5QJC3.1|	DNA cross-link repair 1B protein	118 bits (295)	5e-61
Contig9771	885	sp|Q8IW19.1|	Aprataxin and PNK-like factor	79.7 bits (195)	2e-14
Contig10039	624	sp|Q03468.1|	DNA excision repair protein ERCC-6	308 bits (789)	2e-83
Contig10411	530	sp|Q8TAT5.2|	Endonuclease VIII-like 3	83.6 bits (205)	6e-16
Contig10415	2656	sp|P63018.1|	Heat shock cognate 71 kDa protein	1003 bits (2594)	0
Contig10609	1255	sp|Q9QXM1.1|	Junction-mediating and -regulatory protein	205 bits (521)	6e-52
Contig10840	987	sp|O94983.3|	Calmodulin-binding transcription activator 2	187 bits (475)	9e-47
Contig11084	202	sp|Q92547.2|	DNA topoisomerase 2-binding protein 1	82.0 bits (201)	9e-16
Contig11179	1070	sp|Q2KID2.1|	Endonuclease III-like protein 1	276 bits (707)	1e-73
Contig11240	1281	sp|Q6PAM0.1|	5'-AMP-activated protein kinase subunit beta-2	278 bits (711)	5e-74
Contig11377	439	sp|Q99698.3|	Lysosomal-trafficking regulator	67.0 bits (162)	3e-11
Contig11457	601	sp|P62877.1|	RING-box protein 1	216 bits (550)	8e-56
Contig11734	309	sp|Q14643.2|	Inositol 1,4,5-trisphosphate receptor type 1	177 bits (449)	2e-44
Contig11994	169	sp|Q01831.3|	DNA repair protein complementing XP-C cells	58.9 bits (141)	8e-09
Contig11997	593	sp|P51892.1|	DNA ligase 1	320 bits (819)	5e-87
Contig12172	922	sp|P35244.1|	Replication protein A 14 kDa subunit	80.5 bits (197)	1e-14
Contig12176	450	sp|Q99P21.1|	A/G-specific adenine DNA glycosylase	127 bits (320)	2e-29
Contig12237	757	sp|O97725.1|	NADH dehydrogenase [ubiquinone] 1 alpha subcomplex subunit 12	125 bits (315)	2e-28
Contig12258	638	sp|Q9U639.1|	Heat shock 70 kDa protein cognate 4	189 bits (481)	9e-48
Contig12296	391	sp|Q9NS56.1|	E3 ubiquitin-protein ligase Topors	81.6 bits (200)	1e-15
Contig12331	514	sp|Q92793.3|	CREB-binding protein	274 bits (701)	2e-73
Contig12625	351	sp|Q90YB1.2|	DNA ligase 4	57.8 bits (138)	2e-08
Contig12695	1422	sp|P39022.1|	DNA repair protein RAD52 homolog	206 bits (523)	4e-52
Contig12745	653	sp|P43247.1|	DNA mismatch repair protein Msh2	223 bits (568)	7e-58
Contig12754	503	sp|P48463.1|	Serine/threonine-protein phosphatase 2A catalytic subunit alpha isoform	241 bits (614)	2e-63
Contig12805	1784	sp|Q761V0.1|	Sodium- and chloride-dependent glycine transporter 2	166 bits (419)	6e-40
Contig13138	430	sp|P51892.1|	DNA ligase 1	192 bits (488)	5e-49
Contig13240	1193	sp|Q96S55.2|	ATPase WRNIP1	223 bits (569)	9e-94
Contig13257	681	sp|Q00277.2|	Glutathione peroxidase	203 bits (517)	6e-52
Contig13749	1194	sp|Q04678.2|	FACT complex subunit SSRP1	469 bits (1207)	e-131
Contig13819	488	sp|P22437.1|	Prostaglandin G/H synthase 1	153 bits (386)	5e-37
Contig13946	533	sp|Q16584.1|	Mitogen-activated protein kinase kinase kinase 11	277 bits (708)	3e-74
Contig14029	852	sp|Q9DE14.2|	Serine/threonine-protein kinase atr	377 bits (969)	e-104
Contig14047	355	sp|Q14643.2|	Inositol 1,4,5-trisphosphate receptor type 1	84.0 bits (206)	2e-16
Contig14091	238	sp|P54098.1|	DNA polymerase subunit gamma-1	134 bits (338)	1e-31
Contig14417	278	sp|Q96C10.1|	Probable ATP-dependent RNA helicase DHX58	62.0 bits (149)	9e-10
Contig14683	462	sp|P08106.1|	Heat shock 70 kDa protein	191 bits (486)	1e-48
Contig14699	464	sp|O94762.2|	ATP-dependent DNA helicase Q5	60.1 bits (144)	5e-09
Contig14906	565	sp|Q02366.2|	NADH dehydrogenase [ubiquinone] 1 alpha subcomplex subunit 6	117 bits (292)	5e-26
Contig15015	602	sp|Q6PFE3.1|	DNA repair and recombination protein RAD54B	246 bits (628)	7e-65
Contig15145	414	sp|Q6AYU1.1|	Mortality factor 4-like protein 1	130 bits (326)	3e-30
Contig15161	617	sp|P41827.1|	Heat shock protein 70 B2	298 bits (763)	2e-80
Contig15467	1893	sp|Q9NJ98.1|	Beta-1,3-glucan-binding protein 1	177 bits (448)	3e-43
Contig15571	554	sp|Q5XHZ9.1|	Thyroid receptor-interacting protein 13	284 bits (726)	2e-76
Contig15994	2296	sp|P26583.2|	High mobility group protein B2	120 bits (302)	3e-26
Contig16064	596	sp|Q8BTF7.1|	DNA ligase 4	168 bits (425)	2e-41
Contig16084	560	sp|A4IF62.1|	DNA-directed RNA polymerase III subunit RPC1	211 bits (538)	2e-54
Contig16091	2121	sp|Q14872.2|	Metal regulatory transcription factor 1	328 bits (842)	1e-94
Contig16110	461	sp|Q07864.5|	DNA polymerase epsilon catalytic subunit A	234 bits (596)	2e-61
Contig16879	900	sp|Q3SWT1.1|	SOSS complex subunit B1	176 bits (445)	2e-43
Contig17015	174	sp|C6KSQ6.1|	Probable DNA repair protein RAD50	57.8 bits (138)	2e-08
Contig17045	1067	sp|Q3TCH7.1|	Cullin-4A	326 bits (835)	e-127
Contig17222	789	sp|Q12931.3|	Heat shock protein 75 kDa, mitochondrial	249 bits (636)	1e-65
Contig17883	838	sp|Q8IY92.3|	Structure-specific endonuclease subunit SLX4	58.9 bits (141)	4e-08
Contig18081	486	sp|Q9JIL8.1|	DNA repair protein RAD50	102 bits (255)	7e-22
Contig18376	266	sp|Q2T9S3.1|	DNA-directed RNA polymerase III subunit RPC6	108 bits (270)	9e-24
Contig18387	465	sp|O96017.1|	Serine/threonine-protein kinase Chk2	73.6 bits (179)	4e-13
Contig18525	552	sp|P36776.2|	Lon protease homolog, mitochondrial	132 bits (331)	2e-30
Contig18585	1211	sp|Q14554.1|	Protein disulfide-isomerase A5	283 bits (724)	e-105
Contig18791	2680	sp|Q7ZVY5.1|	Citrate synthase, mitochondrial	690 bits (1781)	0
Contig19081	744	sp|P09884.2|	DNA polymerase alpha catalytic subunit	162 bits (411)	2e-50
Contig19090	459	sp|Q99J45.1|	Nuclear receptor-binding protein	130 bits (326)	4e-30
Contig19220	555	sp|Q9DE46.1|	DNA polymerase alpha catalytic subunit	238 bits (607)	2e-62
Contig19399	500	sp|Q04690.1|	Neurofibromin	102 bits (255)	1e-23
Contig19407	2669	sp|P67776.1|	Serine/threonine-protein phosphatase 2A catalytic subunit alpha isoform	436 bits (1120)	e-121
Contig19481	622	sp|Q09472.2|	Histone acetyltransferase p300	108 bits (271)	2e-23
Contig19572	382	sp|Q27958.3|	DNA polymerase beta	171 bits (432)	1e-42
Contig19845	1734	sp|Q13162.1|	Peroxiredoxin-4	298 bits (763)	7e-80
Contig19921	1296	sp|Q3ZBT1.1|	Transitional endoplasmic reticulum ATPase	717 bits (1851)	0
Contig19965	2036	sp|P23246.2|	Splicing factor, proline- and glutamine-rich	314 bits (804)	2e-84
Contig20671	684	sp|P21675.2|	Transcription initiation factor TFIID subunit 1	293 bits (751)	5e-79
Contig20812	636	sp|Q08E38.1|	Pre-mRNA-processing factor 19	299 bits (765)	5e-83
Contig21102	806	sp|O00255.3|	Menin	182 bits (463)	2e-45
Contig21117	652	sp|Q03468.1|	DNA excision repair protein ERCC-6	323 bits (828)	5e-88
Contig21302	467	sp|Q9N2I8.2|	Thioredoxin reductase 2, mitochondrial	172 bits (437)	5e-43
Contig21303	602	sp|O60216.2|	Double-strand-break repair protein rad21 homolog	182 bits (463)	9e-46
Contig21571	425	sp|P51892.1|	DNA ligase 1	199 bits (506)	4e-51
Contig21770	835	sp|Q99PK0.1|	Pre-mRNA-splicing factor SYF1	369 bits (948)	e-101
Contig21839	838	sp|O15344.1|	Midline-1	75.5 bits (184)	4e-13
Contig21881	1006	sp|Q15262.2|	Receptor-type tyrosine-protein phosphatase kappa	204 bits (519)	7e-52
Contig21934	522	sp|Q19AV6.1|	Zinc finger SWIM domain-containing protein 7	95.5 bits (236)	1e-19
Contig22229	375	sp|Q9Y230.3|	RuvB-like 2	134 bits (338)	1e-31
Contig22697	1093	sp|Q9UIG0.2|	Tyrosine-protein kinase BAZ1B	145 bits (365)	6e-34
Contig22790	496	sp|Q14643.2|	Inositol 1,4,5-trisphosphate receptor type 1	156 bits (394)	2e-62
Contig22803	439	sp|P52701.2|	DNA mismatch repair protein Msh6	158 bits (399)	1e-38
Contig23102	643	sp|P54252.3|	Ataxin-3	209 bits (531)	1e-53
Contig23145	494	sp|P97784.1|	Cryptochrome-1	233 bits (594)	1e-62
Contig23250	318	sp|Q9CWQ2.1|	Zinc finger SWIM domain-containing protein 7	57.0 bits (136)	3e-08
Contig23439	715	sp|P19378.1|	Heat shock cognate 71 kDa protein	228 bits (581)	3e-59
Contig23513	360	sp|Q5ZKG3.1|	DNA2-like helicase	118 bits (295)	1e-26
Contig23673	883	sp|P85120|		72.4 bits (176)	3e-12
Contig23911	379	sp|Q90473.1|	Heat shock cognate 71 kDa protein	159 bits (401)	1e-39
Contig23963	558	sp|Q6P9I7.1|	Structural maintenance of chromosomes protein 6	207 bits (526)	4e-53
Contig24043	1501	sp|P68371.1|	Tubulin beta-2C chain	832 bits (2149)	0
Contig24136	665	sp|P46633.2|	Heat shock protein HSP 90-alpha	184 bits (467)	4e-46
Contig24415	488	sp|Q92547.2|	DNA topoisomerase 2-binding protein 1	133 bits (334)	5e-31
Contig24465	1589	sp|Q9BXM7.1|	Serine/threonine-protein kinase PINK1, mitochondrial	243 bits (620)	3e-63
Contig24516	369	sp|Q9ESN9.1|	C-jun-amino-terminal kinase-interacting protein 3	132 bits (333)	1e-31
Contig24589	400	sp|O88898.1|	Tumor protein 63	69.3 bits (168)	6e-12
Contig24742	395	sp|Q92793.3|	CREB-binding protein	209 bits (531)	5e-54
Contig24775	916	sp|P54279.1|	Mismatch repair endonuclease PMS2	176 bits (445)	2e-43
Contig24932	337	sp|P40692.1|	DNA mismatch repair protein Mlh1	122 bits (306)	6e-28
Contig25035	856	sp|P19120.2|	Heat shock cognate 71 kDa protein	147 bits (372)	2e-74
Contig25281	477	sp|Q5XXB5.1|	DNA mismatch repair protein Msh2	69.3 bits (168)	9e-12
Contig25388	632	sp|A7MBB4.1|	Mitogen-activated protein kinase kinase kinase 13	341 bits (875)	2e-93
Contig25616	508	sp|P52431.1|	DNA polymerase delta catalytic subunit	257 bits (657)	2e-68
Contig25673	618	sp|Q9UIF7.1|	A/G-specific adenine DNA glycosylase	59.3 bits (142)	1e-18
Contig25834	223	sp|P15731.1|	Ubiquitin-conjugating enzyme E2 4	74.3 bits (181)	2e-13
Contig26277	398	sp|O61998.2|	Heat shock protein 90	63.9 bits (154)	2e-10
Contig27162	351	sp|Q02366.2|	NADH dehydrogenase [ubiquinone] 1 alpha subcomplex subunit 6	68.6 bits (166)	1e-11
Contig27173	1001	sp|Q9EQX9.1|	Ubiquitin-conjugating enzyme E2 N	260 bits (664)	1e-68
Contig27259	499	sp|Q9UBT6.1|	DNA polymerase kappa	157 bits (397)	4e-47
Contig27427	640	sp|P46737.1|	Lys-63-specific deubiquitinase BRCC36	250 bits (638)	5e-66
Contig27990	248	sp|P70040.1|	Flap endonuclease 1-A	104 bits (259)	3e-29
Contig28058	938	sp|Q9P2Y5.1|	UV radiation resistance-associated gene protein	170 bits (431)	3e-50
Contig28075	1543	sp|Q9NS91.1|	E3 ubiquitin-protein ligase RAD18	149 bits (375)	6e-35
Contig28077	785	sp|Q8K299.1|	Scavenger receptor class A member 5	99.4 bits (246)	2e-20
Contig28301	433	sp|P51892.1|	DNA ligase 1	237 bits (604)	2e-62
Contig28713	602	sp|Q6PQD5.2|	Serine-protein kinase ATM	88.2 bits (217)	6e-31
Contig28721	495	sp|P52478.1|	Ubiquitin-conjugating enzyme E2 1	53.1 bits (126)	7e-07
Contig28935	1661	sp|Q14643.2|	Inositol 1,4,5-trisphosphate receptor type 1	491 bits (1265)	0
Contig28983	418	sp|P0C8E4.1|	Mitogen-activated protein kinase kinase kinase 7	92.0 bits (227)	3e-20
Contig29027	773	sp|Q92878.1|	DNA repair protein RAD50	171 bits (433)	4e-42
Contig29206	607	sp|P35251.4|	Replication factor C subunit 1	254 bits (649)	3e-67
Contig29321	741	sp|Q91WG5.1|	5'-AMP-activated protein kinase subunit gamma-2	299 bits (766)	1e-80
Contig29622	510	sp|Q62388.1|	Serine-protein kinase ATM	171 bits (432)	3e-42
Contig29638	674	sp|P36776.2|	Lon protease homolog, mitochondrial	377 bits (969)	e-104
Contig29651	456	sp|Q761V0.1|	Sodium- and chloride-dependent glycine transporter 2	125 bits (313)	1e-28
Contig29737	558	sp|Q9UPV0.3|	Centrosomal protein of 164 kDa	146 bits (369)	6e-35
Contig29834	768	sp|Q4R4P1.3|	Heat shock protein HSP 90-alpha	306 bits (785)	7e-83
Contig29844	590	sp|O60671.1|	Cell cycle checkpoint protein RAD1	218 bits (556)	1e-56
Contig30026	232	sp|Q29EP6.2|	JNK-interacting protein 3	64.7 bits (156)	1e-10
Contig30061	657	sp|Q90473.1|	Heat shock cognate 71 kDa protein	288 bits (736)	2e-77
Contig30142	777	sp|Q01085.1|	Nucleolysin TIAR	294 bits (753)	3e-79
Contig30557	623	sp|Q803U7.1|	Exonuclease 1	251 bits (642)	2e-66
Contig30743	1008	sp|P09884.2|	DNA polymerase alpha catalytic subunit	362 bits (929)	e-110
Contig30766	609	sp|Q14683.2|	Structural maintenance of chromosomes protein 1A	104 bits (260)	3e-22
Contig30819	587	sp|Q7ZVV1.1|	TFIIH basal transcription factor complex helicase XPB subunit	268 bits (684)	2e-71
Contig30853	778	sp|Q8BG93.1|	Probable 7,8-dihydro-8-oxoguanine triphosphatase NUDT15	147 bits (370)	9e-35
Contig31280	928	sp|P40692.1|	DNA mismatch repair protein Mlh1	306 bits (784)	1e-82
Contig31901	505	sp|O15457.2|	MutS protein homolog 4	228 bits (582)	1e-59
Contig32000	493	sp|B6NXD5.1|	BRCA1-A complex subunit BRE	165 bits (418)	1e-40
Contig32039	1147	sp|Q6AYJ1.1|	ATP-dependent DNA helicase Q1	467 bits (1202)	e-131
Contig32066	1016	sp|Q8BQY8.1|	Checkpoint protein HUS1	226 bits (577)	1e-58
Contig32119	796	sp|O94762.2|	ATP-dependent DNA helicase Q5	253 bits (646)	9e-67
Contig32147	434	sp|Q8IYD8.2|	Fanconi anemia group M protein	169 bits (427)	6e-42
Contig32400	1439	sp|Q7ZVV1.1|	TFIIH basal transcription factor complex helicase XPB subunit	526 bits (1355)	e-148
F51SZ9M01BWQDQ	164	sp|Q92878.1|	DNA repair protein RAD50	80.1 bits (196)	3e-15
F51SZ9M01AHEWW	337	sp|Q9W6Y1.1|	Heat shock cognate 71 kDa protein	91.3 bits (225)	1e-18
F51SZ9M01DI6GU	368	sp|Q8WWP7.1|	GTPase IMAP family member 1	62.8 bits (151)	5e-17
F51SZ9M01DVJCR	244	sp|P12956.2|	ATP-dependent DNA helicase 2 subunit 1	90.1 bits (222)	3e-18
F51SZ9M01ANJDN	167	sp|Q9UQE7.2|	Structural maintenance of chromosomes protein 3	60.5 bits (145)	3e-09
F51SZ9M01CTGO0	210	sp|Q14643.2|	Inositol 1,4,5-trisphosphate receptor type 1	131 bits (329)	1e-30
F51SZ9M01DRLPL	420	sp|Q7PT10.3|	Heat shock protein 83	167 bits (424)	1e-41
F51SZ9M01CHHAK	271	sp|Q90473.1|	Heat shock cognate 71 kDa protein	103 bits (257)	3e-22
F51SZ9M01DXRE5	299	sp|Q90473.1|	Heat shock cognate 71 kDa protein	119 bits (298)	5e-27
F51SZ9M01BR9US	438	sp|Q9NS73.2|	MAP3K12-binding inhibitory protein 1	71.2 bits (173)	2e-12
F51SZ9M01A53S9	317	sp|Q9CX47.1|	DNA repair protein XRCC2	80.9 bits (198)	2e-15
F51SZ9M01EMAX4	263	sp|Q91233.1|	Heat shock 70 kDa protein	120 bits (300)	3e-27
F51SZ9M01AZ2VG	245	sp|Q640B4.1|	Crossover junction endonuclease MUS81	58.5 bits (140)	1e-08
F51SZ9M01BQRIX	368	sp|P08108.2|	Heat shock cognate 70 kDa protein	150 bits (380)	2e-36
F51SZ9M01BBGH7	188	sp|Q8CE90.1|	Dual specificity mitogen-activated protein kinase kinase 7	71.6 bits (174)	1e-12
F51SZ9M01CBYL6	290	sp|A2RRT3.1|	F-box only protein 31-A	58.2 bits (139)	1e-08
F51SZ9M01A5M61	226	sp|P55916.1|	Mitochondrial uncoupling protein 3	96.3 bits (238)	4e-20
F51SZ9M01BFHRF	262	sp|P35249.2|	Replication factor C subunit 4	103 bits (257)	3e-22
F51SZ9M01A37OG	271	sp|Q9JK91.1|	DNA mismatch repair protein Mlh1	98.2 bits (243)	7e-23
F51SZ9M01BC213	162	sp|Q14683.2|	Structural maintenance of chromosomes protein 1A	67.0 bits (162)	3e-11
F51SZ9M01ECWP7	424	sp|P19120.2|	Heat shock cognate 71 kDa protein	126 bits (316)	4e-47
F51SZ9M01EJ0OD	213	sp|Q08E38.1|	Pre-mRNA-processing factor 19	66.2 bits (160)	5e-11
F51SZ9M01BER2E	211	sp|P43247.1|	DNA mismatch repair protein Msh2	87.0 bits (214)	3e-17
F51SZ9M01C269H	343	sp|Q5NVM9.2|	Heat shock cognate 71 kDa protein	137 bits (346)	1e-32
F51SZ9M01BR74Y	276	sp|Q4R520.1|	Endoplasmin	82.8 bits (203)	5e-16
F51SZ9M01AE016	382	sp|Q5MJ70.2|	Speedy protein A	75.9 bits (185)	6e-14
F51SZ9M01BA0TL	268	sp|Q99683.1|	Mitogen-activated protein kinase kinase kinase 5	89.4 bits (220)	6e-18
F51SZ9M01EHTD2	200	sp|Q8NFZ0.2|	F-box only protein 18	93.6 bits (231)	3e-19
F51SZ9M01BTN5V	429	sp|Q15645.2|	Thyroid receptor-interacting protein 13	86.3 bits (212)	5e-17
F51SZ9M01AUE5B	453	sp|Q5XHZ9.1|	Thyroid receptor-interacting protein 13	251 bits (640)	1e-66
F51SZ9M01E206E	422	sp|O60673.2|	DNA polymerase zeta catalytic subunit	179 bits (454)	4e-45
F51SZ9M01AZTDM	278	sp|Q5XUX0.2|	F-box only protein 31	73.2 bits (178)	4e-13
F51SZ9M01A2I5Q	443	sp|Q14683.2|	Structural maintenance of chromosomes protein 1A	109 bits (272)	6e-24
F51SZ9M01C6UUU	288	sp|Q5R465.1|	40S ribosomal protein S3	113 bits (283)	3e-25
F51SZ9M01DV86Q	454	sp|Q8R496.1|	Speedy protein A	72.8 bits (177)	7e-13
F51SZ9M01C3T02	332	sp|Q9QY01.1|	Serine/threonine-protein kinase ULK2	21.6 bits (44)	0
F51SZ9M01AS0DH	354	sp|P08108.2|	Heat shock cognate 70 kDa protein	121 bits (304)	1e-27
F51SZ9M01EG19G	449	sp|Q90473.1|	Heat shock cognate 71 kDa protein	182 bits (461)	2e-55
F51SZ9M01DMDQ9	491	sp|O60673.2|	DNA polymerase zeta catalytic subunit	202 bits (515)	1e-67
F51SZ9M01AXDQQ	471	sp|Q8IYD8.2|	Fanconi anemia group M protein	184 bits (466)	2e-46
F51SZ9M01DZOU0	437	sp|P12795.1|	Heat shock 70 kDa protein	95.9 bits (237)	7e-20
F51SZ9M01ADACX	495	sp|P16989.4|	DNA-binding protein A	71.6 bits (174)	2e-12
F51SZ9M01ECB4C	313	sp|A0JN27.1|	General transcription factor IIH subunit 2	132 bits (332)	1e-31
F51SZ9M01DGMIS	484	sp|Q04619.1|	Heat shock cognate protein HSP 90-beta	211 bits (537)	1e-54
F51SZ9M01EDKEB	259	sp|A1A4K3.1|	DNA damage-binding protein 1	98.2 bits (243)	1e-20
F51SZ9M01C4R92	161	sp|Q14683.2|	Structural maintenance of chromosomes protein 1A	69.3 bits (168)	6e-12
F51SZ9M01B70MH	443	sp|Q58DH8.1|	Flap endonuclease 1	189 bits (480)	5e-48
F51SZ9M01BSN7T	328	sp|P31948.1|	Stress-induced-phosphoprotein 1	60.8 bits (146)	2e-09
F51SZ9M01C492M	311	sp|O60671.1|	Cell cycle checkpoint protein RAD1	154 bits (389)	1e-37
F51SZ9M01DZDU1	208	sp|Q6NS57.1|	Mitogen-activated protein kinase-binding protein 1	101 bits (251)	1e-21
F51SZ9M01D88Q4	423	sp|Q90473.1|	Heat shock cognate 71 kDa protein	192 bits (488)	5e-49
F51SZ9M01EFHIA	273	sp|Q2KID2.1|	Endonuclease III-like protein 1	70.9 bits (172)	2e-12
F51SZ9M01CAWO4	323	sp|Q9DE46.1|	DNA polymerase alpha catalytic subunit	81.6 bits (200)	1e-15
F51SZ9M01AV0UU	429	sp|Q14232.1|	Translation initiation factor eIF-2B subunit alpha	97.8 bits (242)	2e-20
F51SZ9M01EKDZY	261	sp|Q689D1.1|	Toll-like receptor 2	56.2 bits (134)	5e-08
F51SZ9M01CXPUC	187	sp|O15315.2|	DNA repair protein RAD51 homolog 2	60.1 bits (144)	4e-09
F51SZ9M01DT6H2	430	sp|Q90473.1|	Heat shock cognate 71 kDa protein	121 bits (303)	1e-27
F51SZ9M01CKH16	215	sp|Q61W58.1|	Heat shock protein 90	81.3 bits (199)	1e-15
F51SZ9M01DE6WV	396	sp|Q9ERZ8.1|	Transient receptor potential cation channel subfamily V member 4	82.8 bits (203)	5e-16
F51SZ9M01E1CIM	230	sp|Q59HJ6.1|	Lon protease homolog, mitochondrial	94.4 bits (233)	2e-19
F51SZ9M01A3T1A	491	sp|Q5R465.1|	40S ribosomal protein S3	118 bits (296)	1e-26
F51SZ9M01ACVHI	189	sp|O14544.2|	Suppressor of cytokine signaling 6	63.9 bits (154)	2e-10
F51SZ9M01EX0J4	298	sp|Q8R5G2.1|	A/G-specific adenine DNA glycosylase	67.0 bits (162)	3e-11
F51SZ9M01CT58U	281	sp|A5D7F8.1|	Putative E3 ubiquitin-protein ligase SH3RF1	130 bits (326)	3e-30
F51SZ9M01CJCVB	423	sp|Q61W58.1|	Heat shock protein 90	119 bits (298)	5e-27
F51SZ9M01A48DA	166	sp|P31948.1|	Stress-induced-phosphoprotein 1	62.0 bits (149)	9e-10
F51SZ9M01APO08	336	sp|Q66S63.1|	Mannose-binding protein C	55.1 bits (131)	1e-07
F51SZ9M01A8C9X	393	sp|Q8CHK4.2|	Histone acetyltransferase KAT5	157 bits (397)	7e-42
F51SZ9M01AZEHL	421	sp|P34932.4|	Heat shock 70 kDa protein 4	81.6 bits (200)	7e-34
F51SZ9M01DHWGS	412	sp|Q9U639.1|	Heat shock 70 kDa protein cognate 4	140 bits (354)	4e-34
F51SZ9M01EHIVX	208	sp|Q923I8.1|	Cryptochrome-2	69.3 bits (168)	4e-17
F51SZ9M01DWDD8	332	sp|O43543.1|	DNA repair protein XRCC2	65.9 bits (159)	4e-12
F51SZ9M01BXYN1	346	sp|P70040.1|	Flap endonuclease 1-A	131 bits (329)	1e-30
F51SZ9M01C15NU	346	sp|Q5RBG4.1|	Histone acetyltransferase KAT5	148 bits (374)	8e-36
F51SZ9M01B0JV0	146	sp|Q8K339.1|	DNA/RNA-binding protein KIN17	68.6 bits (166)	1e-11
F51SZ9M01C39NH	305	sp|Q5BIM8.1|	DNA excision repair protein ERCC-8	109 bits (272)	5e-24
F51SZ9M01DH8VB	254	sp|Q92547.2|	DNA topoisomerase 2-binding protein 1	69.3 bits (168)	6e-12
F51SZ9M01B8HET	309	sp|Q9UKK3.2|	Poly [ADP-ribose] polymerase 4	58.9 bits (141)	8e-09
F51SZ9M01DGIAN	474	sp|Q9U639.1|	Heat shock 70 kDa protein cognate 4	112 bits (280)	9e-25
F51SZ9M01EIRI9	398	sp|Q9W603.2|	FACT complex subunit SPT16	75.9 bits (185)	6e-14
F51SZ9M01EWLOD	396	sp|Q9ERZ8.1|	Transient receptor potential cation channel subfamily V member 4	82.8 bits (203)	5e-16
F51SZ9M01C9NAA	434	sp|P35251.4|	Replication factor C subunit 1	107 bits (268)	2e-23
F51SZ9M01EHGLG	260	sp|Q92878.1|	DNA repair protein RAD50	69.3 bits (168)	6e-12
F51SZ9M01EB6PM	212	sp|Q96QE3.3|	ATPase family AAA domain-containing protein 5	71.6 bits (174)	1e-12
F51SZ9M01DY98J	275	sp|Q9BX63.1|	Fanconi anemia group J protein	87.8 bits (216)	2e-17
F51SZ9M01CECNW	268	sp|P46934.2|	E3 ubiquitin-protein ligase NEDD4	133 bits (334)	3e-31
F51SZ9M01DMX84	314	sp|Q96EY1.1|	DnaJ homolog subfamily A member 3, mitochondrial	54.3 bits (129)	2e-07
F51SZ9M01ER8Q8	309	sp|P54278.1|	Mismatch repair endonuclease PMS2	84.3 bits (207)	1e-20
F51SZ9M01B0NHL	396	sp|Q9ESW0.1|	DNA damage-binding protein 1	121 bits (304)	9e-35
F51SZ9M01DF15N	325	sp|Q92900.2|	Regulator of nonsense transcripts 1	130 bits (328)	5e-42
F51SZ9M01B3Z8P	390	sp|Q91233.1|	Heat shock 70 kDa protein	131 bits (330)	1e-30
F51SZ9M01D8SG3	292	sp|Q9ERZ8.1|	Transient receptor potential cation channel subfamily V member 4	55.5 bits (132)	9e-08
F51SZ9M01BW7D2	272	sp|Q66HA1.1|	Mitogen-activated protein kinase kinase kinase 11	155 bits (393)	5e-38
F51SZ9M01DORUQ	425	sp|P80192.3|	Mitogen-activated protein kinase kinase kinase 9	190 bits (483)	4e-54
F51SZ9M01BZN2X	381	sp|Q13233.4|	Mitogen-activated protein kinase kinase kinase 1	125 bits (315)	5e-29
F51SZ9M01AI8GR	490	sp|P60009.1|	Actin	135 bits (339)	1e-31
F51SZ9M01DO4T0	445	sp|Q90YB1.2|	DNA ligase 4	62.8 bits (151)	7e-10
F51SZ9M01EJCPM	456	sp|P08108.2|	Heat shock cognate 70 kDa protein	140 bits (352)	4e-33
F51SZ9M01E31JX	341	sp|Q9DG67.1|	DNA repair and recombination protein RAD54B	122 bits (306)	6e-28
F51SZ9M01DIMIO	459	sp|Q91233.1|	Heat shock 70 kDa protein	166 bits (420)	5e-41
F51SZ9M01DOYOW	452	sp|Q805F9.1|	DNA damage-binding protein 1	162 bits (411)	3e-51
F51SZ9M01DVY7F	471	sp|O14544.2|	Suppressor of cytokine signaling 6	169 bits (427)	8e-42
F51SZ9M01A9QVT	414	sp|Q92547.2|	DNA topoisomerase 2-binding protein 1	88.6 bits (218)	9e-18
F51SZ9M01ASP54	332	sp|B0KWQ2.2|	BRCA1-A complex subunit MERIT40	52.8 bits (125)	6e-07
F51SZ9M01B28Q9	417	sp|P46100.4|	Transcriptional regulator ATRX	78.2 bits (191)	1e-14
F51SZ9M01AT6XC	385	sp|P43247.1|	DNA mismatch repair protein Msh2	95.5 bits (236)	3e-22
F51SZ9M01BQUXS	343	sp|A1A4K3.1|	DNA damage-binding protein 1	200 bits (509)	2e-51
F51SZ9M01C5RFT	373	sp|O88700.1|	Bloom syndrome protein homolog	122 bits (307)	5e-28
F51SZ9M01B304M	490	sp|Q15392.2|	24-dehydrocholesterol reductase	216 bits (550)	5e-56
F51SZ9M01C0WLG	323	sp|Q9C0J8.2|	WD repeat-containing protein 33	94.7 bits (234)	9e-38
F51SZ9M01DT9XQ	485	sp|Q2TBU9.3|	RuvB-like 2	79.3 bits (194)	9e-15
F51SZ9M01CTQH4	280	sp|O88700.1|	Bloom syndrome protein homolog	86.3 bits (212)	5e-17
F51SZ9M01BPRHL	420	sp|P05423.2|	DNA-directed RNA polymerase III subunit RPC4	79.7 bits (195)	4e-15
F51SZ9M01DJEYG	239	sp|Q9BX63.1|	Fanconi anemia group J protein	91.3 bits (225)	1e-18
F51SZ9M01DNFXP	460	sp|Q13315.2|	Serine-protein kinase ATM	94.0 bits (232)	3e-19
F51SZ9M01DVY55	477	sp|P70054.1|	Flap endonuclease 1-B	202 bits (513)	9e-52
F51SZ9M01BKS6L	208	sp|Q6NS57.1|	Mitogen-activated protein kinase-binding protein 1	101 bits (251)	1e-21
F51SZ9M01BP0ZC	333	sp|Q641Y2.1|	NADH dehydrogenase [ubiquinone] iron-sulfur protein 2, mitochondrial	193 bits (490)	3e-49
F51SZ9M01CXRC1	365	sp|Q6PQD5.2|	Serine-protein kinase ATM	144 bits (363)	1e-34
F51SZ9M01CC449	322	sp|P27088.1|	DNA repair protein complementing XP-A cells homolog	69.3 bits (168)	6e-12
F51SZ9M01C4C6B	469	sp|Q9WVC5.1|	Short transient receptor potential channel 7	92.0 bits (227)	2e-35
F51SZ9M01DQKPY	335	sp|Q96QE3.3|	ATPase family AAA domain-containing protein 5	92.0 bits (227)	9e-19
F51SZ9M01EI9CH	472	sp|Q9W6Y1.1|	Heat shock cognate 71 kDa protein	135 bits (340)	1e-31
F51SZ9M01BON3M	319	sp|Q58DA0.1|	26S proteasome non-ATPase regulatory subunit 4	122 bits (307)	4e-28
F51SZ9M01D9DCP	273	sp|P29372.3|	DNA-3-methyladenine glycosylase	60.5 bits (145)	3e-09
F51SZ9M01DTS3X	340	sp|Q04678.2|	FACT complex subunit SSRP1	96.3 bits (238)	5e-20
F51SZ9M01EW1VW	314	sp|Q9NYL2.2|	Mitogen-activated protein kinase kinase kinase MLT	111 bits (278)	1e-24
F51SZ9M01BFIEJ	487	sp|Q9QUG2.1|	DNA polymerase kappa	55.1 bits (131)	2e-07
F51SZ9M01CJI0J	357	sp|Q5RJZ1.2|	Regulator of telomere elongation helicase 1	177 bits (448)	2e-44
F51SZ9M01CCAB4	351	sp|P56574.2|	Isocitrate dehydrogenase [NADP], mitochondrial	88.2 bits (217)	2e-34
F51SZ9M01CC5IK	469	sp|Q92626.2|	Peroxidasin homolog	57.4 bits (137)	3e-08
F51SZ9M01BI4TG	435	sp|Q90473.1|	Heat shock cognate 71 kDa protein	164 bits (415)	5e-48
F51SZ9M01BJDYI	240	sp|O15315.2|	DNA repair protein RAD51 homolog 2	62.4 bits (150)	7e-10
F51SZ9M01CZMX3	445	sp|Q9GKX7.1|	Heat shock protein HSP 90-alpha	130 bits (328)	2e-30
F51SZ9M01AI3AR	397	sp|Q9UQE7.2|	Structural maintenance of chromosomes protein 3	170 bits (430)	2e-42
F51SZ9M01DJT48	332	sp|P08110.1|	Endoplasmin	110 bits (274)	3e-24
F51SZ9M01ELG5E	208	sp|Q9D0N7.1|	Chromatin assembly factor 1 subunit B	69.7 bits (169)	5e-12
F51SZ9M01DFBQ9	405	sp|Q90473.1|	Heat shock cognate 71 kDa protein	72.0 bits (175)	1e-34
F51SZ9M01BBPK1	251	sp|Q9MZF4.1|	Dual oxidase 1	117 bits (292)	2e-26
F51SZ9M01DQLQU	261	sp|Q9W6Y1.1|	Heat shock cognate 71 kDa protein	83.2 bits (204)	6e-18
F51SZ9M01ARQK9	308	sp|P70054.1|	Flap endonuclease 1-B	115 bits (289)	6e-26
F51SZ9M01AWY3L	429	sp|Q14683.2|	Structural maintenance of chromosomes protein 1A	99.0 bits (245)	8e-21
F51SZ9M01AHK9W	266	sp|Q9YGW0.2|	MAP kinase-interacting serine/threonine-protein kinase 1	115 bits (289)	6e-26
F51SZ9M01CXWVR	381	sp|Q90473.1|	Heat shock cognate 71 kDa protein	116 bits (291)	3e-26
F51SZ9M01A2ELS	298	sp|Q5NVM9.2|	Heat shock cognate 71 kDa protein	79.7 bits (195)	4e-15
F51SZ9M01APCDU	261	sp|Q9NUW8.2|	Tyrosyl-DNA phosphodiesterase 1	92.0 bits (227)	8e-19
F51SZ9M01DGQED	369	sp|P08108.2|	Heat shock cognate 70 kDa protein	176 bits (445)	2e-55
F51SZ9M01CQHYZ	421	sp|Q9UIG0.2|	Tyrosine-protein kinase BAZ1B	53.5 bits (127)	3e-07
F51SZ9M01DVQYE	365	sp|Q9BXM7.1|	Serine/threonine-protein kinase PINK1, mitochondrial	65.1 bits (157)	1e-10
F51SZ9M01E01LN	318	sp|O54747.1|	DNA polymerase delta catalytic subunit	89.4 bits (220)	6e-18
F51SZ9M01A6B6F	211	sp|Q6DFJ6.1|	Serine/threonine-protein kinase TBK1	63.5 bits (153)	3e-10
F51SZ9M01DB43D	362	sp|Q5NVM9.2|	Heat shock cognate 71 kDa protein	150 bits (379)	2e-36
F51SZ9M01A133E	260	sp|P35249.2|	Replication factor C subunit 4	104 bits (260)	1e-22
F51SZ9M01E3I6X	352	sp|A6R7S1.2|	DNA mismatch repair protein MSH3	69.3 bits (168)	2e-17
F51SZ9M01ES6R8	293	sp|Q864S8.2|	Breast cancer type 2 susceptibility protein homolog	57.8 bits (138)	2e-08
F51SZ9M01COA2R	472	sp|P70054.1|	Flap endonuclease 1-B	79.7 bits (195)	6e-15
F51SZ9M01EA6RP	274	sp|Q2KID2.1|	Endonuclease III-like protein 1	53.1 bits (126)	3e-08
F51SZ9M01DUHQ6	471	sp|A1A4K3.1|	DNA damage-binding protein 1	275 bits (702)	1e-73
F51SZ9M01CMJZI	242	sp|Q5S007.1|	Leucine-rich repeat serine/threonine-protein kinase 2	94.4 bits (233)	2e-19
F51SZ9M01BGEXC	476	sp|Q9C0J8.2|	WD repeat-containing protein 33	174 bits (440)	3e-47
F51SZ9M01ELX1F	415	sp|Q5R465.1|	40S ribosomal protein S3	74.3 bits (181)	2e-13
F51SZ9M01DTIP1	162	sp|Q14683.2|	Structural maintenance of chromosomes protein 1A	69.3 bits (168)	6e-12
F51SZ9M01A0VT2	346	sp|O61998.2|	Heat shock protein 90	119 bits (297)	6e-27
F51SZ9M01BMZCK	202	sp|A5A6K9.1|	Heat shock protein HSP 90-alpha	75.9 bits (185)	6e-14
F51SZ9M01BN1ER	233	sp|Q7Z333.3|	Probable helicase senataxin	55.5 bits (132)	9e-08
F51SZ9M01DGT3D	268	sp|Q14643.2|	Inositol 1,4,5-trisphosphate receptor type 1	55.8 bits (133)	7e-08
F51SZ9M01DO0B3	273	sp|Q9QYV8.1|	DNA polymerase subunit gamma-1	140 bits (353)	2e-33
F51SZ9M01A78ZP	304	sp|O60673.2|	DNA polymerase zeta catalytic subunit	154 bits (388)	2e-37
F51SZ9M01DD818	356	sp|Q90473.1|	Heat shock cognate 71 kDa protein	92.0 bits (227)	9e-27
F51SZ9M01EXJXO	263	sp|Q8K339.1|	DNA/RNA-binding protein KIN17	66.6 bits (161)	4e-11
F51SZ9M02HUX9N	149	sp|Q99P21.1|	A/G-specific adenine DNA glycosylase	89.4 bits (220)	6e-18
F51SZ9M02GNYL9	165	sp|Q8QGX4.1|	DNA-dependent protein kinase catalytic subunit	55.1 bits (131)	1e-07
F51SZ9M02FIQ8R	292	sp|Q14571.2|	Inositol 1,4,5-trisphosphate receptor type 2	109 bits (272)	5e-24
F51SZ9M02IMWA1	312	sp|A5D7F8.1|	Putative E3 ubiquitin-protein ligase SH3RF1	130 bits (326)	3e-30
F51SZ9M02IFOZ0	228	sp|Q3SWX9.1|	Double-strand-break repair protein rad21 homolog	96.3 bits (238)	4e-20
F51SZ9M02FI9B4	259	sp|Q805F9.1|	DNA damage-binding protein 1	151 bits (382)	9e-37
F51SZ9M02HDZ5B	370	sp|A5A6K9.1|	Heat shock protein HSP 90-alpha	150 bits (378)	3e-36
F51SZ9M02H9B0O	360	sp|P25098.2|	Beta-adrenergic receptor kinase 1	205 bits (522)	5e-53
F51SZ9M02FLK4K	212	sp|P70054.1|	Flap endonuclease 1-B	101 bits (251)	1e-21
F51SZ9M02FNS92	172	sp|Q7Z5Q5.2|	DNA polymerase nu	53.5 bits (127)	3e-07
F51SZ9M02I1193	281	sp|Q5RF10.3|	Catalase	174 bits (442)	1e-43
F51SZ9M02IIIA9	296	sp|Q92793.3|	CREB-binding protein	154 bits (388)	2e-37
F51SZ9M02IXA8B	213	sp|Q92878.1|	DNA repair protein RAD50	60.8 bits (146)	2e-09
F51SZ9M02F387I	207	sp|Q91YD4.1|	Transient receptor potential cation channel subfamily M member 2	94.7 bits (234)	1e-19
F51SZ9M02I9M9X	316	sp|Q61880.1|	Meiotic recombination protein DMC1/LIM15 homolog	107 bits (268)	1e-23
F51SZ9M02GQ2CB	347	sp|Q86TM6.2|	E3 ubiquitin-protein ligase synoviolin	154 bits (390)	1e-37
F51SZ9M02FOR0V	469	sp|P08108.2|	Heat shock cognate 70 kDa protein	176 bits (447)	1e-46
F51SZ9M02IO0MM	357	sp|P05423.2|	DNA-directed RNA polymerase III subunit RPC4	95.5 bits (236)	8e-20
F51SZ9M02H0EIB	240	sp|Q3SWX9.1|	Double-strand-break repair protein rad21 homolog	96.3 bits (238)	5e-20
F51SZ9M02ICNGJ	207	sp|O95819.2|	Mitogen-activated protein kinase kinase kinase kinase 4	60.1 bits (144)	4e-09
F51SZ9M02HMDQG	285	sp|Q9BX63.1|	Fanconi anemia group J protein	87.4 bits (215)	2e-17
F51SZ9M02FZ13A	229	sp|Q3SWX9.1|	Double-strand-break repair protein rad21 homolog	87.4 bits (215)	2e-17
F51SZ9M02IK1PO	236	sp|Q9NS91.1|	E3 ubiquitin-protein ligase RAD18	100 bits (248)	3e-21
F51SZ9M02HVADB	176	sp|Q5R465.1|	40S ribosomal protein S3	73.9 bits (180)	2e-13
F51SZ9M02I1394	288	sp|Q9NVI1.4|	Fanconi anemia group I protein	87.0 bits (214)	7e-19
F51SZ9M02G80MD	474	sp|Q8BQY8.1|	Checkpoint protein HUS1	145 bits (365)	1e-34
F51SZ9M02JIOUW	279	sp|Q4R520.1|	Endoplasmin	82.4 bits (202)	7e-16
F51SZ9M02GWHYV	257	sp|P08108.2|	Heat shock cognate 70 kDa protein	129 bits (324)	9e-35
F51SZ9M02HGVC0	236	sp|Q802R9.1|	Structural maintenance of chromosomes protein 5	81.6 bits (200)	1e-15
F51SZ9M02IRHEL	422	sp|Q8WVM8.4|	Sec1 family domain-containing protein 1	169 bits (429)	8e-49
F51SZ9M02JXXZK	224	sp|Q14683.2|	Structural maintenance of chromosomes protein 1A	142 bits (357)	7e-34
F51SZ9M02FRR19	334	sp|O78410.1|	ATP-dependent Clp protease ATP-binding subunit clpA homolog	76.3 bits (186)	9e-29
F51SZ9M02FPJDP	462	sp|P40851.1|	Putative protease AXL1	26.2 bits (56)	0
F51SZ9M02G58N2	413	sp|Q13315.2|	Serine-protein kinase ATM	60.5 bits (145)	3e-09
F51SZ9M02H3YPH	409	sp|Q96EY1.1|	DnaJ homolog subfamily A member 3, mitochondrial	135 bits (339)	9e-32
F51SZ9M02IHQH8	280	sp|Q92793.3|	CREB-binding protein	114 bits (286)	1e-25
F51SZ9M02FS80P	486	sp|Q7PT10.3|	Heat shock protein 83	134 bits (337)	2e-31
F51SZ9M02HWR0T	167	sp|Q5RJZ1.2|	Regulator of telomere elongation helicase 1	83.6 bits (205)	3e-16
F51SZ9M02HLID9	282	sp|P35249.2|	Replication factor C subunit 4	95.1 bits (235)	1e-19
F51SZ9M02F70YF	225	sp|Q7SXA9.1|	Crossover junction endonuclease MUS81	68.9 bits (167)	8e-12
F51SZ9M02G8J65	336	sp|Q71F54.1|	Putative E3 ubiquitin-protein ligase SH3RF1	133 bits (335)	3e-31
F51SZ9M02HPWC8	441	sp|Q90473.1|	Heat shock cognate 71 kDa protein	117 bits (293)	9e-45
F51SZ9M02JRGHJ	189	sp|Q9W603.2|	FACT complex subunit SPT16	58.2 bits (139)	1e-08
F51SZ9M02GYHQ5	285	sp|Q9BX63.1|	Fanconi anemia group J protein	87.4 bits (215)	2e-17
F51SZ9M02G8JDZ	187	sp|Q9UIG0.2|	Tyrosine-protein kinase BAZ1B	61.2 bits (147)	2e-09
F51SZ9M02G76X6	309	sp|Q9BXW9.1|	Fanconi anemia group D2 protein	62.0 bits (149)	1e-13
F51SZ9M02J46QQ	200	sp|Q92878.1|	DNA repair protein RAD50	58.5 bits (140)	1e-08
F51SZ9M02F1VS8	324	sp|Q90473.1|	Heat shock cognate 71 kDa protein	112 bits (281)	5e-25
F51SZ9M02HVZKF	309	sp|Q90473.1|	Heat shock cognate 71 kDa protein	117 bits (294)	7e-42
F51SZ9M02GXP73	123	sp|Q14643.2|	Inositol 1,4,5-trisphosphate receptor type 1	54.3 bits (129)	2e-07
F51SZ9M02FKJYV	169	sp|Q14643.2|	Inositol 1,4,5-trisphosphate receptor type 1	93.6 bits (231)	3e-19
F51SZ9M02I7UPL	452	sp|O61998.2|	Heat shock protein 90	67.8 bits (164)	5e-22
F51SZ9M02ICLC2	291	sp|Q7PT10.3|	Heat shock protein 83	98.6 bits (244)	9e-21
F51SZ9M02INE75	264	sp|Q28811.1|	Deoxyribodipyrimidine photo-lyase	119 bits (299)	4e-27
F51SZ9M02HX7OF	215	sp|Q6P9R2.1|	Serine/threonine-protein kinase OSR1	94.0 bits (232)	2e-19
F51SZ9M02FFY03	291	sp|Q62388.1|	Serine-protein kinase ATM	87.4 bits (215)	2e-17
F51SZ9M02GN7CK	367	sp|Q8TDB6.1|	Protein deltex-3-like	94.7 bits (234)	1e-19
F51SZ9M02FY9GW	473	sp|P46633.2|	Heat shock protein HSP 90-alpha	151 bits (382)	1e-36
F51SZ9M02FRMES	402	sp|P19120.2|	Heat shock cognate 71 kDa protein	147 bits (372)	2e-38
F51SZ9M02FKCBA	437	sp|Q641Y2.1|	NADH dehydrogenase [ubiquinone] iron-sulfur protein 2, mitochondrial	127 bits (320)	2e-29
F51SZ9M02IBE7F	209	sp|Q90YB1.2|	DNA ligase 4	55.1 bits (131)	1e-07
F51SZ9M02GFWKD	182	sp|Q04619.1|	Heat shock cognate protein HSP 90-beta	70.5 bits (171)	3e-12
F51SZ9M02IGTPP	342	sp|Q96Q15.2|	Serine/threonine-protein kinase SMG1	80.5 bits (197)	3e-15
F51SZ9M02JYH75	164	sp|Q6DFJ6.1|	Serine/threonine-protein kinase TBK1	63.5 bits (153)	3e-10
F51SZ9M02I9JEQ	332	sp|Q9CXF7.1|	Chromodomain-helicase-DNA-binding protein 1-like	127 bits (319)	2e-29
F51SZ9M02GR9WX	464	sp|Q9W6Y1.1|	Heat shock cognate 71 kDa protein	108 bits (270)	1e-27
F51SZ9M02HFKDP	250	sp|Q18688.1|	Heat shock protein 90	80.5 bits (197)	3e-15
F51SZ9M02HS654	328	sp|Q9I958.1|	Mitogen-activated protein kinase 14b	65.9 bits (159)	6e-11
F51SZ9M02F6S2D	459	sp|Q9Y6R4.1|	Mitogen-activated protein kinase kinase kinase 4	94.0 bits (232)	3e-19
F51SZ9M02H8ZIU	433	sp|Q24789.1|	Heat shock cognate 70 kDa protein	57.8 bits (138)	2e-08
F51SZ9M02F3RWF	224	sp|Q17RS7.1|	Flap endonuclease GEN homolog 1	130 bits (326)	3e-30
F51SZ9M02INAPK	326	sp|Q5NVM9.2|	Heat shock cognate 71 kDa protein	98.2 bits (243)	1e-20
F51SZ9M02F9I7L	299	sp|P40692.1|	DNA mismatch repair protein Mlh1	166 bits (421)	3e-41
F51SZ9M02J3YLX	416	sp|P08108.2|	Heat shock cognate 70 kDa protein	95.9 bits (237)	7e-29
F51SZ9M02GY7IJ	472	sp|Q61W58.1|	Heat shock protein 90	112 bits (280)	3e-26
F51SZ9M02FFQAZ	408	sp|Q96T88.1|	E3 ubiquitin-protein ligase UHRF1	179 bits (453)	5e-45
F51SZ9M02GKH4J	393	sp|P14629.1|	DNA repair protein complementing XP-G cells homolog	132 bits (331)	8e-31
F51SZ9M02JOGNX	346	sp|Q62388.1|	Serine-protein kinase ATM	119 bits (297)	6e-27
F51SZ9M02FX15B	395	sp|Q04619.1|	Heat shock cognate protein HSP 90-beta	119 bits (297)	1e-38
F51SZ9M02JQXDC	424	sp|Q641Y2.1|	NADH dehydrogenase [ubiquinone] iron-sulfur protein 2, mitochondrial	193 bits (491)	4e-58
F51SZ9M02ISPKV	231	sp|Q53HV7.2|	Single-strand selective monofunctional uracil DNA glycosylase	98.2 bits (243)	1e-20
F51SZ9M02FWSMR	386	sp|P08108.2|	Heat shock cognate 70 kDa protein	106 bits (264)	4e-23
F51SZ9M02F8OV6	315	sp|Q12770.4|	Sterol regulatory element-binding protein cleavage-activating protein	80.5 bits (197)	3e-15
F51SZ9M02HJEN1	299	sp|P02827.1|	Heat shock 70 kDa protein	135 bits (341)	5e-32
F51SZ9M02G16K6	370	sp|Q90473.1|	Heat shock cognate 71 kDa protein	136 bits (342)	4e-32
F51SZ9M02HXAI0	279	sp|Q5RKI3.1|	DNA polymerase lambda	103 bits (257)	3e-22
F51SZ9M02H1EOU	272	sp|Q5QJC4.1|	DNA cross-link repair 1A protein	99.4 bits (246)	5e-21
F51SZ9M02GR1NF	402	sp|Q2T9S3.1|	DNA-directed RNA polymerase III subunit RPC6	128 bits (321)	1e-29
F51SZ9M02JE45O	384	sp|B6NXD5.1|	BRCA1-A complex subunit BRE	103 bits (256)	4e-22
F51SZ9M02IHUXM	337	sp|Q5NVM9.2|	Heat shock cognate 71 kDa protein	172 bits (436)	5e-43
F51SZ9M02G8LY0	355	sp|Q96T88.1|	E3 ubiquitin-protein ligase UHRF1	99.0 bits (245)	7e-21
F51SZ9M02FF16T	388	sp|Q7T287.1|	Aprataxin	84.3 bits (207)	2e-16
F51SZ9M02J11DD	485	sp|P08108.2|	Heat shock cognate 70 kDa protein	92.0 bits (227)	2e-21
F51SZ9M02G3FGH	355	sp|Q2TBI0.1|	Lipopolysaccharide-binding protein	53.5 bits (127)	2e-07
F51SZ9M02FE7K9	437	sp|Q0MQG5.1|	NADH dehydrogenase [ubiquinone] iron-sulfur protein 2, mitochondrial	94.7 bits (234)	2e-19
F51SZ9M02HLI59	348	sp|Q90473.1|	Heat shock cognate 71 kDa protein	93.6 bits (231)	2e-33
F51SZ9M02IJ0ZG	312	sp|O94782.1|	Ubiquitin carboxyl-terminal hydrolase 1	58.9 bits (141)	8e-09
F51SZ9M02H438B	342	sp|P49916.2|	DNA ligase 3	93.2 bits (230)	4e-33
F51SZ9M02J5889	306	sp|P12956.2|	ATP-dependent DNA helicase 2 subunit 1	71.6 bits (174)	8e-16
F51SZ9M02HRBFY	363	sp|P11501.3|	Heat shock protein HSP 90-alpha	62.8 bits (151)	3e-13
F51SZ9M02G97QL	255	sp|O88398.1|	Advillin	84.3 bits (207)	2e-16
F51SZ9M02G9OO5	482	sp|P04811.1|	Heat shock protein 83	66.6 bits (161)	6e-11
F51SZ9M02I4X9R	449	sp|Q96Q15.2|	Serine/threonine-protein kinase SMG1	138 bits (348)	2e-37
F51SZ9M02JR636	432	sp|Q91233.1|	Heat shock 70 kDa protein	202 bits (514)	5e-52
F51SZ9M02FPPBX	457	sp|Q13535.3|	Serine/threonine-protein kinase ATR	91.7 bits (226)	1e-18
F51SZ9M02HG7FD	242	sp|P07992.1|	DNA excision repair protein ERCC-1	93.2 bits (230)	3e-24
F51SZ9M02HRIVF	231	sp|Q5RE70.1|	Integrator complex subunit 3	61.6 bits (148)	1e-09
F51SZ9M02JK577	353	sp|P0C8E4.1|	Mitogen-activated protein kinase kinase kinase 7	209 bits (532)	3e-54
F51SZ9M02GKZEU	185	sp|Q07864.5|	DNA polymerase epsilon catalytic subunit A	61.6 bits (148)	1e-09
F51SZ9M02IKFTB	327	sp|Q9GZT9.1|	Egl nine homolog 1	59.3 bits (142)	6e-09
F51SZ9M02FOIW5	266	sp|Q9Y253.1|	DNA polymerase eta	53.5 bits (127)	3e-07
F51SZ9M02JAVJT	360	sp|Q8IVH8.1|	Mitogen-activated protein kinase kinase kinase kinase 3	131 bits (330)	1e-30
F51SZ9M02JWJR3	286	sp|A4IF62.1|	DNA-directed RNA polymerase III subunit RPC1	135 bits (339)	9e-32
F51SZ9M02IV1D0	456	sp|P15731.1|	Ubiquitin-conjugating enzyme E2 4	157 bits (397)	2e-38
F51SZ9M02IWQ9C	290	sp|Q6DE87.2|	Serine/threonine-protein kinase Chk1	100 bits (250)	3e-30
F51SZ9M02IX4Y1	478	sp|P11388.3|	DNA topoisomerase 2-alpha	194 bits (493)	2e-49
F51SZ9M02GQOJS	420	sp|Q12798.1|	Centrin-1	162 bits (410)	5e-40
F51SZ9M02G9JUI	434	sp|P54278.1|	Mismatch repair endonuclease PMS2	152 bits (384)	6e-37
F51SZ9M02FWTL0	322	sp|Q90473.1|	Heat shock cognate 71 kDa protein	105 bits (262)	7e-23
F51SZ9M02HBE8P	334	sp|Q9Y253.1|	DNA polymerase eta	117 bits (293)	2e-26
F51SZ9M02IZVX3	313	sp|Q90YB1.2|	DNA ligase 4	92.0 bits (227)	9e-19
F51SZ9M02GSK0W	431	sp|P67776.1|	Serine/threonine-protein phosphatase 2A catalytic subunit alpha isoform	206 bits (525)	3e-53
F51SZ9M02HTNSJ	417	sp|O61998.2|	Heat shock protein 90	120 bits (301)	2e-27
F51SZ9M02H7XQ5	321	sp|Q9CQZ7.1|	DNA-directed RNA polymerase III subunit RPC10	170 bits (431)	2e-46
F51SZ9M02J2HJL	343	sp|P52701.2|	DNA mismatch repair protein Msh6	139 bits (350)	5e-33
F51SZ9M02GWU62	228	sp|Q61W58.1|	Heat shock protein 90	79.7 bits (195)	4e-15
F51SZ9M02F7MPO	360	sp|P42028.1|	NADH dehydrogenase [ubiquinone] iron-sulfur protein 8, mitochondrial	97.1 bits (240)	6e-27
F51SZ9M02FV892	481	sp|Q07864.5|	DNA polymerase epsilon catalytic subunit A	188 bits (478)	1e-47
F51SZ9M02FQ5HJ	480	sp|Q96T88.1|	E3 ubiquitin-protein ligase UHRF1	240 bits (613)	2e-63
F51SZ9M02JGZPH	302	sp|P52701.2|	DNA mismatch repair protein Msh6	93.6 bits (231)	3e-19
F51SZ9M02I7H8O	476	sp|Q9H040.2|	Zinc finger RAD18 domain-containing protein C1orf124	170 bits (430)	4e-42
Contig2334	717	sp|Q61165.1|	Sodium/hydrogen exchanger 1	194 bits (494)	9e-52
Contig4465	414	sp|Q5ZL77.1|	Synembryn-A	145 bits (365)	8e-35
Contig9778	1748	sp|P52909.1|	Transcription factor jun-D	153 bits (386)	4e-36
Contig10478	1267	sp|Q6P2D8.2|	X-ray radiation resistance-associated protein 1	186 bits (472)	3e-46
Contig11048	655	sp|O15297.1|	Protein phosphatase 1D	260 bits (664)	5e-69
Contig25738	2033	sp|Q95LL2.2|	X-ray radiation resistance-associated protein 1	107 bits (267)	3e-22
Contig28850	385	sp|P14708.1|	Involucrin	57.8 bits (138)	2e-08
Contig30780	501	sp|Q9UNS1.1|	Protein timeless homolog	169 bits (427)	9e-42
F51SZ9M01D7WNM	455	sp|Q96HE7.2|	ERO1-like protein alpha	125 bits (313)	1e-32
F51SZ9M01D3M0W	453	sp|P53184.1|	Nicotinamidase	60.1 bits (144)	5e-09
F51SZ9M01DBFLW	235	sp|Q9BXW9.1|	Fanconi anemia group D2 protein	52.0 bits (123)	1e-06
F51SZ9M02FIX02	194	sp|P55011.1|	Solute carrier family 12 member 2	60.5 bits (145)	7e-14

## Sheet: Immune system
Sequence ID	Sequence length (bp)	Gene Name (KEGG annotation)	KEGG pathway
Contig2303	2474	thyroid peroxidase [EC:1.11.1.8]	Hematopoietic cell lineage
Contig8887	2020	Fc receptor, IgE, low affinity II	Hematopoietic cell lineage
Contig16729	615	Fc receptor, IgE, low affinity II	Hematopoietic cell lineage
F51SZ9M02H5TCS	378	Fc receptor, IgE, low affinity II	Hematopoietic cell lineage
F51SZ9M01DMY8H	363	integrin alpha 6	Hematopoietic cell lineage
Contig257	949	coagulation factor XIII A1 polypeptide [EC:2.3.2.13]	Complement and coagulation cascades
Contig21911	941	antithrombin III	Complement and coagulation cascades
F51SZ9M02HUASA	477	antithrombin III	Complement and coagulation cascades
F51SZ9M02H9UJU	337	complement C1q subcomponent subunit A	Complement and coagulation cascades
Contig12664	585	component factor D [EC:3.4.21.46]	Complement and coagulation cascades
Contig30271	1116	complement factor H	Complement and coagulation cascades
Contig17219	561	toll-like receptor 1	Toll-like receptor signaling pathway
Contig15625	738	toll-like receptor 2	Toll-like receptor signaling pathway
Contig19005	594	Ras-related C3 botulinum toxin substrate 1	Toll-like receptor signaling pathway
Contig17997	1743	phosphatidylinositol-4,5-bisphosphate 3-kinase [EC:2.7.1.153]	Toll-like receptor signaling pathway
Contig26297	1674	phosphatidylinositol-4,5-bisphosphate 3-kinase [EC:2.7.1.153]	Toll-like receptor signaling pathway
F51SZ9M01C3V2I	364	phosphoinositide-3-kinase, regulatory subunit	Toll-like receptor signaling pathway
F51SZ9M01B3ONC	458	toll-interacting protein	Toll-like receptor signaling pathway
F51SZ9M01BDV4H	479	myeloid differentiation primary response gene 88	Toll-like receptor signaling pathway
Contig12105	497	caspase 8 [EC:3.4.22.61]	Toll-like receptor signaling pathway
Contig2682	1180	interleukin-1 receptor-associated kinase 4 [EC:2.7.11.1]	Toll-like receptor signaling pathway
Contig27950	1666	TNF receptor-associated factor 6	Toll-like receptor signaling pathway
Contig12114	483	TAK1-binding protein 1	Toll-like receptor signaling pathway
Contig20777	637	TAK1-binding protein 1	Toll-like receptor signaling pathway
F51SZ9M02JK577	353	mitogen-activated protein kinase kinase kinase 7 [EC:2.7.11.25]	Toll-like receptor signaling pathway
F51SZ9M01DA8AZ	340	nuclear factor of kappa light polypeptide gene enhancer in B-cells 1	Toll-like receptor signaling pathway
Contig26833	480	transcription factor p65	Toll-like receptor signaling pathway
Contig13581	427	extracellular signal-regulated kinase 1/2 [EC:2.7.11.24]	Toll-like receptor signaling pathway
Contig1687	468	mitogen-activated protein kinase kinase 3 [EC:2.7.12.2]	Toll-like receptor signaling pathway
Contig30718	583	mitogen-activated protein kinase kinase 4 [EC:2.7.12.2]	Toll-like receptor signaling pathway
Contig2585	883	c-Jun N-terminal kinase [EC:2.7.11.24]	Toll-like receptor signaling pathway
Contig9778	1748	transcription factor AP-1	Toll-like receptor signaling pathway
Contig1837	512	TANK-binding kinase 1 [EC:2.7.11.10]	Toll-like receptor signaling pathway
Contig20184	568	TANK-binding kinase 1 [EC:2.7.11.10]	Toll-like receptor signaling pathway
Contig11588	1404	TNF receptor-associated factor 3	Toll-like receptor signaling pathway
Contig19753	718	TNF receptor-associated factor 3	Toll-like receptor signaling pathway
Contig12964	786	receptor-interacting serine/threonine-protein kinase 2 [EC:2.7.11.1]	NOD-like receptor signaling pathway
Contig27950	1666	TNF receptor-associated factor 6	NOD-like receptor signaling pathway
F51SZ9M01DA8AZ	340	nuclear factor of kappa light polypeptide gene enhancer in B-cells 1	NOD-like receptor signaling pathway
Contig26833	480	transcription factor p65	NOD-like receptor signaling pathway
F51SZ9M02JK577	353	mitogen-activated protein kinase kinase kinase 7 [EC:2.7.11.25]	NOD-like receptor signaling pathway
Contig12114	483	TAK1-binding protein 1	NOD-like receptor signaling pathway
Contig20777	637	TAK1-binding protein 1	NOD-like receptor signaling pathway
Contig13581	427	extracellular signal-regulated kinase 1/2 [EC:2.7.11.24]	NOD-like receptor signaling pathway
Contig2585	883	c-Jun N-terminal kinase [EC:2.7.11.24]	NOD-like receptor signaling pathway
Contig12105	497	caspase 8 [EC:3.4.22.61]	NOD-like receptor signaling pathway
Contig1524	1044	suppressor of G2 allele of SKP1	NOD-like receptor signaling pathway
F51SZ9M01C7OSY	257	erbb2-interacting protein	NOD-like receptor signaling pathway
Contig751	1726	baculoviral IAP repeat-containing 2/3/4	NOD-like receptor signaling pathway
Contig1682	778	baculoviral IAP repeat-containing 2/3/4	NOD-like receptor signaling pathway
Contig24800	851	baculoviral IAP repeat-containing 2/3/4	NOD-like receptor signaling pathway
Contig28708	1997	baculoviral IAP repeat-containing 2/3/4	NOD-like receptor signaling pathway
F51SZ9M02IW2Q9	357	baculoviral IAP repeat-containing 2/3/4	NOD-like receptor signaling pathway
Contig3132	2666	molecular chaperone HtpG	NOD-like receptor signaling pathway
Contig29888	1032	molecular chaperone HtpG	NOD-like receptor signaling pathway
Contig4397	3347	heat shock protein 90kDa beta	NOD-like receptor signaling pathway
Contig6279	1033	ATP-dependent RNA helicase DDX58 [EC:3.6.1.-]	RIG-I-like receptor signaling pathway
F51SZ9M01CLBCJ	324	ATP-dependent RNA helicase DDX58 [EC:3.6.1.-]	RIG-I-like receptor signaling pathway
Contig11588	1404	TNF receptor-associated factor 3	RIG-I-like receptor signaling pathway
Contig19753	718	TNF receptor-associated factor 3	RIG-I-like receptor signaling pathway
Contig1837	512	TANK-binding kinase 1 [EC:2.7.11.10]	RIG-I-like receptor signaling pathway
Contig20184	568	TANK-binding kinase 1 [EC:2.7.11.10]	RIG-I-like receptor signaling pathway
Contig12105	497	caspase 8 [EC:3.4.22.61]	RIG-I-like receptor signaling pathway
F51SZ9M01DA8AZ	340	nuclear factor of kappa light polypeptide gene enhancer in B-cells 1	RIG-I-like receptor signaling pathway
Contig26833	480	transcription factor p65	RIG-I-like receptor signaling pathway
F51SZ9M02JK577	353	mitogen-activated protein kinase kinase kinase 7 [EC:2.7.11.25]	RIG-I-like receptor signaling pathway
Contig27950	1666	TNF receptor-associated factor 6	RIG-I-like receptor signaling pathway
Contig2585	883	c-Jun N-terminal kinase [EC:2.7.11.24]	RIG-I-like receptor signaling pathway
Contig15606	458	ubiquitin thioesterase CYLD [EC:3.1.2.15]	RIG-I-like receptor signaling pathway
Contig12538	762	autophagy-related protein 5	RIG-I-like receptor signaling pathway
Contig20445	746	autophagy-related protein 12	RIG-I-like receptor signaling pathway
F51SZ9M02JERLA	297	OTU domain-containing protein 5 [EC:3.1.2.15]	RIG-I-like receptor signaling pathway
Contig16980	1667	ATP-dependent RNA helicase [EC:3.6.1.-]	RIG-I-like receptor signaling pathway
Contig7387	191	peptidyl-prolyl cis-trans isomerase NIMA-interacting 1 [EC:5.2.1.8]	RIG-I-like receptor signaling pathway
Contig10120	1684	peptidyl-prolyl cis-trans isomerase NIMA-interacting 1 [EC:5.2.1.8]	RIG-I-like receptor signaling pathway
Contig20548	1845	DNA-directed RNA polymerase III subunit C1 [EC:2.7.7.6]	Cytosolic DNA-sensing pathway
Contig1472	457	DNA-directed RNA polymerase III subunit C2 [EC:2.7.7.6]	Cytosolic DNA-sensing pathway
F51SZ9M02G5GC2	325	DNA-directed RNA polymerase III subunit C2 [EC:2.7.7.6]	Cytosolic DNA-sensing pathway
Contig17292	641	DNA-directed RNA Polymerase III subunit C5 [EC:2.7.7.6]	Cytosolic DNA-sensing pathway
F51SZ9M02HFGWL	487	DNA-directed RNA Polymerase III subunit C5 [EC:2.7.7.6]	Cytosolic DNA-sensing pathway
Contig25165	950	DNA-directed RNA polymerase III subunit C19 [EC:2.7.7.6]	Cytosolic DNA-sensing pathway
F51SZ9M02H7XQ5	321	DNA-directed RNA polymerase III subunit C11 [EC:2.7.7.6]	Cytosolic DNA-sensing pathway
Contig18304	1251	DNA-directed RNA polymerase III subunit C3 [EC:2.7.7.6]	Cytosolic DNA-sensing pathway
F51SZ9M02IO0MM	357	DNA-directed RNA polymerase III subunit C4 [EC:2.7.7.6]	Cytosolic DNA-sensing pathway
Contig21814	388	DNA-directed RNA polymerase III subunit C34 [EC:2.7.7.6]	Cytosolic DNA-sensing pathway
Contig19763	1354	DNA-directed RNA polymerase III subunit C31 [EC:2.7.7.6]	Cytosolic DNA-sensing pathway
Contig6279	1033	ATP-dependent RNA helicase DDX58 [EC:3.6.1.-]	Cytosolic DNA-sensing pathway
F51SZ9M01CLBCJ	324	ATP-dependent RNA helicase DDX58 [EC:3.6.1.-]	Cytosolic DNA-sensing pathway
F51SZ9M01DA8AZ	340	nuclear factor of kappa light polypeptide gene enhancer in B-cells 1	Cytosolic DNA-sensing pathway
Contig26833	480	transcription factor p65	Cytosolic DNA-sensing pathway
Contig1837	512	TANK-binding kinase 1 [EC:2.7.11.10]	Cytosolic DNA-sensing pathway
Contig20184	568	TANK-binding kinase 1 [EC:2.7.11.10]	Cytosolic DNA-sensing pathway
Contig14351	406	double-stranded RNA-specific adenosine deaminase [EC:3.5.4.-]	Cytosolic DNA-sensing pathway
F51SZ9M01EBLZV	461	double-stranded RNA-specific adenosine deaminase [EC:3.5.4.-]	Cytosolic DNA-sensing pathway
Contig3206	990	protein tyrosine phosphatase, non-receptor type 11 [EC:3.1.3.48]	Natural killer cell mediated cytotoxicity
F51SZ9M02I1XWD	210	integrin beta 2	Natural killer cell mediated cytotoxicity
Contig272	957	vav oncogene	Natural killer cell mediated cytotoxicity
Contig30885	584	vav oncogene	Natural killer cell mediated cytotoxicity
F51SZ9M01CGPW4	393	vav oncogene	Natural killer cell mediated cytotoxicity
Contig19005	594	Ras-related C3 botulinum toxin substrate 1	Natural killer cell mediated cytotoxicity
Contig22152	794	p21-activated kinase 1 [EC:2.7.11.1]	Natural killer cell mediated cytotoxicity
Contig13581	427	extracellular signal-regulated kinase 1/2 [EC:2.7.11.24]	Natural killer cell mediated cytotoxicity
Contig10613	553	phospholipase C, gamma [EC:3.1.4.11]	Natural killer cell mediated cytotoxicity
F51SZ9M02FHI59	470	phospholipase C, gamma [EC:3.1.4.11]	Natural killer cell mediated cytotoxicity
Contig15501	609	SH3-domain binding protein 2	Natural killer cell mediated cytotoxicity
Contig17997	1743	phosphatidylinositol-4,5-bisphosphate 3-kinase [EC:2.7.1.153]	Natural killer cell mediated cytotoxicity
Contig26297	1674	phosphatidylinositol-4,5-bisphosphate 3-kinase [EC:2.7.1.153]	Natural killer cell mediated cytotoxicity
F51SZ9M01C3V2I	364	phosphoinositide-3-kinase, regulatory subunit	Natural killer cell mediated cytotoxicity
Contig761	347	src homology 2 domain-containing transforming protein C	Natural killer cell mediated cytotoxicity
F51SZ9M01A1BB8	359	son of sevenless	Natural killer cell mediated cytotoxicity
Contig367	835	GTPase KRas	Natural killer cell mediated cytotoxicity
Contig5244	482	protein phosphatase 3, catalytic subunit [EC:3.1.3.16]	Natural killer cell mediated cytotoxicity
Contig13461	586	protein phosphatase 3, catalytic subunit [EC:3.1.3.16]	Natural killer cell mediated cytotoxicity
Contig1496	496	protein phosphatase 3, regulatory subunit	Natural killer cell mediated cytotoxicity
Contig5278	766	protein phosphatase 3, regulatory subunit	Natural killer cell mediated cytotoxicity
Contig8899	1011	protein phosphatase 3, regulatory subunit	Natural killer cell mediated cytotoxicity
F51SZ9M02GNR1Z	372	nuclear factor of activated T-cells, cytoplasmic, calcineurin-dependent	Natural killer cell mediated cytotoxicity
F51SZ9M01EDK5K	432	classical protein kinase C [EC:2.7.11.13]	Natural killer cell mediated cytotoxicity
Contig10123	711	tumor necrosis factor superfamily, member 6	Natural killer cell mediated cytotoxicity
Contig26754	742	tumor necrosis factor superfamily, member 6	Natural killer cell mediated cytotoxicity
F51SZ9M01A1SEW	346	caspase 3 [EC:3.4.22.56]	Natural killer cell mediated cytotoxicity
Contig21181	884	proteasome activator subunit 3 (PA28 gamma)	Antigen processing and presentation
Contig10415	2656	heat shock 70kDa protein 1/8	Antigen processing and presentation
Contig30061	657	heat shock 70kDa protein 1/8	Antigen processing and presentation
Contig3132	2666	molecular chaperone HtpG	Antigen processing and presentation
Contig29888	1032	molecular chaperone HtpG	Antigen processing and presentation
Contig5716	1163	calnexin	Antigen processing and presentation
Contig9476	2572	protein disulfide isomerase family A, member 3 [EC:5.3.4.1]	Antigen processing and presentation
Contig25839	1837	calreticulin	Antigen processing and presentation
Contig17488	683	interferon, gamma-inducible protein 30	Antigen processing and presentation
F51SZ9M02FYXQI	290	interferon, gamma-inducible protein 30	Antigen processing and presentation
Contig30629	615	legumain [EC:3.4.22.34]	Antigen processing and presentation
Contig32473	628	legumain [EC:3.4.22.34]	Antigen processing and presentation
Contig7716	1035	cathepsin B [EC:3.4.22.1]	Antigen processing and presentation
Contig23826	851	cathepsin B [EC:3.4.22.1]	Antigen processing and presentation
Contig8798	1207	cathepsin L [EC:3.4.22.15]	Antigen processing and presentation
Contig15775	1181	cathepsin L [EC:3.4.22.15]	Antigen processing and presentation
F51SZ9M02FQSJ0	277	regulatory factor X-associated ankyrin-containing protein	Antigen processing and presentation
Contig25641	1757	cAMP response element-binding protein 1	Antigen processing and presentation
Contig2426	1022	nuclear transcription factor Y, alpha	Antigen processing and presentation
F51SZ9M01EIAZ5	340	nuclear transcription factor Y, gamma	Antigen processing and presentation
F51SZ9M01A11MJ	299	nuclear transcription factor Y, gamma	Antigen processing and presentation
F51SZ9M01ANORH	300	nuclear transcription factor Y, gamma	Antigen processing and presentation
F51SZ9M01D77S7	238	NCK adaptor protein	T cell receptor signaling pathway
Contig272	957	vav oncogene	T cell receptor signaling pathway
Contig30885	584	vav oncogene	T cell receptor signaling pathway
F51SZ9M01CGPW4	393	vav oncogene	T cell receptor signaling pathway
Contig22152	794	p21-activated kinase 1 [EC:2.7.11.1]	T cell receptor signaling pathway
Contig10590	1032	Ras homolog gene family, member A	T cell receptor signaling pathway
Contig11568	689	Ras homolog gene family, member A	T cell receptor signaling pathway
Contig27519	1405	cell division control protein 42	T cell receptor signaling pathway
Contig5244	482	protein phosphatase 3, catalytic subunit [EC:3.1.3.16]	T cell receptor signaling pathway
Contig13461	586	protein phosphatase 3, catalytic subunit [EC:3.1.3.16]	T cell receptor signaling pathway
Contig1496	496	protein phosphatase 3, regulatory subunit	T cell receptor signaling pathway
Contig5278	766	protein phosphatase 3, regulatory subunit	T cell receptor signaling pathway
Contig8899	1011	protein phosphatase 3, regulatory subunit	T cell receptor signaling pathway
F51SZ9M02GNR1Z	372	nuclear factor of activated T-cells, cytoplasmic, calcineurin-dependent	T cell receptor signaling pathway
F51SZ9M01A1BB8	359	son of sevenless	T cell receptor signaling pathway
Contig367	835	GTPase KRas	T cell receptor signaling pathway
Contig13581	427	extracellular signal-regulated kinase 1/2 [EC:2.7.11.24]	T cell receptor signaling pathway
Contig9778	1748	transcription factor AP-1	T cell receptor signaling pathway
F51SZ9M02JK577	353	mitogen-activated protein kinase kinase kinase 7 [EC:2.7.11.25]	T cell receptor signaling pathway
F51SZ9M01DA8AZ	340	nuclear factor of kappa light polypeptide gene enhancer in B-cells 1	T cell receptor signaling pathway
Contig26833	480	transcription factor p65	T cell receptor signaling pathway
Contig20389	1507	nuclear factor of kappa light polypeptide gene enhancer in B-cells inhibitor, epsilon	T cell receptor signaling pathway
F51SZ9M01C3V2I	364	phosphoinositide-3-kinase, regulatory subunit	T cell receptor signaling pathway
Contig17997	1743	phosphatidylinositol-4,5-bisphosphate 3-kinase [EC:2.7.1.153]	T cell receptor signaling pathway
Contig26297	1674	phosphatidylinositol-4,5-bisphosphate 3-kinase [EC:2.7.1.153]	T cell receptor signaling pathway
Contig3980	634	glycogen synthase kinase 3 beta [EC:2.7.11.26]	T cell receptor signaling pathway
F51SZ9M02IFI3L	451	E3 ubiquitin-protein ligase CBL [EC:6.3.2.19]	T cell receptor signaling pathway
F51SZ9M01DAAVB	395	dual adapter for phosphotyrosine and 3-phosphotyrosine and 3-phosphoinositide	B cell receptor signaling pathway
Contig272	957	vav oncogene	B cell receptor signaling pathway
Contig30885	584	vav oncogene	B cell receptor signaling pathway
F51SZ9M01CGPW4	393	vav oncogene	B cell receptor signaling pathway
Contig19005	594	Ras-related C3 botulinum toxin substrate 1	B cell receptor signaling pathway
Contig5244	482	protein phosphatase 3, catalytic subunit [EC:3.1.3.16]	B cell receptor signaling pathway
Contig13461	586	protein phosphatase 3, catalytic subunit [EC:3.1.3.16]	B cell receptor signaling pathway
Contig1496	496	protein phosphatase 3, regulatory subunit	B cell receptor signaling pathway
Contig5278	766	protein phosphatase 3, regulatory subunit	B cell receptor signaling pathway
Contig8899	1011	protein phosphatase 3, regulatory subunit	B cell receptor signaling pathway
F51SZ9M02GNR1Z	372	nuclear factor of activated T-cells, cytoplasmic, calcineurin-dependent	B cell receptor signaling pathway
F51SZ9M01A1BB8	359	son of sevenless	B cell receptor signaling pathway
Contig367	835	GTPase KRas	B cell receptor signaling pathway
Contig13581	427	extracellular signal-regulated kinase 1/2 [EC:2.7.11.24]	B cell receptor signaling pathway
Contig9778	1748	transcription factor AP-1	B cell receptor signaling pathway
F51SZ9M01DA8AZ	340	nuclear factor of kappa light polypeptide gene enhancer in B-cells 1	B cell receptor signaling pathway
Contig26833	480	transcription factor p65	B cell receptor signaling pathway
Contig20389	1507	nuclear factor of kappa light polypeptide gene enhancer in B-cells inhibitor, epsilon	B cell receptor signaling pathway
Contig8031	1417	CD81 antigen	B cell receptor signaling pathway
F51SZ9M01C3V2I	364	phosphoinositide-3-kinase, regulatory subunit	B cell receptor signaling pathway
Contig17997	1743	phosphatidylinositol-4,5-bisphosphate 3-kinase [EC:2.7.1.153]	B cell receptor signaling pathway
Contig26297	1674	phosphatidylinositol-4,5-bisphosphate 3-kinase [EC:2.7.1.153]	B cell receptor signaling pathway
Contig3980	634	glycogen synthase kinase 3 beta [EC:2.7.11.26]	B cell receptor signaling pathway
Contig10613	553	phospholipase C, gamma [EC:3.1.4.11]	Fc epsilon RI signaling pathway
F51SZ9M02FHI59	470	phospholipase C, gamma [EC:3.1.4.11]	Fc epsilon RI signaling pathway
Contig17997	1743	phosphatidylinositol-4,5-bisphosphate 3-kinase [EC:2.7.1.153]	Fc epsilon RI signaling pathway
Contig26297	1674	phosphatidylinositol-4,5-bisphosphate 3-kinase [EC:2.7.1.153]	Fc epsilon RI signaling pathway
F51SZ9M01C3V2I	364	phosphoinositide-3-kinase, regulatory subunit	Fc epsilon RI signaling pathway
Contig19005	594	Ras-related C3 botulinum toxin substrate 1	Fc epsilon RI signaling pathway
Contig30718	583	mitogen-activated protein kinase kinase 4 [EC:2.7.12.2]	Fc epsilon RI signaling pathway
Contig1687	468	mitogen-activated protein kinase kinase 3 [EC:2.7.12.2]	Fc epsilon RI signaling pathway
Contig2585	883	c-Jun N-terminal kinase [EC:2.7.11.24]	Fc epsilon RI signaling pathway
Contig272	957	vav oncogene	Fc epsilon RI signaling pathway
Contig30885	584	vav oncogene	Fc epsilon RI signaling pathway
F51SZ9M01CGPW4	393	vav oncogene	Fc epsilon RI signaling pathway
F51SZ9M01A1BB8	359	son of sevenless	Fc epsilon RI signaling pathway
Contig367	835	GTPase KRas	Fc epsilon RI signaling pathway
Contig13581	427	extracellular signal-regulated kinase 1/2 [EC:2.7.11.24]	Fc epsilon RI signaling pathway
Contig6908	548	phospholipase A2 [EC:3.1.1.4]	Fc epsilon RI signaling pathway
Contig10184	631	phospholipase A2 [EC:3.1.1.4]	Fc epsilon RI signaling pathway
Contig12244	961	phospholipase A2 [EC:3.1.1.4]	Fc epsilon RI signaling pathway
F51SZ9M01AVOZC	353	phospholipase A2 [EC:3.1.1.4]	Fc epsilon RI signaling pathway
Contig17997	1743	phosphatidylinositol-4,5-bisphosphate 3-kinase [EC:2.7.1.153]	Fc gamma R-mediated phagocytosis
Contig26297	1674	phosphatidylinositol-4,5-bisphosphate 3-kinase [EC:2.7.1.153]	Fc gamma R-mediated phagocytosis
F51SZ9M01C3V2I	364	phosphoinositide-3-kinase, regulatory subunit	Fc gamma R-mediated phagocytosis
Contig22142	1048	p70 ribosomal S6 kinase [EC:2.7.11.1]	Fc gamma R-mediated phagocytosis
Contig10613	553	phospholipase C, gamma [EC:3.1.4.11]	Fc gamma R-mediated phagocytosis
F51SZ9M02FHI59	470	phospholipase C, gamma [EC:3.1.4.11]	Fc gamma R-mediated phagocytosis
Contig13581	427	extracellular signal-regulated kinase 1/2 [EC:2.7.11.24]	Fc gamma R-mediated phagocytosis
Contig309	1149	phospholipase D [EC:3.1.4.4]	Fc gamma R-mediated phagocytosis
Contig14198	911	phospholipase D [EC:3.1.4.4]	Fc gamma R-mediated phagocytosis
F51SZ9M01BSEOY	320	phosphatidate phosphatase [EC:3.1.3.4]	Fc gamma R-mediated phagocytosis
F51SZ9M01CVOQ8	433	phosphatidate phosphatase [EC:3.1.3.4]	Fc gamma R-mediated phagocytosis
F51SZ9M01EDK5K	432	classical protein kinase C [EC:2.7.11.13]	Fc gamma R-mediated phagocytosis
F51SZ9M01DNH32	224	neutrophil cytosolic factor 1	Fc gamma R-mediated phagocytosis
F51SZ9M02GN4M5	483	gelsolin	Fc gamma R-mediated phagocytosis
Contig272	957	vav oncogene	Fc gamma R-mediated phagocytosis
Contig30885	584	vav oncogene	Fc gamma R-mediated phagocytosis
F51SZ9M01CGPW4	393	vav oncogene	Fc gamma R-mediated phagocytosis
Contig27519	1405	cell division control protein 42	Fc gamma R-mediated phagocytosis
F51SZ9M01BO6YV	258	Wiskott-Aldrich syndrome protein	Fc gamma R-mediated phagocytosis
Contig20179	1270	actin related protein 2/3 complex, subunit 5	Fc gamma R-mediated phagocytosis
Contig23268	1257	actin related protein 2/3 complex, subunit 4	Fc gamma R-mediated phagocytosis
Contig3412	1028	actin related protein 2/3 complex, subunit 3	Fc gamma R-mediated phagocytosis
Contig2475	1322	actin related protein 2/3 complex, subunit 1A/1B	Fc gamma R-mediated phagocytosis
F51SZ9M02ICFIK	463	actin related protein 2/3 complex, subunit 2	Fc gamma R-mediated phagocytosis
Contig19005	594	Ras-related C3 botulinum toxin substrate 1	Fc gamma R-mediated phagocytosis
Contig15215	510	WAS protein family, member 3	Fc gamma R-mediated phagocytosis
Contig22152	794	p21-activated kinase 1 [EC:2.7.11.1]	Fc gamma R-mediated phagocytosis
Contig3909	1545	cofilin	Fc gamma R-mediated phagocytosis
Contig4038	1448	cofilin	Fc gamma R-mediated phagocytosis
Contig31852	1660	cofilin	Fc gamma R-mediated phagocytosis
Contig17473	464	1-phosphatidylinositol-4-phosphate 5-kinase [EC:2.7.1.68]	Fc gamma R-mediated phagocytosis
F51SZ9M02GOK1U	205	1-phosphatidylinositol-4-phosphate 5-kinase [EC:2.7.1.68]	Fc gamma R-mediated phagocytosis
Contig15975	914	ADP-ribosylation factor 6	Fc gamma R-mediated phagocytosis
F51SZ9M02HGC82	311	proto-oncogene C-crk	Fc gamma R-mediated phagocytosis
Contig23290	394	Arf-GAP with SH3 domain, ANK repeat and PH domain-containing protein	Fc gamma R-mediated phagocytosis
Contig13645	523	dynamin GTPase [EC:3.6.5.5]	Fc gamma R-mediated phagocytosis
Contig13771	476	dynamin GTPase [EC:3.6.5.5]	Fc gamma R-mediated phagocytosis
Contig16168	520	dynamin GTPase [EC:3.6.5.5]	Fc gamma R-mediated phagocytosis
Contig24076	305	amphiphysin	Fc gamma R-mediated phagocytosis
F51SZ9M01ER3PK	411	amphiphysin	Fc gamma R-mediated phagocytosis
F51SZ9M02I1XWD	210	integrin beta 2	Leukocyte transendothelial migration
Contig3853	732	integrin beta 1	Leukocyte transendothelial migration
Contig1375	1563	actin beta/gamma 1	Leukocyte transendothelial migration
Contig2509	1629	actin beta/gamma 1	Leukocyte transendothelial migration
Contig9558	2252	actin beta/gamma 1	Leukocyte transendothelial migration
Contig17997	1743	phosphatidylinositol-4,5-bisphosphate 3-kinase [EC:2.7.1.153]	Leukocyte transendothelial migration
Contig26297	1674	phosphatidylinositol-4,5-bisphosphate 3-kinase [EC:2.7.1.153]	Leukocyte transendothelial migration
F51SZ9M01C3V2I	364	phosphoinositide-3-kinase, regulatory subunit	Leukocyte transendothelial migration
Contig19005	594	Ras-related C3 botulinum toxin substrate 1	Leukocyte transendothelial migration
F51SZ9M01DNH32	224	neutrophil cytosolic factor 1	Leukocyte transendothelial migration
Contig25852	1289	catenin (cadherin-associated protein), beta 1	Leukocyte transendothelial migration
Contig26675	649	catenin (cadherin-associated protein), alpha	Leukocyte transendothelial migration
Contig3206	990	protein tyrosine phosphatase, non-receptor type 11 [EC:3.1.3.48]	Leukocyte transendothelial migration
Contig10613	553	phospholipase C, gamma [EC:3.1.4.11]	Leukocyte transendothelial migration
F51SZ9M02FHI59	470	phospholipase C, gamma [EC:3.1.4.11]	Leukocyte transendothelial migration
F51SZ9M01EDK5K	432	classical protein kinase C [EC:2.7.11.13]	Leukocyte transendothelial migration
Contig18039	802	PTK2 protein tyrosine kinase 2 [EC:2.7.10.2]	Leukocyte transendothelial migration
F51SZ9M01D235M	502	Rho GTPase activating protein 5/ glucocorticoid receptor DNA binding factor 1	Leukocyte transendothelial migration
Contig10590	1032	Ras homolog gene family, member A	Leukocyte transendothelial migration
Contig11568	689	Ras homolog gene family, member A	Leukocyte transendothelial migration
Contig23352	1474	Rho-associated, coiled-coil containing protein kinase [EC:2.7.11.1]	Leukocyte transendothelial migration
Contig23554	2434	Rho-associated, coiled-coil containing protein kinase [EC:2.7.11.1]	Leukocyte transendothelial migration
Contig21575	436	myosin regulatory light chain 9	Leukocyte transendothelial migration
Contig30712	2666	myosin regulatory light chain 12	Leukocyte transendothelial migration
Contig8809	663	afadin	Leukocyte transendothelial migration
F51SZ9M01ADTCI	425	afadin	Leukocyte transendothelial migration
Contig17382	967	Ras-related protein Rap-1A	Leukocyte transendothelial migration
Contig18143	5157	actinin alpha	Leukocyte transendothelial migration
Contig960	1229	vinculin	Leukocyte transendothelial migration
Contig4494	795	guanine nucleotide binding protein (G protein), alpha inhibiting activity polypeptide	Leukocyte transendothelial migration
Contig272	957	vav oncogene	Leukocyte transendothelial migration
Contig30885	584	vav oncogene	Leukocyte transendothelial migration
F51SZ9M01CGPW4	393	vav oncogene	Leukocyte transendothelial migration
Contig27519	1405	cell division control protein 42	Leukocyte transendothelial migration
Contig8861	1553	signal transducer and activator of transcription 5B	Chemokine signaling pathway
Contig4494	795	guanine nucleotide binding protein (G protein), alpha inhibiting activity polypeptide	Chemokine signaling pathway
Contig4036	1325	protein kinase A [EC:2.7.11.11]	Chemokine signaling pathway
Contig6544	1670	c-src tyrosine kinase [EC:2.7.10.2]	Chemokine signaling pathway
Contig761	347	src homology 2 domain-containing transforming protein C	Chemokine signaling pathway
F51SZ9M01A1BB8	359	son of sevenless	Chemokine signaling pathway
Contig367	835	GTPase KRas	Chemokine signaling pathway
Contig13581	427	extracellular signal-regulated kinase 1/2 [EC:2.7.11.24]	Chemokine signaling pathway
F51SZ9M01C3V2I	364	phosphoinositide-3-kinase, regulatory subunit	Chemokine signaling pathway
Contig17997	1743	phosphatidylinositol-4,5-bisphosphate 3-kinase [EC:2.7.1.153]	Chemokine signaling pathway
Contig26297	1674	phosphatidylinositol-4,5-bisphosphate 3-kinase [EC:2.7.1.153]	Chemokine signaling pathway
F51SZ9M01DA8AZ	340	nuclear factor of kappa light polypeptide gene enhancer in B-cells 1	Chemokine signaling pathway
Contig26833	480	transcription factor p65	Chemokine signaling pathway
Contig3980	634	glycogen synthase kinase 3 beta [EC:2.7.11.26]	Chemokine signaling pathway
Contig272	957	vav oncogene	Chemokine signaling pathway
Contig30885	584	vav oncogene	Chemokine signaling pathway
F51SZ9M01CGPW4	393	vav oncogene	Chemokine signaling pathway
Contig19005	594	Ras-related C3 botulinum toxin substrate 1	Chemokine signaling pathway
Contig22152	794	p21-activated kinase 1 [EC:2.7.11.1]	Chemokine signaling pathway
Contig27519	1405	cell division control protein 42	Chemokine signaling pathway
F51SZ9M01BO6YV	258	Wiskott-Aldrich syndrome protein	Chemokine signaling pathway
Contig10590	1032	Ras homolog gene family, member A	Chemokine signaling pathway
Contig11568	689	Ras homolog gene family, member A	Chemokine signaling pathway
Contig23352	1474	Rho-associated, coiled-coil containing protein kinase [EC:2.7.11.1]	Chemokine signaling pathway
Contig23554	2434	Rho-associated, coiled-coil containing protein kinase [EC:2.7.11.1]	Chemokine signaling pathway
Contig9504	723	guanine nucleotide binding protein (G protein), beta 1	Chemokine signaling pathway
Contig20650	1558	guanine nucleotide binding protein (G protein), gamma 7	Chemokine signaling pathway
F51SZ9M01BAZFQ	311	engulfment and cell motility protein 1	Chemokine signaling pathway
Contig18039	802	PTK2 protein tyrosine kinase 2 [EC:2.7.10.2]	Chemokine signaling pathway
F51SZ9M02HGC82	311	proto-oncogene C-crk	Chemokine signaling pathway
Contig2762	1017	phospholipase C, beta [EC:3.1.4.11]	Chemokine signaling pathway
Contig27341	384	phospholipase C, beta [EC:3.1.4.11]	Chemokine signaling pathway
Contig17382	967	Ras-related protein Rap-1A	Chemokine signaling pathway
Contig22924	770	partitioning defective protein 3	Chemokine signaling pathway
F51SZ9M01AOOGQ	365	T-cell lymphoma invasion and metastasis	Chemokine signaling pathway
F51SZ9M01DNH32	224	neutrophil cytosolic factor 1	Chemokine signaling pathway
F51SZ9M02H9B0O	360	beta-adrenergic-receptor kinase [EC:2.7.11.15]	Chemokine signaling pathway
Contig32190	627	arrestin	Chemokine signaling pathway
